# Supplementary material for: Transcriptome Analysis of Apples in High-Temperature Treatments Reveals a Role of MdLBD37 in the Inhibition of Anthocyanin Accumulation
Source: Int J Mol Sci. 2022 Mar 29;23(7):3766. doi: 10.3390/ijms23073766 (PMC8998508; doi:10.3390/ijms23073766)
Supplement: Supplementary file 1 [file ijms-23-03766-s001.zip]

Archive with 6 entries (5 files):
- ijms-1637833 - Supplementary/
- ijms-1637833 - Supplementary/Figure S1.tif
- ijms-1637833 - Supplementary/Table S1.xlsx
- ijms-1637833 - Supplementary/Table S2.xls
- ijms-1637833 - Supplementary/Table S3.xls
- ijms-1637833 - Supplementary/Table S4.xlsx
