# Supplementary material for: Transcriptome Analysis of Apples in High-Temperature Treatments Reveals a Role of MdLBD37 in the Inhibition of Anthocyanin Accumulation
Source: Int J Mol Sci. 2022 Mar 29;23(7):3766. doi: 10.3390/ijms23073766 (PMC8998508; doi:10.3390/ijms23073766)
Supplement: Supplementary file 1 [file ijms-23-03766-s001.zip › ijms-1637833 - Supplementary/Table S1.xlsx]

## Sheet: Sheet1
Table S1. List of primers used in this study.
Gene Name	Forward	Reverse	Purpose
MdActin	TGACCGAATGAGCAAGGAAATTACT	TACTCAGCTTTGGCAATCCACATC	qRT-PCR
MD10G1236300	TGTGGGGGCTGATGTCAATC	CGAACTCGTGCAGCATAACG
MD06G1065400	ACGTCCTCTACTCCAACCGA	GCCTCGTTATTGGGGTCGAT
MD06G1089100	ATGGAGTGTGTCGCTCCTTG	CAATGGGCCGAAAACTGGTG
MD08G1092400	GCAGTGGCAAACAGCATTCA	AGATGCACACAGCTTGACGA
MD08G1095400	TGGTCCATCGGTTGGTCTTG	CCAGTATGCGTAGTGCTCGT
MD08G1095700	ACATGGTTTTGTGGCGAAGC	TTGGGTGGAAAAAGCCCTGT
MD14G1211000	CCCTCTCTCTCGCGATCAAC	CACAAGCCCTCCGTTCTTCT
MD01G1234400	GCATTGATAACATGCCGCGT	CAAACCAAAGGAAGGCGTCG
MD01G1235500	TGCTGGCTGAGCTTGCTTAT	GAGACCCGTGTTGCATCAGA
MD15G1161200	CACTTTTGGCCTCGTCGTTG	CAGCGTCTTCGATGTGCTTG
MdLBD37	TCGGCGGCGTCACTATCTCTAC	GGCTGAAGTAACTTGGTGGAGGAC
MdCHI	ACCATCGCTCGCTGGACTCC	GCACGGCGTTATCCTCCAAGTAC
MdCHS	GGAGACAACTGGAGAAGGACTGGAA	CGACATTGATACTGGTGTCTTCA
MdF3H	TGCCTACAACGACTTCAGCAACG	CAGTCCTCACAAGCCGCTACAATC
MdDFR	CATCGGCTCTTGGCTCGTCATG	ACAGCGTCAGGTGCGTCTCC
MdUFGT	CCACCGCCCTTCCAAACACTCT	CACCCTTATGTTACGCGGCATGT
MdANS	CTCAGCCGGAGCTTGCACTTG	CCAGGAACCATGTTGTGGAGGATG
MdLBD37-pTRV2	BamHI-GGATCCATTCCCGAGCTCCTCGG	SmaI-CCCGGGTCCGACGGCGTAGGAGTA	Transient infection
MdLBD37-pRI101	SaII-GTCGACATGAGTTGCAACGGCTGTCG	SmaI-CCCGGGTGGGAACAAGTTGAGTAGCTTTCTC
MdLBD37-pRI101	SaII-GTCGACATGAGTTGCAACGGCTGTCG	SmaI-CCCGGGTGGGAACAAGTTGAGTAGCTTTCTC	Primers for gene transgene
