# Supplementary material for: Transcriptome Analysis of Apples in High-Temperature Treatments Reveals a Role of MdLBD37 in the Inhibition of Anthocyanin Accumulation
Source: Int J Mol Sci. 2022 Mar 29;23(7):3766. doi: 10.3390/ijms23073766 (PMC8998508; doi:10.3390/ijms23073766)
Supplement: Supplementary file 1 [file ijms-23-03766-s001.zip › ijms-1637833 - Supplementary/Table S2.xls]

## Sheet: Table S1
Table S2.Overview of RNA-seq reads.
Sample name	Raw reads	Clean reads	Clean bases	Valid(%)	Q20(%)	Q30(%)	GC content(%)
A1_1	47261052	43719364	6.6G	92.51	98.88	96.01	49.72
A1_2	50897124	47429044	7.1G	93.19	98.96	96.23	49.54
A1_3	37321694	33450984	5.0G	89.63	98.82	95.84	49.87
A2_1	53268274	49377188	7.4G	92.7	98.91	96.11	50.05
A2_2	43990660	40309224	6.0G	91.63	98.87	96	50.17
A2_3	46013558	42017636	6.3G	91.32	98.8	95.78	50.34
A3_1	39813466	36865804	5.5G	92.6	98.91	96.12	49.84
A3_2	42638556	37334762	5.6G	87.56	98.84	95.96	51.99
A3_3	42253976	37452886	5.6G	88.64	98.91	96.15	51.98
A4_1	43150106	39915274	6.0G	92.5	98.88	96.02	50.27
A4_2	44942842	40754390	6.1G	90.68	98.91	96.13	50.27
A4_3	46702088	41246690	6.2G	88.32	98.79	95.77	50.44
A5_1	62699546	57689218	8.7G	92.01	98.88	96.03	49.58
A5_2	44611344	38648242	5.8G	86.63	98.79	95.76	49.74
A5_3	60666304	56246860	8.4G	92.72	98.94	96.2	49.59
A6_1	46499656	42985258	6.4G	92.44	98.9	96.11	50.65
A6_2	43137408	38568984	5.8G	89.41	98.88	96.01	50.21
A6_3	46924152	41475370	6.2G	88.39	98.8	95.8	50.62
A7_1	50301222	46260168	6.9G	91.97	98.82	95.8	49.49
A7_2	42689664	37589628	5.6G	88.05	98.94	96.22	49.39
A7_3	52645212	46754326	7.0G	88.81	98.93	96.17	49.57
A8_1	43083816	38183846	5.7G	88.63	98.74	95.87	52.33
A8_2	45668594	36345312	5.5G	79.58	98.85	96.03	51.98
A8_3	57191100	51165088	7.7G	89.46	98.86	96	51.8
Total	-	-	153.1 G	-	-	-	-
