# Supplementary material for: Transcriptome Analysis of Apples in High-Temperature Treatments Reveals a Role of MdLBD37 in the Inhibition of Anthocyanin Accumulation
Source: Int J Mol Sci. 2022 Mar 29;23(7):3766. doi: 10.3390/ijms23073766 (PMC8998508; doi:10.3390/ijms23073766)
Supplement: Supplementary file 1 [file ijms-23-03766-s001.zip › ijms-1637833 - Supplementary/Table S3.xls]

## Sheet: Table S2
Table S3. DEGs in the HT1-vs-RT1, HT2-vs-RT2, HT3-vs-RT3, and HT4-vs-RT4 comparisons.
RefID	RT1_1	RT1_2	RT1_3	RT2_1	RT2_2	RT2_3	RT3_1	RT3_2	RT3_3	RT4_1	RT4_2	RT4_3	HT1_1	HT1_2	HT1_3	HT2_1	HT2_2	HT2_3	HT3_1	HT3_2	HT3_3	HT4_1	HT4_2	HT4_3	log2FC(HT1/RT1)	pval(HT1/RT1)	log2FC(HT2/RT2)	pval(HT2/RT2)	log2FC(HT3/RT3)	pval(HT3/RT3)	log2FC(HT4/RT4)	pval(HT4/RT4)	chromosome	start	end	strand	description
MD00G1015800	41.9186	34.0728	30.6466	26.089	29.7148	30.2237	23.5157	21.8331	16.5403	28.4922	23.6699	34.097	199.442	192.521	199.871	128.52	144.456	138.37	199.902	205.703	201.804	148.057	181.74	151.919	2.78473	0.0110811	2.14209	0.0016316	3.54474	0.0185255	2.55768	0.0121609	Chr00	2268408	2270102	+	LOB domain-containing protein 38
MD04G1229900	49.3115	49.4069	42.4696	41.28	39.9917	41.0613	46.0884	49.0743	54.3434	42.064	38.7361	38.5836	89.5732	88.7022	96.3083	88.4001	97.5223	89.1389	71.8857	74.3531	69.1362	48.9124	58.2043	55.8464	1.26798	0.017228	0.991227	0.000406252	0.0801457	0.802122	0.729575	0.0124786	Chr04	31014810	31017986	+	RNA-binding (RRM/RBD/RNP motifs) family protein
MD04G1230400	18.6206	20.2165	18.0892	27.6112	20.2273	20.1325	18.4129	24.6271	22.2334	21.6444	21.5053	17.7408	9.16028	11.8135	9.1718	7.91257	7.76626	12.0039	14.1143	15.2674	11.7414	7.73618	12.5561	12.0367	-1.46192	0.0223173	-0.923583	0.194114	-1.80265	0.0283837	0.0217856	0.920065	Chr04	31044394	31047884	-	Protein prenylyltransferase superfamily protein
MD04G1230500	0.912163	0.752558	0.922741	1.13147	0.843169	0.734756	0.752284	0.693173	0.567615	0.424189	0.614938	0.89087	0.82372	0.697489	0.711845	0.868439	0.572378	0.780647	0.915089	0.611775	1.30429	0.369011	0.417186	0.514614	-0.0470355	0.844688	0.0417348	0.884901	1.53737	0.00809687	-0.135849	0.718169	Chr04	31048097	31049262	-	-
MD04G1230600	3.82284	4.04822	4.03181	4.08491	4.22041	4.44129	3.88599	3.59811	3.25343	3.44243	3.70055	3.31334	3.49543	3.46867	3.12851	2.47256	4.09485	3.70468	4.52207	3.28292	4.30472	3.79129	3.57551	2.58659	-0.311351	0.161409	-0.601403	0.198019	1.11849	0.0450492	-0.238296	0.546367	Chr04	31049265	31054140	+	Calcium-binding EF-hand family protein
MD04G1230900	15.0512	14.9471	12.3655	10.8402	10.33	9.3499	15.0027	13.8767	14.7877	13.4168	12.2351	14.5298	10.0257	11.7368	8.77882	7.02005	8.62381	8.53052	13.0885	13.522	12.9776	4.56781	4.87458	5.94136	-0.822531	0.215599	-0.51983	0.093991	-0.199071	0.367966	-1.12697	0.036352	Chr04	31069520	31071383	+	Ankyrin repeat family protein
MD04G1231000	31.4947	34.0516	29.488	37.9935	44.273	32.9555	22.5142	15.2069	20.1914	15.4283	19.965	20.5335	87.3381	88.6284	85.8068	50.5842	59.5004	51.7932	71.8236	77.0585	58.4805	24.7699	36.4078	33.2955	1.50754	0.00820752	0.118534	0.670696	1.29927	0.287379	1.41116	0.0262426	Chr04	31072064	31076790	-	Protein of unknown function
MD00G1132400	2.50994	3.50816	2.00082	5.49029	8.39949	7.28046	9.46224	12.1454	10.3295	11.9945	8.87058	11.0974	0.0830606	0.37496	0.162543	1.4336	2.81813	0.690909	3.66062	2.63688	3.34353	0.267059	1.80436	3.79789	-1.80973	0.110231	-2.7577	0.0198277	-1.02143	0.246738	-0.494806	0.693465	Chr00	28654080	28657007	-	abscisic acid (aba)-deficient 4
MD04G1231600	78.5651	76.4318	73.427	60.3893	58.1748	56.8143	95.3818	91.7029	85.9324	69.1711	77.8096	67.2038	48.442	49.5242	46.9929	33.0774	37.8701	38.5788	64.7707	69.9328	68.3442	24.5645	19.1932	27.2417	-0.69105	0.0165182	-0.775147	0.0187304	-0.408668	0.248009	-1.75034	0.0240442	Chr04	31105531	31110656	-	Homeodomain-like superfamily protein
MD04G1232200	2.01502	2.39873	1.59744	2.36406	2.60348	2.28368	2.53173	2.815	3.00536	1.8441	1.26294	2.24968	4.44055	3.98727	4.39002	3.8845	4.51534	3.72985	5.27709	5.44487	5.21812	2.09202	2.26402	2.70117	1.35219	0.0347704	0.286787	0.0395378	0.436461	0.152471	0.253448	0.624888	Chr04	31138868	31149416	+	P-loop containing nucleoside triphosphate hydrolases superfamily protein
MD04G1233200	4.66486	4.97246	4.97218	5.15481	4.60747	4.8128	3.57759	3.40441	2.94552	4.24712	4.33551	4.45416	3.00339	2.91148	3.0364	2.64358	2.7939	1.8803	7.1228	7.02662	6.54019	1.2863	1.67484	2.09311	-0.50154	0.0212188	-1.09104	0.0225556	0.861545	0.109456	-0.632719	0.0885264	Chr04	31220105	31222969	+	Protein kinase superfamily protein
MD04G1235000	0.576234	0.730411	0.940301	1.23564	0.863365	1.08234	1.94846	1.1	1.34867	0.641501	1.39819	0.900121	0.604679	1.36541	0.710649	0.621924	1.31576	1.38072	2.90695	2.03301	1.7786	1.32676	0.9165	0.919624	-1.16582	0.0142818	-0.227117	0.653345	0.748678	0.533884	-0.140554	0.791722	Chr04	31412482	31416441	+	Leucine-rich repeat protein kinase family protein
MD04G1235500	10.4976	9.87722	10.3928	10.5798	9.2566	9.87975	9.71871	10.3231	8.83477	11.2507	10.6237	11.4772	16.1483	15.77	14.9726	11.7242	10.8588	12.0938	20.9804	22.0384	22.3428	14.1207	10.7179	11.0007	0.493583	0.0496531	0.347184	0.0831469	1.15516	0.0427676	-0.427564	0.00408952	Chr04	31442829	31448618	+	Protein of unknown function
MD04G1235600	8.22173	7.03107	6.55421	9.56335	9.37811	8.55822	9.28697	6.10347	7.13992	8.34326	5.48053	9.02076	10.0454	7.40996	10.0266	10.6404	11.6456	11.5663	13.5863	12.1245	13.0558	5.35562	6.63746	7.844	1.25179	0.0192442	0.151413	0.305891	1.50194	0.129639	0.0121989	0.986062	Chr04	31449108	31451954	+	plant U-box 9
MD04G1235700	79.5566	73.3253	93.5637	56.9169	47.5707	42.2682	64.5093	47.1393	29.1695	34.9004	37.6832	52.5075	47.468	60.7364	52.7904	32.5408	23.2731	28.4036	63.8254	69.7131	48.1638	23.536	67.7714	32.3148	-1.44881	0.0165866	-0.47425	0.329289	0.216471	0.916775	1.31013	0.248784	Chr04	31454388	31457309	-	Protein of unknown function
MD04G1234200	12.9461	11.9512	12.688	10.7433	10.8768	9.84604	10.9832	9.26118	8.18705	10.9528	10.7194	10.8749	23.9496	19.5759	24.4189	11.636	17.0529	16.2814	21.7915	25.2961	23.2127	9.0371	10.8644	10.161	1.37253	0.0107241	0.0994354	0.791313	1.25809	0.155609	0.169434	0.126766	Chr04	31305213	31306717	-	ILITYHIA
MD04G1238000	32.3097	28.6187	33.9054	24.256	24.3699	17.6507	34.2848	35.6043	33.3234	27.5054	27.3957	20.2801	14.1925	25.5538	15.7481	14.9296	19.1142	19.1442	44.4997	42.0568	53.5431	11.8193	9.14106	11.6491	-2.47607	0.00322594	-0.64519	0.206097	1.18096	0.0401899	-1.33046	0.0656845	Chr04	31613017	31616624	-	NB-ARC domain-containing disease resistance protein
MD04G1238700	9.56724	9.03329	9.75597	5.8332	4.95437	5.67367	9.76443	10.5715	10.7101	8.58907	7.8615	8.24079	2.18092	2.28885	1.86397	2.10579	2.68259	2.00565	5.80426	5.45484	5.21705	2.17555	1.39153	2.20564	-2.06794	0.00188155	-1.3052	0.00565901	-1.02397	0.0267915	-2.08453	0.00539803	Chr04	31696306	31698689	+	wall associated kinase-like 1
MD04G1238100	0.024605	0.034614	0.048009	0.0650824	0.106469	0.267011	0.0290052	0.0390704	0.0202959	0.0671971	0.0399085	0.103016	0.322708	0.238331	0.396128	0.110979	0.251776	0.180934	0.932646	0.980658	1.02909	0.164053	0	0.189036	0.603953	0.0229979	-0.0117819	0.961209	1.00412	0.00268731	-0.167464	0.40508	Chr04	31619494	31620391	-	-
MD04G1239400	1.68634	1.64209	1.30236	1.51257	1.43997	1.544	1.93434	3.34953	1.63273	2.85432	2.05729	2.24947	0.113611	0.123396	0.341832	0.134487	0.930325	1.25079	3.19458	2.82925	2.84519	0.81635	0	0.441718	-0.666113	0.179576	-0.791704	0.358198	0.166568	0.89686	-2.29617	0.00823082	Chr04	31757778	31759481	+	wall associated kinase-like 1
MD04G1239700	1.68919	2.01079	1.69834	2.01509	1.40968	1.77174	1.77237	2.3673	1.52111	1.90383	2.54379	2.52091	5.67977	4.39665	4.32256	3.3403	5.15185	3.83781	2.21307	4.03302	2.37031	2.71364	3.28806	4.05279	1.44132	0.0425411	0.395784	0.272616	-1.15375	0.274572	0.782498	0.114001	Chr04	31771119	31776283	+	UDP-Glycosyltransferase superfamily protein
MD04G1240700	1.45634	1.44758	1.48254	1.83082	1.42516	2.07322	0.859403	0.904531	1.01635	2.09902	1.97614	1.87369	2.08666	2.2389	3.03272	2.06437	1.51562	1.87662	2.9439	2.69565	3.03641	0.852366	1.10534	0.80631	0.707491	0.226973	0.387429	0.181374	1.22891	0.0145195	-0.466813	0.0759873	Chr04	31816268	31817051	-	Protein of unknown function
MD04G1240900	47.253	50.0518	50.1756	57.3045	53.7152	56.5122	66.6033	62.6363	61.3476	62.0012	58.3335	54.2025	20.1118	23.1658	23.2194	25.2046	28.1295	28.3932	31.5537	33.0594	32.8056	25.4164	24.1558	33.7994	-1.35262	0.0130218	-1.07522	0.00492882	-0.873928	0.0250328	-0.947692	0.109824	Chr04	31821574	31823195	-	Protein of unknown function
MD00G1133700	2.10257	2.31213	2.01807	1.24793	1.08128	1.28103	2.3464	2.72062	1.98468	2.39826	2.61466	2.43412	0.361325	0.100854	0.238958	0.192625	0.0562386	0.084351	0.187413	0.297288	0.359424	0.172507	0	0.254681	-0.764732	0.0241539	-0.844909	0.00890166	-1.26386	0.112172	-1.76221	0.00650673	Chr00	28985633	28986268	+	Plant invertase/pectin methylesterase inhibitor superfamily protein
MD04G1243700	5.87773	5.48005	6.69237	5.16032	5.24799	6.47967	5.97052	5.15984	5.5818	5.13856	5.05252	4.89349	6.17681	6.07531	5.94135	8.41651	5.36289	8.7228	5.80629	7.32147	6.11152	5.31536	6.15226	4.7302	-0.181803	0.560935	1.16084	0.000324668	-0.285084	0.584433	0.20742	0.45863	Chr04	31994068	31997745	-	non-intrinsic ABC protein 11
MD00G1133800	8.76728	8.90314	7.37671	17.4137	10.1073	12.9978	7.37469	10.5945	17.5654	15.3589	20.2843	38.9931	6.70909	1.74534	8.91689	4.64388	7.63736	5.31275	28.1243	25.0533	30.6099	3.79876	4.04	4.97739	3.03509	0.0281521	-1.74517	0.0485068	0.902456	0.650763	-2.24686	0.12867	Chr00	28989908	28990411	+	Plant invertase/pectin methylesterase inhibitor superfamily protein
MD04G1244400	781.952	776.144	780.426	511.359	470.553	482.038	548.506	567.564	608.043	418.272	428.656	425.579	428.37	415.05	393.778	307.453	328.973	281.095	301.149	291.372	295.433	221.186	233.074	258.718	-0.949087	0.00713183	-0.894585	0.00475267	-1.01519	0.0239123	-0.672979	0.0210528	Chr04	32055205	32056468	-	photosystem I subunit l
MD04G1244500	5.17828	6.1782	5.52818	4.24303	5.7199	5.75575	5.9205	5.70653	5.49872	7.44152	6.50931	7.58528	2.21602	2.49824	2.07295	5.24266	4.04247	3.13257	3.32755	2.03518	3.11002	3.31237	1.68463	4.11146	-1.29194	0.023399	-0.236699	0.681004	0.400391	0.439409	-1.70132	0.0834378	Chr04	32063176	32065905	+	Tyrosine phosphatase family protein
MD04G1245000	12.8177	11.1567	10.2462	8.63371	9.15763	7.98629	8.7036	10.2567	9.01137	8.49918	9.71108	7.26841	6.53988	9.02084	6.80231	3.70281	3.67393	5.81354	4.87922	6.07638	4.95329	3.41539	3.63196	3.0695	-1.20869	0.096193	-0.52704	0.29379	-1.49801	0.0206165	-0.957306	0.0561676	Chr04	32081734	32084024	-	Ribonuclease E inhibitor RraA/Dimethylmenaquinone methyltransferase
MD04G1245100	36.0858	35.0442	38.2002	26.1082	25.221	25.0038	28.6169	26.4319	27.3111	25.6524	27.6749	25.8249	17.4485	16.766	16.5945	13.3214	12.4448	11.8412	14.6282	14.8633	14.3838	10.1347	10.8249	7.63767	-1.10992	0.00685983	-0.980886	0.0040372	-0.866639	0.0177042	-1.40481	0.0369049	Chr04	32086167	32088962	-	isopentenyl diphosphate isomerase 1
MD04G1245600	34.9409	34.9133	31.8165	32.2323	33.0243	30.7867	38.0483	33.1211	36.2763	32.7472	29.6488	25.9573	14.3971	14.6511	13.8557	8.86608	14.1791	9.87522	26.6465	26.0951	26.7282	9.50143	11.8108	11.4165	-1.17535	0.00985146	-2.17347	0.000859991	-0.190239	0.538815	-0.949712	0.0297854	Chr04	32111807	32115811	+	Protein phosphatase 2C family protein
MD04G1245900	66.5057	66.5139	65.4576	34.1124	34.0441	36.77	45.9478	48.5879	50.2314	29.6236	34.8203	32.2854	35.2232	34.6134	30.6768	22.4158	27.6823	22.6549	24.4403	25.5274	24.6135	11.5339	11.4791	16.2342	-1.08834	0.0199742	-0.817719	0.01445	-1.18603	0.00471558	-1.02868	0.0991118	Chr04	32124908	32127561	+	Uncharacterized conserved protein (DUF2358)
MD04G1246000	1.46269	1.41977	1.39369	2.27666	1.80655	2.41425	1.79059	1.63042	1.85874	1.97027	0.939246	1.17629	2.64617	2.07027	3.12476	2.10241	2.42681	2.84851	2.77304	3.71508	3.41609	1.34841	1.78508	1.92992	1.28518	0.0168557	0.224837	0.512475	0.321257	0.570016	0.43744	0.483023	Chr04	32127592	32131175	-	Eukaryotic aspartyl protease family protein
MD04G1246200	24.1002	24.6396	17.7536	17.2532	17.8122	17.0881	24.7981	23.802	16.4938	17.2132	20.1162	16.5725	8.23494	7.15109	9.39584	6.6557	6.26135	5.48116	8.27822	10.4242	7.94383	5.58099	5.02597	7.05045	-0.380377	0.468526	-1.45309	0.00355718	-1.66465	0.217311	-1.37399	0.0414355	Chr04	32133686	32135724	+	thioredoxin F2
MD04G1246500	3.59144	2.88515	3.5532	1.33766	2.35337	1.37046	2.34052	4.41143	3.35328	2.9661	2.84402	2.68246	2.96018	2.85743	3.1889	2.00484	2.62854	2.65675	5.06983	3.09774	3.38503	2.52484	1.04414	1.09282	-0.076151	0.842198	0.157857	0.755781	-0.0144859	0.992421	-1.64632	0.0105738	Chr04	32143731	32145266	+	KRR1 family protein
MD04G1247400	11.9386	13.375	12.4619	10.6363	8.51854	8.22157	9.78692	13.341	11.2511	7.46326	7.7594	7.4444	8.17379	9.53648	7.61607	6.56595	7.93984	7.71955	10.3606	11.8739	9.55279	4.03929	6.47256	3.83227	-1.00448	0.0348248	-0.501955	0.172889	-1.12037	0.09891	-0.056231	0.904294	Chr04	32209334	32212728	-	high chlorophyll fluorescent 109
MD04G1247300	3.56122	1.17187	2.06002	1.12875	1.11775	1.42109	1.91048	2.84503	1.3746	2.50088	2.07687	1.03064	3.37953	3.99799	3.01017	5.96066	2.80225	4.30533	5.44887	3.58867	3.81177	1.954	3.02889	3.29355	-0.102755	0.940601	2.08916	0.00760819	1.14127	0.452009	1.19834	0.145361	Chr04	32197676	32207455	-	dicer-like 2
MD04G1247800	1.33324	2.95896	2.6813	2.05228	1.46602	1.37118	1.85934	1.08839	1.08371	2.41475	2.11623	2.2647	3.08971	4.12877	3.27011	1.60959	3.12195	2.34556	2.46004	3.0411	2.60143	2.90432	0.841513	1.88925	-0.308325	0.767473	-0.310057	0.448746	0.763316	0.446954	-1.47399	0.0300574	Chr04	32262227	32264302	+	Far-red impaired responsive (FAR1) family protein
MD00G1135400	40.1187	41.3156	38.5012	44.4251	40.7285	40.5269	55.4738	63.9196	63.7769	55.4206	53.3634	50.4105	24.3268	24.3316	23.276	24.5025	26.1973	23.3296	27.4546	30.9344	28.3613	19.9214	22.8908	21.0182	-0.702742	0.0165977	-0.930893	0.00227569	-1.61434	0.0109273	-1.05229	0.00286467	Chr00	29358352	29361225	-	expressed protein localized to the inner membrane of the chloroplast.
MD05G1000500	191.683	99.4199	182.091	160.832	156.841	79.1236	162.336	176.726	164.579	117.143	128.9	112.728	195.201	183.004	193.625	71.0834	152.677	126.352	91.1652	96.2211	85.8388	56.0384	62.1226	70.4117	0.0551543	0.967091	-1.33231	0.230812	-1.33123	0.00434396	-0.586323	0.0693605	Chr05	105876	109341	+	light harvesting complex of photosystem II 5
MD00G1135600	7.65775	8.13714	9.61944	7.61633	7.0846	6.64706	7.36013	8.22652	10.5222	7.30097	9.58219	11.1103	2.1031	2.368	2.59932	1.35813	1.71651	1.03792	3.53563	3.1675	4.11436	1.84506	1.82737	2.80435	-1.73907	0.0249184	-2.22731	0.000587073	-0.766904	0.425847	-1.57783	0.0716448	Chr00	29523497	29527008	+	purine permease 3
MD05G1001100	0.557948	0.667501	0.73839	0.526853	0.556472	0.618689	0.376538	0.940242	0.625413	0.537662	0.605618	0.51533	0.636527	1.46498	0.727689	0.647196	0.553648	1.20416	1.11423	0.868355	1.08523	0.649645	0.270784	0.271714	-1.0307	0.0223281	0.601712	0.124802	0.302526	0.734242	-0.628416	0.0427458	Chr05	379223	381204	-	Vacuolar sorting protein 9 (VPS9) domain
MD05G1002500	1.93332	2.38266	2.62822	1.63739	1.71135	2.07267	1.68791	1.01652	1.22366	1.71557	1.47254	1.77223	13.6792	15.2885	10.1026	8.47797	8.34162	9.41768	10.0886	11.3945	13.4391	4.19912	5.36284	4.90181	1.191	0.12417	1.99626	0.00118842	3.25347	0.0208829	1.40956	0.00624763	Chr05	1031372	1035328	+	Tetratricopeptide repeat (TPR)-like superfamily protein
MD05G1002900	49.2999	49.4483	50.2819	34.7518	32.9407	32.9073	42.4599	41.6933	43.9421	55.9289	52.9949	56.1006	12.8183	13.8298	13.578	6.22004	6.59514	7.95668	9.36841	9.16054	10.0868	3.88957	4.11625	8.93465	-1.97169	0.000211447	-2.02381	0.0031806	-1.791	0.00188942	-2.74146	0.0509618	Chr05	1070694	1072199	+	Leucine-rich repeat (LRR) family protein
MD05G1002600	1.2221	1.13311	1.69403	1.44079	1.02186	1.40586	1.26845	1.60936	0.995066	0.544673	0.88348	1.46462	2.90367	3.32961	2.62284	3.38684	2.9835	3.45364	3.74054	4.07949	3.88261	1.88531	1.89394	1.91017	0.0561998	0.869004	1.1217	0.0123937	0.958813	0.210593	0.508766	0.409567	Chr05	1038086	1041498	+	Peptide chain release factor 1
MD00G1136300	15.2392	13.0063	13.8585	7.33986	8.56221	9.76947	25.0487	26.3788	24.524	22.1028	22.2094	19.8189	22.6651	25.3352	24.1299	29.5772	34.4477	27.1921	29.13	35.5347	28.7527	16.3137	22.4575	17.0762	0.49751	0.171204	1.49467	0.0197813	-0.482223	0.180686	0.286106	0.338324	Chr00	29541189	29542229	-	glutathione S-transferase tau 7
MD05G1004400	111.315	129.1	115.033	87.7244	97.0798	94.1868	103.795	116.548	118.515	103.582	106.153	106.05	156.946	168.443	155.888	192.432	195.188	195.891	137.029	144.302	114.457	123.209	113.852	134.413	0.290699	0.387106	1.06781	0.00222198	-0.730768	0.0657199	0.173166	0.422619	Chr05	1310984	1330137	-	SNARE associated Golgi protein family
MD05G1004900	16.7661	18.908	21.5599	19.1922	15.1653	17.5233	15.2662	18.7376	17.1414	16.7319	18.9603	15.3608	16.4951	26.451	16.0491	12.4261	13.3743	18.2014	27.3211	23.5787	32.4026	11.4333	8.03205	10.7055	-1.59417	0.0086347	-0.000623865	0.998937	1.44313	0.114254	-1.07587	0.068206	Chr05	1369064	1376314	+	-
MD05G1005300	2.03647	1.7648	2.36095	1.5346	2.2968	1.45828	3.00665	2.24235	2.34934	2.7263	2.46468	2.4036	1.5883	2.23947	1.26472	1.05634	1.40785	1.09612	2.25573	1.74204	1.73054	1.08389	0.935388	1.10769	-1.26526	0.0186706	-0.661526	0.123638	0.141928	0.833734	-0.888863	0.00763852	Chr05	1418058	1420225	+	-
MD05G1006100	12.6861	13.8049	14.4484	14.0914	13.1868	10.379	14.2601	12.6981	11.1028	11.6545	12.317	11.851	3.7985	6.37852	4.01627	2.41352	2.97898	1.74003	6.02873	6.78875	6.18094	2.16729	0.499151	4.58685	-2.70194	0.00172188	-2.64117	0.00249272	-0.904586	0.206651	-2.80842	0.146017	Chr05	1520196	1522571	-	Protein of unknown function
MD05G1008100	1.01612	1.19156	1.26098	1.23767	1.97377	1.93457	0.924287	1.71656	1.88406	1.10722	1.62457	2.37705	3.91846	2.74371	4.13698	1.63576	3.15641	2.42794	3.56256	4.75123	4.13675	2.12607	1.73262	1.2084	1.88845	0.0160917	-0.130584	0.811615	-0.0778878	0.933347	-0.443704	0.516982	Chr05	1826667	1828714	-	-
MD05G1010800	113.524	118.758	134.273	133.498	139.503	114.233	119.626	92.7097	114.604	89.1988	115.668	94.6577	101.386	144.47	95.0447	71.666	72.2202	66.0515	126.825	133.373	141.914	52.0773	53.0217	66.9449	-1.4519	0.00371305	-1.0603	0.0138327	0.693288	0.332182	-0.502275	0.297438	Chr05	2145693	2148127	-	RAB GTPASE HOMOLOG B18
MD05G1011800	43.214	42.9658	44.3704	36.1285	35.5678	33.8018	42.6815	42.3858	42.8438	32.5742	31.2945	29.7922	20.3719	21.3266	20.5699	17.1267	19.1525	16.56	20.5585	20.9598	20.0923	12.7506	14.041	13.6435	-1.18841	2.49806e-05	-1.20959	3.62222e-05	-1.15219	0.00014952	-0.982567	0.00186119	Chr05	2386057	2391230	+	glutamate tRNA synthetase
MD05G1011900	2.70792	3.07108	2.57033	1.22287	1.3778	1.40879	2.63206	2.36716	2.80577	1.67931	1.47159	1.40743	0.882291	0.572155	0.625394	0.241034	0.524539	0.350205	0.415951	0.454805	0.288205	0.423903	0.0897071	0.165203	-0.711651	0.0942728	-1.01747	0.00920228	-1.75456	0.0120506	-1.52288	0.00235049	Chr05	2393618	2395168	+	Thioredoxin superfamily protein
MD05G1009600	11.4067	11.9865	12.1378	12.8938	11.0217	9.51736	7.49148	7.57106	8.35307	8.24689	7.83972	8.84788	21.9998	21.7882	23.4784	18.2489	18.8736	18.5994	26.2844	25.9267	22.7965	10.183	11.5591	12.5436	0.949475	0.00967886	0.534281	0.1429	1.0904	0.0347406	0.621123	0.0629278	Chr05	1998044	2032392	-	ATPases
MD05G1012200	3.72321	3.54001	3.15059	3.26861	3.10896	2.7042	1.98613	2.46175	1.96519	1.2593	1.5541	2.25094	1.13808	0.872847	0.977541	0.812983	1.24436	1.06767	0.614269	0.736802	0.581217	1.36989	2.89538	2.56855	-0.746558	0.033221	-1.29761	0.00519511	-1.36684	0.0316496	1.0857	0.129738	Chr05	2448222	2451303	-	Nodulin MtN3 family protein
MD05G1012500	1.46618	1.52881	1.82057	1.02488	1.01768	0.95716	0.939793	0.542822	0.634122	1.13704	0.572148	0.901236	8.45241	8.73952	8.8203	7.60937	8.79029	7.79312	4.17506	3.78185	3.74533	4.18285	4.58294	4.21678	1.71026	0.00487765	1.95636	1.06969e-05	1.88843	0.0365677	1.49244	0.026414	Chr05	2489133	2491368	-	Mog1/PsbP/DUF1795-like photosystem II reaction center PsbP family protein
MD00G1136500	34.6139	36.8495	31.3704	32.2436	25.2589	25.0262	31.9707	32.3038	27.1053	28.1931	26.5453	28.2248	54.8249	62.8041	63.437	59.4502	54.7983	53.3222	56.2655	51.0263	57.8229	31.1672	48.8659	37.0777	0.775118	0.136377	0.952326	0.0538573	1.41423	0.0321117	1.11493	0.0317393	Chr00	29544993	29549462	-	purin 7
MD05G1014800	0.115815	0.275623	0.24598	0.279982	0.395564	0.225062	0.373506	0.491068	0.470843	0.359059	0.550279	0.450625	0.153093	0	0.0950027	0.0975411	0.0265017	0.0511417	0.145118	0.42989	0	0.207068	0.295357	0.0985316	0.157439	0.622277	-0.265822	0.181505	-1.65187	0.00159344	-0.180992	0.493779	Chr05	2734292	2734828	-	ADPGLC-PPase large subunit
MD05G1015000	4.6174	3.29004	3.90667	14.4915	11.4768	14.4144	12.3612	13.4664	13.6612	16.8847	14.9429	12.533	3.18283	3.71302	3.83051	10.0224	8.57101	7.97609	4.5378	4.07853	3.94732	41.0891	37.7208	23.1523	-0.297182	0.605577	-0.461133	0.258338	-1.62598	0.0153021	0.755432	0.369702	Chr05	2784812	2785119	-	-
MD05G1016700	16.6362	14.3032	15.8073	16.7206	16.011	15.4182	13.7097	26.5007	21.2463	14.8555	17.123	18.8343	11.4913	6.37883	13.7431	7.22415	7.52434	6.03176	13.872	10.5815	10.1671	5.89665	3.11553	7.69178	1.19644	0.168824	-1.36014	0.00324463	-1.5691	0.367042	-2.10905	0.0835325	Chr05	2932359	2937878	-	golgi nucleotide sugar transporter 1
MD05G1017500	8.5635	8.47741	7.6881	6.76746	9.87099	7.68741	5.29755	7.66822	8.82058	6.81342	8.69819	7.61857	13.1094	9.56089	12.0679	7.08988	17.3487	6.42352	18.2993	14.6301	12.7688	12.6053	10.7381	7.62088	1.31039	0.00224904	-1.32861	0.0641486	0.0583356	0.962118	-0.00362037	0.99505	Chr05	3060804	3064938	-	Protein of unknown function
MD05G1017700	65.8872	63.1581	56.0868	48.8649	48.3886	54.055	48.9245	51.1194	53.4158	60.1579	74.4666	46.0705	108.207	96.7962	113.952	78.5873	75.5583	81.8257	94.6125	94.7391	117.861	58.9408	55.2037	64.6667	1.34986	0.00625981	0.797494	0.00448738	1.52969	0.050872	0.212949	0.725622	Chr05	3100131	3103022	+	-
MD05G1017800	34.2855	35.6683	26.0465	18.1182	30.1113	19.964	25.8875	23.4552	28.2476	29.771	28.0576	25.241	58.5319	52.3174	58.7907	50.9018	60.222	45.7777	56.2304	60.3936	64.4427	19.2834	26.1523	34.8344	1.51889	0.0395527	0.743568	0.256113	1.33859	0.0700516	0.660293	0.262436	Chr05	3104040	3109187	-	RNA helicase family protein
MD05G1018900	3.44379	3.10559	2.94417	4.27304	5.89426	5.07567	1.95832	2.30848	2.10557	3.17456	5.29711	2.45024	0.568482	0.77616	0.501831	0	0	0.112746	0.303543	0.304643	0.289454	0	0	0.240942	-1.71847	0.010028	-2.41928	0.00380691	-1.43139	0.00816004	-1.61417	0.104327	Chr05	3343769	3347907	-	disease resistance protein (TIR-NBS-LRR class)
MD05G1020100	8.07836	8.93371	7.97104	3.06968	4.49996	2.89192	10.4164	6.28631	6.64527	4.22562	8.06047	7.04325	8.3724	7.37665	10.6446	8.56719	8.1213	5.88781	13.3164	8.97868	14.3093	2.25129	2.13651	10.2804	0.801596	0.141221	0.594617	0.312327	2.84561	0.0224887	0.191531	0.91832	Chr05	3447796	3450704	+	disease resistance protein (TIR-NBS-LRR class)
MD05G1020500	4.92924	4.61169	5.30711	4.09257	4.05882	4.24027	4.67016	6.05446	5.39203	4.62467	4.65901	5.99569	1.54863	1.44335	1.8559	2.48734	3.59014	2.13876	9.7687	9.42758	9.0101	1.01413	1.45593	1.92039	-1.01551	0.0518983	-1.04005	0.0101346	0.327192	0.522907	-0.935418	0.128231	Chr05	3493109	3494356	+	plant U-box 29
MD05G1022100	0	0	0	0.0538293	0	0.130377	0.263	0	0.01853	0	0	0.120694	0.2596	0	0.392795	0.400565	0	0	0.527948	0	0	0	0	0	1.11271	0.0288172	0.384964	0.37805	0.71859	0.579371	-	-	Chr05	3647533	3648637	-	Tetratricopeptide repeat (TPR)-like superfamily protein
MD05G1022200	0.254252	0.218984	0.15878	0.196384	0.309982	0.113213	0.37571	0.341988	0	0.314485	0.321655	0.186131	0.46283	0.0450997	0.417574	0.83663	0.19493	0.330863	0.391102	0.0769999	0.356461	0.177998	0.944625	0.727761	1.14157	0.00556861	0.617994	0.247257	1.2307	0.181297	1.25604	0.0021276	Chr05	3648639	3649360	-	Tetratricopeptide repeat (TPR)-like superfamily protein
MD05G1022000	2.93407	3.57974	3.58338	2.12705	2.26463	2.75689	3.32816	5.31084	3.4418	2.75806	2.28751	2.04263	4.92744	3.94688	3.37101	5.78169	6.17432	3.83241	3.61245	3.58123	5.02337	3.80153	0.923807	1.44824	0.2388	0.718395	0.534915	0.305436	0.558301	0.649411	-1.84825	0.0228264	Chr05	3643132	3645704	+	-
MD05G1022300	1.46886	1.53723	2.12782	1.40798	1.64301	1.84916	1.20111	2.44187	2.24549	1.55632	1.47152	2.00859	1.67076	2.67135	1.54692	0.45312	1.89873	0.638019	1.52718	1.18395	1.14206	0.322825	0.750214	0.711239	-1.18916	0.008858	-1.4754	0.0411094	-1.03048	0.40565	-0.323942	0.396948	Chr05	3652030	3656373	-	VIRE2-interacting protein 1
MD05G1022400	1.47758	1.26404	2.37809	1.02445	1.59299	2.29022	1.74914	1.58085	2.05304	1.67877	1.43102	1.49546	1.78486	1.44743	1.52164	0.64139	1.85426	1.11447	1.82376	3.08464	2.48052	1.73485	0.134248	0.277207	-0.26741	0.742032	-0.761644	0.352244	-0.468934	0.587029	-2.32293	0.00528588	Chr05	3663980	3667938	+	disease resistance protein (TIR-NBS-LRR class)
MD00G1137500	49.8795	53.563	49.7545	44.9734	44.9149	44.6961	56.1416	55.1203	56.674	44.6164	50.7793	47.3954	23.2382	24.9591	24.8112	24.8382	29.503	23.8103	37.8723	39.2968	38.1095	22.0626	24.3418	23.3738	-1.0948	0.0101055	-1.09982	0.000534815	-0.640051	0.00443425	-0.792174	0.007327	Chr00	29811937	29818247	+	63 kDa inner membrane family protein
MD05G1024900	0.230828	0.494711	0.535535	0.580428	0.523179	0.918679	0.232551	0.21802	0.054362	0.248953	0.178157	0.293057	0.600012	0.807065	1.02122	0.438464	0.466266	0.432587	1.49839	1.11036	1.39642	0.159629	0.624743	0.573789	0.199752	0.747564	-0.122636	0.661237	1.64831	0.0234523	0.789738	0.0452385	Chr05	4076687	4080091	+	NB-ARC domain-containing disease resistance protein
MD00G1137800	73.7712	69.9849	65.6948	62.837	61.285	62.4403	63.4029	73.7794	66.9642	66.2771	59.3481	63.1592	171.389	161.514	171.779	98.3988	98.0288	97.1995	128.925	110.706	123.403	69.2997	63.636	51.9096	1.54204	0.0020182	0.642619	0.000210522	1.07875	0.0972792	-0.352265	0.316297	Chr00	29840025	29844393	+	ubiquitin carrier protein 7
MD05G1025800	0.268523	0.28525	0.603331	0.189491	0.219847	0.204275	0.198762	0.695985	0.375175	0.538714	0.39858	0.89353	1.00784	1.06319	0.794027	1.14196	0.359436	0.937177	1.33705	0.923054	0.859377	0.316008	0.543944	0.30908	-0.0301677	0.945132	1.25817	0.0085671	0.148054	0.881669	-0.138962	0.757273	Chr05	4172153	4176120	-	-
MD05G1027100	321.809	329.151	316.799	356.469	353.034	350.217	334.28	324.661	330.639	337.511	349.537	342.223	185.164	183.573	189.487	151.476	169.056	150.445	246.714	254.512	246.103	127.655	134.038	164.375	-0.693311	0.00159831	-1.37159	1.84951e-05	-0.492774	0.0120706	-1.05772	0.0304601	Chr05	4300677	4304302	+	acyl activating enzyme 1
MD05G1027900	9.62861	11.5251	9.28107	8.2547	10.6256	11.1623	11.4864	10.9267	8.61532	9.38039	10.3715	9.93547	24.7993	24.3282	30.0264	24.138	23.3452	24.5186	23.5935	28.9983	28.9114	19.5297	11.1794	17.7761	1.79478	0.0253764	1.36681	0.0174638	1.47007	0.158627	-0.109718	0.821733	Chr05	4535936	4538975	+	SET domain-containing protein
MD05G1028000	6.68547	7.06885	8.53078	7.9699	6.26897	6.52787	7.0887	7.04167	6.17106	6.87645	4.71376	6.94825	8.73466	9.83209	11.1007	10.2351	11.1732	12.6338	10.4879	8.28382	10.0894	7.40484	8.31585	7.09919	0.132867	0.813274	0.640622	0.129717	1.24023	0.0379347	0.19813	0.693615	Chr05	4539169	4550588	-	Domain of unknown function (DUF1726)
MD00G1138300	575.703	590.336	595.612	593.793	592.105	558.419	633.082	605.223	591.423	583.088	515.584	542.366	944.734	947.377	948.531	782.565	813.003	812.433	1318.47	1282.48	1289.07	710.461	694.161	726.194	0.662999	0.00147276	0.400991	0.0123323	1.21827	0.00360996	0.315731	0.116678	Chr00	29898731	29903964	-	poly(A) binding protein 8
MD05G1028900	3.52488	3.59491	3.63156	3.86626	4.47674	4.85098	3.34238	4.66319	3.82458	2.97341	6.0516	3.22871	6.35296	5.82999	6.24615	8.08296	5.03942	8.01137	6.93775	6.27799	5.85955	6.92756	5.1847	6.46273	0.823007	0.00232232	1.33629	0.00131945	0.149821	0.824965	0.4888	0.572913	Chr05	4753143	4758822	+	-
MD05G1029700	7.63141	9.38768	5.7289	7.29894	5.11641	7.18482	8.53885	10.0267	9.5801	10.3938	5.4104	7.84911	11.5453	8.32799	10.7883	4.93189	7.27734	4.42376	5.71522	7.51873	9.00223	5.90765	5.56507	4.22593	1.66265	0.0466058	-0.821255	0.152262	-0.177972	0.861568	-0.938978	0.260907	Chr05	4845303	4848586	-	Undecaprenyl pyrophosphate synthetase family protein
MD05G1030000	42.1763	46.2368	48.3985	39.5578	32.9011	30.7922	42.0826	39.053	41.5703	34.8357	38.161	27.8274	33.7178	27.4985	28.6788	17.6268	25.2826	16.1299	33.9959	31.3312	34.6162	16.3454	23.5605	19.195	-0.326077	0.468957	-1.57445	0.00305553	0.122426	0.468677	-0.0362979	0.907981	Chr05	4866863	4869653	+	NagB/RpiA/CoA transferase-like superfamily protein
MD05G1030200	10.0442	12.7333	9.68573	8.53919	9.33301	7.63466	9.80302	7.74745	9.06715	8.45836	9.33907	8.62387	9.77184	6.40072	10.3415	8.54645	8.82129	7.211	8.65275	10.0534	8.07391	5.56047	5.74334	7.7589	1.14143	0.0442381	-0.321	0.220132	-0.452654	0.497843	-0.186276	0.628429	Chr05	4871120	4878447	-	like COV 2
MD05G1030400	8.99209	8.58427	7.49473	2.7516	4.93767	4.10414	6.35513	7.36633	6.87409	4.46602	8.72451	4.05038	8.04632	5.53044	10.4066	9.20164	6.82332	5.70811	11.6159	9.46154	8.4723	4.70906	5.33936	4.15644	1.4026	0.0485458	0.865898	0.275364	0.101404	0.889013	0.296159	0.733774	Chr05	4888439	4892998	+	Ribosomal RNA processing Brix domain protein
MD05G1030800	7.62325	8.7195	6.3945	4.75585	4.22784	5.48688	4.61011	6.47968	8.72955	4.30889	5.13726	5.40097	9.02086	7.06352	8.85788	10.5981	14.3124	10.857	7.64738	7.69208	6.69711	8.46244	11.2574	8.4125	1.04166	0.0358794	0.771332	0.0866709	-0.949567	0.436282	1.15201	0.0434618	Chr05	4960821	4963270	+	Integrase-type DNA-binding superfamily protein
MD05G1032300	1.93662	2.11446	2.01067	1.58117	1.68335	1.25801	1.99525	2.44416	2.87594	2.60174	2.24448	1.97049	3.06144	1.85828	2.62285	1.76216	1.72759	1.34824	2.6539	2.74175	2.28777	2.2519	1.93873	1.52365	1.11053	0.0324428	-0.163625	0.514762	-0.705748	0.221939	-0.429027	0.280543	Chr05	5287853	5288451	+	Calcium-dependent lipid-binding (CaLB domain) family protein
MD05G1032800	60.9448	62.1761	61.9897	37.4558	40.3854	39.9868	43.5922	44.3967	44.225	38.6837	39.0176	36.8322	27.4508	28.7859	27.3003	27.3143	27.1084	27.48	23.1689	27.5933	25.9181	20.7389	20.2579	22.0722	-1.27191	0.000112274	-0.470239	0.00987615	-1.07977	0.0461012	-0.803583	0.00636448	Chr05	5340483	5343180	-	one-helix protein 2
MD05G1033400	12.2768	12.8473	11.3633	16.7706	18.6346	17.7389	15.9662	16.5643	17.3875	22.1413	21.0584	20.704	38.5863	43.8536	39.0366	49.1178	60.6942	51.3789	18.0277	17.9947	17.321	19.5924	22.2283	16.8398	1.41965	0.0135949	1.2324	0.00348136	-0.121475	0.494789	-0.039195	0.906075	Chr05	5382317	5394312	-	gigantea protein (GI)
MD05G1033800	67.2872	72.2656	75.698	75.0216	65.0286	58.469	66.3164	57.2412	65.2051	53.6793	64.991	56.4347	94.5477	140.533	123.194	123.895	143.02	135.751	157.528	161.915	180.761	103.083	136.222	122.647	-0.181276	0.724024	0.747402	0.0527009	1.83703	0.0183834	1.59374	0.00170602	Chr05	5425335	5428427	-	Pyridoxal phosphate (PLP)-dependent transferases superfamily protein
MD05G1035600	11.6321	11.9794	10.1157	10.4838	8.38064	9.7671	9.19682	8.51405	9.31871	10.1383	11.36	10.2254	14.7075	11.7516	14.9039	10.3092	11.9725	10.2572	12.6057	12.1953	11.9992	9.95451	11.6257	11.6573	1.09842	0.00156712	-0.0644751	0.793145	0.420479	0.14966	0.391975	0.0229588	Chr05	5734606	5736416	-	Hypoxanthine-guanine phosphoribosyltransferase
MD05G1035700	0.386361	0.310191	0.204238	0.26508	0.0685263	0.141274	0.0192751	1.10995	0.172044	0.184313	0.19576	0.340107	1.05206	0.89792	1.05035	1.3818	0.416688	0.954025	0.616866	0.708838	0.498757	0	0.327642	0.398116	0.989937	0.0121811	1.38856	0.0294474	-0.879085	0.619226	0.50993	0.176078	Chr05	5744156	5751805	+	ARM repeat superfamily protein
MD05G1035900	5.63623	6.42605	6.00014	10.4589	11.2854	8.12982	9.73133	8.19267	10.4675	7.11317	8.32148	7.09675	2.78816	1.24279	2.40747	1.70188	1.41028	2.14227	4.48446	3.5622	4.27974	3.26995	3.84055	3.44563	0.255033	0.583717	-1.78846	0.0213094	-0.419824	0.499653	-0.63393	0.0260342	Chr05	5755830	5759810	-	poly(A) binding protein 3
MD05G1036500	2.05388	1.52513	2.01362	1.6704	1.63141	1.1234	1.61821	2.29357	1.7174	1.98348	1.67395	2.42217	59.1638	51.8444	58.7688	17.4138	49.4312	45.2232	14.5483	16.2356	14.9207	16.3496	17.1419	16.5629	4.57864	0.00158379	2.85363	0.0655622	1.98864	0.0295638	2.49476	0.00311009	Chr05	5883640	5887767	-	MA3 domain-containing protein
MD05G1036700	0	0.0919861	0	0	0.169708	0.118169	0.191717	0	0	0	0	0	1.05728	1.021	0.867401	1.17706	1.04197	1.10132	0.560923	0.242319	0.381471	0.264594	0.784266	0	0.925562	0.0330931	1.05023	0.00809614	1.15205	0.103602	0.734934	0.325439	Chr05	5891336	5892579	-	-
MD00G1139600	0.656513	0.587106	0.523193	0.848828	0.398239	0.560347	0.891512	0.611421	0.501504	1.19591	0.917123	1.00593	1.81331	1.60381	1.68622	0.97311	0.860821	0.873298	1.67189	1.85915	1.25986	0.555462	0.196247	0.424929	1.00321	0.00483937	0.274422	0.426901	0.216043	0.778338	-1.00581	0.0130805	Chr00	30123341	30125271	+	Protein of unknown function
MD05G1037300	25.8168	28.767	28.9065	18.7037	16.9612	18.2532	25.2187	27.045	28.943	16.1439	17.6094	16.7398	17.366	19.8258	17.121	12.1782	13.3848	10.366	18.9337	21.3339	20.5039	12.3323	9.92784	13.7932	-1.0478	0.0128484	-0.844172	0.0205222	-0.762351	0.0995254	-0.645511	0.157392	Chr05	5989698	5992525	-	HSP20-like chaperones superfamily protein
MD05G1038000	0.487446	0.138375	0.976974	1.3992	1.05194	1.71427	0.652444	1.1577	0.809632	1.35338	0.878018	1.41095	8.90406	6.73362	8.52824	6.94851	9.24864	6.85164	2.88503	5.04576	2.82284	8.27128	4.7216	4.1807	2.70445	0.0809339	1.51111	0.0248572	-0.694933	0.30679	0.440016	0.239644	Chr05	6036683	6037273	+	chloroplast heat shock protein 70-1
MD05G1038100	39.1205	37.1881	30.8276	25.3336	22.2408	22.8989	25.9932	33.6128	35.0288	26.1363	29.7659	28.1967	25.9788	26.3131	25.1049	17.4881	23.5189	20.8079	33.4699	30.5458	26.5716	19.8361	12.3901	12.1175	-0.278883	0.546516	-0.544595	0.0955282	-0.878112	0.295179	-1.72428	0.0134561	Chr05	6052440	6059310	+	cleavage stimulating factor 64
MD05G1038500	5.78421	8.13222	6.41075	6.94317	8.59637	7.82936	6.30843	13.4016	10.8459	7.12198	7.00466	7.84645	5.91936	5.82156	7.12234	5.8399	9.76306	6.55742	9.11619	10.8505	8.60727	4.47831	3.28711	4.67715	0.316097	0.616303	-0.765978	0.0837498	-1.74891	0.256891	-1.0656	0.0344128	Chr05	6522572	6524984	-	Exostosin family protein
MD05G1039600	0.246669	0.414377	0.460107	0.613003	0.688654	0.534615	0.26249	0.148119	0.480189	0.0726595	0.219204	0.158101	1.2143	1.43093	1.57204	1.77183	1.45063	2.12271	1.75986	1.80991	1.09856	1.14445	1.27858	0.93974	0.647495	0.180301	1.07432	0.0111716	-0.0124195	0.987043	0.953924	0.0260322	Chr05	6713527	6717783	+	MATE efflux family protein
MD05G1040000	0.183798	0.195118	0.236188	0.213461	0.186506	0.169561	0.905231	0.397767	0.371383	0.347387	0.387041	0.189873	1.55598	0.904385	1.3742	0.404625	0.999938	1.14855	0.886658	0.508454	0.836948	1.26135	1.20695	1.58243	1.63962	0.0111631	0.400842	0.441419	1.45851	0.0960187	0.956213	0.034131	Chr05	6806997	6810836	+	sucrose-proton symporter 2
MD00G1140000	0	0	0.163833	0.0554931	0	0.130067	0	0	0	0.137619	0.26854	0.526519	0.190348	0.0717264	0.196082	1.15272	1.722	0.528213	2.1202	1.18392	1.89762	1.13074	3.56859	3.06874	0.261514	0.517627	0.274301	0.557851	2.51735	0.0172938	2.71936	0.0138983	Chr00	30551515	30555417	+	amino acid permease 2
MD05G1040600	26.5373	27.2072	4.24852	20.3539	20.0544	21.5959	31.5725	30.2489	29.9424	22.7509	23.5764	23.0734	13.7538	13.4577	14.1185	12.6909	13.7018	13.0925	23.3847	23.9439	22.1917	7.92676	9.00631	9.54473	2.1016	0.53515	-0.673775	0.00668579	-0.543391	0.0572966	-1.0385	0.00234991	Chr05	6900967	6903569	-	C2H2 and C2HC zinc fingers superfamily protein
MD05G1040700	3.56514	2.90981	2.46477	2.78903	1.55912	2.3751	2.50332	1.32158	1.00219	1.57567	1.90083	1.35471	1.71527	1.56206	1.62043	3.09733	2.51317	3.42824	1.40813	2.50222	1.2638	1.26624	2.90251	1.68992	-0.239026	0.620393	0.688333	0.200859	-0.645946	0.711586	1.09302	0.0373315	Chr05	6906328	6910957	+	S-adenosyl-L-methionine-dependent methyltransferases superfamily protein
MD00G1140100	47.0511	50.2296	51.9161	35.7935	47.766	46.7356	31.3637	29.7056	35.8191	38.1417	41.2841	39.873	8.91316	11.5122	12.8404	17.5977	16.3548	17.573	11.9187	6.74983	12.2663	37.3042	35.2053	28.1738	-2.36634	0.0269549	-1.07538	0.0398612	0.28033	0.76222	-0.444475	0.253131	Chr00	30561347	30561682	-	Uncharacterized protein ycf68
MD05G1040900	21.8496	24.1701	22.1964	25.2914	24.6215	21.4952	25.7438	19.3737	25.8367	22.3087	21.112	22.545	12.873	14.911	12.4992	16.0908	17.5639	19.4474	17.7734	20.2507	17.6615	17.8513	18.2215	18.6723	-1.11563	0.0222984	-0.4584	0.166966	-0.596191	0.484664	-0.24243	0.0751957	Chr05	6919253	6923534	+	2-oxoacid dehydrogenases acyltransferase family protein
MD05G1041700	9.15091	9.32477	7.82338	11.0878	9.94997	9.9358	11.2512	12.1173	14.9131	9.56467	11.2668	10.8578	5.39166	5.1516	5.67487	5.45711	5.93346	3.7032	4.62986	4.64685	5.34676	2.75294	3.4839	3.9392	-0.235939	0.394223	-1.39781	0.0226673	-1.16466	0.179379	-0.971301	0.0268541	Chr05	7021062	7024448	+	Proteinase inhibitor
MD05G1042200	1.68578	0.790399	2.46478	0.185661	0	0.217577	1.93596	3.07152	4.08426	1.83635	1.81259	2.19406	0.558171	3.0003	2.46145	1.01495	0	1.72767	0.763156	1.48642	4.53857	1.02208	1.69263	0.181863	-2.19556	0.247087	2.21577	0.0096298	1.04205	0.72698	-0.618935	0.567242	Chr05	7104257	7112985	-	ATP-binding casette family G25
MD05G1042600	10.8472	11.7312	12.6701	6.24691	5.765	5.85642	6.63713	5.46468	6.32577	3.50027	4.2138	4.07741	24.5802	20.9862	24.2044	12.0809	13.3579	12.3167	5.58909	6.28056	5.78334	3.50214	3.00991	4.43392	1.23795	0.0318695	0.804499	0.00158886	-0.162722	0.735262	-0.114264	0.789845	Chr05	7269104	7273690	+	white-brown complex homolog protein 11
MD05G1042900	2.64194	2.52974	2.72078	3.85001	3.29174	3.19354	2.37944	2.24133	2.49089	2.24499	2.08742	2.70502	56.5214	54.3513	59.3811	24.664	29.4623	28.5425	17.5454	17.1254	16.9702	4.37377	3.64118	3.76737	4.12563	0.000114243	2.46741	0.00126096	2.4225	0.000865141	0.205696	0.29852	Chr05	7300835	7301716	-	EXORDIUM like 2
MD05G1043200	8.55835	10.8726	10.7272	5.91265	5.33749	3.64231	8.06137	7.01044	11.0269	6.14498	8.5672	7.06274	13.3426	8.03634	14.4435	7.81279	14.7274	12.6731	13.5041	15.9211	15.6431	6.73553	17.6816	9.658	1.61064	0.091323	0.289599	0.644704	0.422121	0.69324	1.99705	0.025199	Chr05	7354174	7357392	+	Aldolase-type TIM barrel family protein
MD05G1044700	1.18124	1.88176	1.21474	1.51443	0.982229	1.65006	1.25285	1.71255	1.13621	0.80073	0.796553	0.908132	3.37889	2.46478	3.15737	2.05502	2.7604	3.45203	2.81411	3.12491	2.83466	2.92708	1.74293	2.00221	1.55927	0.0425192	0.743808	0.235538	0.375442	0.53979	0.132805	0.242734	Chr05	7702424	7709204	+	Tetratricopeptide repeat (TPR)-like superfamily protein
MD05G1045000	9.54937	11.7902	11.2085	10.5244	12.0005	11.642	11.6843	7.60184	7.84559	9.24586	10.4801	13.0265	8.93898	8.74525	7.79174	5.93418	7.53977	6.87164	11.4167	8.79899	8.52734	7.71039	4.86952	5.97251	-0.468462	0.325932	-0.886926	0.0252108	0.780151	0.519708	-1.46775	0.0235337	Chr05	7732417	7741321	-	K+ uptake permease 7
MD05G1045500	4.5185	5.67693	5.37524	3.58554	3.29017	3.86186	4.43291	4.97196	5.48647	3.21007	3.78655	2.47983	4.71656	4.3372	4.52571	3.8436	3.46828	4.68178	5.82589	6.03586	5.82683	3.14161	5.45572	4.4111	-0.0328045	0.931362	0.467002	0.0751744	-0.13763	0.712213	1.26229	0.0122943	Chr05	7778010	7780840	-	H/ACA ribonucleoprotein complex
MD05G1045600	134.764	138.119	140.808	277.229	271.965	273.148	230.416	239.723	241.7	275.466	284.9	279.774	61.2376	63.3001	59.7088	84.0224	91.9565	92.4379	86.9521	85.0258	89.8961	138.038	140.937	161.102	-1.32445	0.000305815	-1.67237	0.0005132	-1.325	0.00323385	-0.806555	0.0196702	Chr05	7786312	7791642	-	dicarboxylate transport 2.1
MD05G1045700	0.811061	0.351794	1.43151	0.664866	0.242131	0.532638	0.780797	0.5759	0.942834	1.13488	0.97093	1.21762	4.0688	2.33685	3.9813	3.65705	2.52134	2.27087	2.48727	1.80065	3.933	0.576022	1.29364	0	1.90211	0.219641	1.51886	0.0525252	2.9273	0.0293548	-0.254559	0.805809	Chr05	7816023	7821310	+	Polynucleotide adenylyltransferase family protein
MD05G1046000	7.66486	8.80363	9.28296	11.362	11.1787	10.4825	7.19126	7.76144	7.52329	7.40115	8.21142	5.84115	5.50035	6.06617	7.0648	4.23799	2.89189	3.52986	2.3014	2.54429	2.53313	4.34134	3.09751	4.83713	-0.466785	0.399962	-1.07291	0.0189701	-1.43667	0.00686237	-0.851688	0.208906	Chr05	7844238	7846093	+	2-oxoglutarate (2OG) and Fe(II)-dependent oxygenase superfamily protein
MD05G1046500	0	0	0.128075	0.780861	0.106525	0.16404	0.324144	0.162675	0.162251	0.645488	0	0	0.298099	1.35129	0.718563	1.04557	0.280797	0.794605	0.917269	0.385725	0.986125	0.656732	0	0	-0.793119	0.200202	0.898	0.258012	2.04284	0.00362714	-	-	Chr05	7869704	7870909	+	Tetratricopeptide repeat (TPR)-like superfamily protein
MD05G1047100	3.6368	3.40199	3.05316	1.68327	2.28502	2.5365	2.21248	2.35154	2.33597	2.20197	1.40511	2.96896	9.00326	9.8416	10.4924	6.46101	7.46459	4.59757	7.02922	6.20343	7.3651	3.46361	3.20952	3.65181	1.39364	0.0237903	0.776196	0.193821	1.70708	0.00508606	0.179655	0.763722	Chr05	7947993	7951423	+	Phototropic-responsive NPH3 family protein
MD05G1047300	17.4005	17.3733	13.1681	16.5632	19.4877	15.8843	25.5692	28.799	27.2751	26.051	24.875	26.2386	5.04993	8.13769	6.09799	8.23687	7.77311	4.87704	10.9128	13.4778	11.2636	7.46182	10.0454	8.99268	-1.88233	0.093345	-1.63733	0.043522	-1.90732	0.00541394	-1.02571	0.00739808	Chr05	8064828	8068118	-	beta carbonic anhydrase 5
MD05G1047700	7.0926	8.03471	5.35932	7.58191	6.63726	5.13296	6.50988	6.65753	8.59321	6.62314	7.57669	6.18856	3.02679	3.01829	3.82526	3.00809	4.23588	3.76918	6.17748	5.61031	6.71498	4.18632	5.19774	4.12093	-0.194097	0.76263	-1.12791	0.044864	0.0791211	0.913336	-0.170559	0.522714	Chr05	8114270	8117415	-	Protein of unknown function
MD00G1140800	53.2029	57.7895	62.3923	62.8078	55.6041	74.0418	62.1051	41.247	46.0567	42.6716	45.5926	36.4478	130.114	124.19	131.698	97.2768	93.8256	89.9176	137.732	134.463	87.2556	58.8751	40.4171	58.9313	1.16701	0.026776	0.653312	0.115059	0.522226	0.730579	-0.0752777	0.887014	Chr00	30743431	30745181	-	WRKY family transcription factor
MD05G1049700	14.5954	14.1853	14.4407	12.9813	13.4645	12.6595	11.3835	12.0128	12.2538	9.76396	10.764	12.5593	128.103	125.706	132.206	125.803	134.737	123.422	87.2507	82.0765	79.2421	103.137	103.982	92.5407	3.16654	3.53287e-05	3.04122	6.80625e-06	2.52963	0.00186115	2.97713	0.00211514	Chr05	8624874	8628021	+	mitochondrial HSO70 2
MD05G1049900	24.3482	21.2109	24.678	19.2283	19.9862	18.278	26.2992	21.3734	25.3694	20.2167	19.4713	17.1579	15.3026	16.7427	14.0107	12.027	13.6038	14.8092	23.2278	21.8664	21.8473	9.33218	8.67272	8.41933	-1.07611	0.025189	-0.52562	0.0954471	0.0994412	0.847208	-1.11531	0.012502	Chr05	8652116	8654732	-	global transcription factor group E3
MD05G1050100	74.6566	71.3471	80.2125	43.2364	45.1953	40.7702	54.4961	59.0705	58.1655	49.8043	46.9588	50.9039	146.237	143.035	136.537	41.5517	50.5546	52.0834	118.871	114.629	119.12	30.6345	30.964	30.6009	0.745834	0.0385006	-0.00978299	0.971221	1.04384	0.0151093	-0.692245	0.00489957	Chr05	8680062	8681450	-	Octicosapeptide/Phox/Bem1p family protein
MD05G1050500	17.8248	17.1263	16.1632	11.7764	12.0917	12.4288	15.2174	12.0978	13.5198	13.422	12.5738	9.53375	10.1009	10.8797	9.16331	8.15582	16.3931	9.6681	9.14682	9.56846	7.7085	9.34867	8.03707	7.01175	-0.955705	0.0393873	-1.0791	0.0461278	-0.927038	0.229299	-0.708692	0.219232	Chr05	8745680	8748488	+	methionine sulfoxide reductase B 2
MD05G1050800	1.05358	1.48255	0.76008	0.825799	0.771729	0.826297	1.29908	0.911397	1.06997	0.673959	1.05231	1.01251	0.978903	0.874573	1.21458	0.890587	0.940941	0.709055	2.57842	1.82012	2.61597	0.290756	0.369137	0.113238	0.632012	0.307143	-0.109509	0.401736	1.81377	0.00899371	-0.562424	0.208401	Chr05	8810208	8813238	+	NB-ARC domain-containing disease resistance protein
MD05G1051800	2.05357	3.34785	0.708826	4.27221	4.34317	4.53975	7.2221	9.60681	8.8157	6.71226	11.2217	6.47209	3.10193	4.59258	3.87471	10.8235	8.83344	7.69422	6.06918	7.08006	5.53662	3.02557	0.826901	4.75896	1.10255	0.558938	0.942023	0.0622402	-1.49099	0.026989	-1.94631	0.266495	Chr05	8919337	8919642	-	SAUR-like auxin-responsive protein family
MD05G1051300	15.8423	14.7902	16.2623	14.3569	13.9768	12.0736	14.4966	14.027	15.3695	14.8413	16.3316	14.0014	13.6923	13.4648	17.0619	13.2856	10.6538	16.8478	14.2911	17.2261	12.1565	11.4266	12.9669	13.2404	0.180221	0.698023	0.482359	0.268797	-1.15403	0.0357208	0.0665667	0.638105	Chr05	8879203	8889738	+	Ankyrin repeat family protein with DHHC zinc finger domain
MD05G1052100	1.53536	1.73497	1.63993	3.12018	2.66253	3.31458	4.63739	7.30766	5.91429	5.5863	5.29807	5.63923	2.17346	1.58148	1.98789	2.06314	2.07223	2.11722	6.12701	4.67627	3.51924	3.26455	1.05136	2.60794	0.68303	0.0434697	-0.318341	0.16003	-1.32471	0.336622	-2.16412	0.0235807	Chr05	8941633	8941938	-	SAUR-like auxin-responsive protein family
MD05G1053900	1.67613	2.10529	1.62625	1.97042	1.80398	1.42259	1.80813	1.51398	1.64059	1.7283	1.14023	1.96608	3.77226	2.67069	3.48998	1.9438	2.10576	2.10934	3.38942	3.9691	3.05173	1.26678	1.1107	0.880821	1.46068	0.00937796	0.0223891	0.920986	0.189081	0.663679	-0.697295	0.154984	Chr05	9123581	9124920	+	recovery protein 3
MD00G1142200	1.30218	1.70362	1.56541	1.38281	1.57777	2.65572	1.57835	2.16989	2.49078	1.75229	2.04807	2.05681	2.84868	1.42267	2.55919	1.5446	2.21412	2.45456	2.39272	1.5961	2.2401	1.60765	0.876738	1.26095	1.62338	0.0377459	0.230415	0.71419	0.39746	0.687796	-0.916297	0.0287016	Chr00	30979566	30983019	+	ATPase
MD05G1054600	14.6305	16.8535	14.7593	15.3673	11.1609	13.9939	16.8373	12.7375	10.1974	12.2926	13.0793	10.8991	25.2877	23.1144	20.0078	17.7195	11.2537	20.2039	25.037	17.1454	18.0028	11.2651	21.3442	15.5695	0.560735	0.311567	1.11353	0.0530647	1.56908	0.283974	1.41002	0.00649	Chr05	9370275	9375760	-	basic pentacysteine 4
MD05G1054300	7.12383	6.52963	6.77435	4.08211	4.45164	4.33555	6.32999	4.30936	6.80346	9.16305	8.37132	7.459	9.00138	6.16592	8.61867	4.07885	4.30067	5.69094	9.10586	10.1739	8.11766	4.10666	1.54125	3.54435	1.12102	0.0297053	0.303809	0.366276	0.0859887	0.93489	-2.24309	0.0352306	Chr05	9133827	9135596	+	Integrin-linked protein kinase family
MD05G1054800	15.1404	11.9768	14.3396	30.4911	31.032	29.2528	24.0713	24.092	21.7044	10.3776	9.94185	15.1631	148.732	144.365	142.789	157.243	165.889	167.165	500.907	506.915	475.308	154.476	164.062	149.754	3.22947	0.00377445	2.33553	9.94529e-05	4.24043	0.000672266	3.52252	0.00572676	Chr05	9388132	9392145	-	NAD(P)-linked oxidoreductase superfamily protein
MD05G1055000	113.507	111.663	105.611	85.0099	82.6421	91.0775	95.4918	99.9315	91.1578	84.5348	90.2155	87.0715	66.1406	70.0783	71.1682	54.2652	62.4032	41.0626	65.7269	63.1062	67.8598	39.2668	50.2444	55.3666	-0.654528	0.0369113	-1.18576	0.0363116	-0.282281	0.264083	-0.316084	0.228929	Chr05	9423946	9427684	+	ATPase
MD05G1056700	2.23811	2.09894	2.88016	6.90307	6.35287	7.55842	7.2315	6.51667	5.49064	7.34458	6.361	5.76426	3.71733	3.05411	3.88848	8.73094	7.12772	8.36027	4.05294	3.83445	5.54229	40.158	38.7411	26.0428	0.665803	0.281758	0.528524	0.0233995	0.806973	0.20381	1.98612	0.0380607	Chr05	9922949	9923255	-	-
MD05G1056900	5.92635	5.01044	6.03828	3.3333	3.03337	2.64808	2.29506	3.48976	4.79344	2.98673	2.90321	3.74137	1.67942	2.87979	2.48544	3.64638	2.79502	2.94075	3.22382	2.89916	2.36208	2.54276	2.57585	2.06564	-1.86952	0.0316397	0.150106	0.626322	-1.38732	0.313872	-0.463821	0.216012	Chr05	9972974	9980453	+	MATE efflux family protein
MD00G1142500	8.77293	8.42674	9.10038	9.20296	10.0894	8.27912	10.5998	9.82678	11.3435	8.64388	10.3769	9.89811	6.38438	6.13556	6.44024	4.9532	6.16257	4.89332	8.96203	9.01521	7.75235	5.16077	4.64676	5.26408	-0.371902	0.0737686	-1.09279	0.00341167	-0.700157	0.150782	-0.883093	0.0309416	Chr00	31000007	31007375	-	DENN (AEX-3) domain-containing protein
MD05G1059900	0.278413	0.393253	0.591078	0.335374	0.377612	0.607935	0.700053	0.433358	0.345395	0.381865	0.163936	0.431821	0.358146	0.277491	0.492458	0.674704	0.510385	0.23058	0.493272	0.286218	0.0967396	0.804553	0.0440055	0	0.0707036	0.886711	-0.000287821	0.999451	-0.260936	0.782029	-1.28473	0.0115151	Chr05	10455084	10458106	-	SNF2 domain-containing protein / helicase domain-containing protein
MD05G1059600	5.71513	5.93127	7.82929	6.27684	5.11571	7.04464	6.1451	4.9318	4.48527	5.34809	5.63244	6.78834	17.1273	18.0334	17.143	13.5816	12.2614	11.5558	15.9252	12.6507	11.7643	7.38748	12.7782	9.33428	0.84279	0.149536	1.03522	0.0477818	1.53681	0.172616	1.34979	0.045843	Chr05	10401275	10405100	-	PHD finger family protein / bromo-adjacent homology (BAH) domain-containing protein
MD05G1061000	4.85393	5.06799	4.82635	1.53196	2.48641	2.95756	3.70659	2.89835	3.75301	2.33879	2.78643	2.30801	3.1536	4.73366	3.45702	3.49944	4.12938	1.30131	4.27351	3.67649	5.03308	3.3839	2.5136	1.19114	-1.15469	0.0303528	-0.505421	0.614113	1.24407	0.0748405	-0.701876	0.408352	Chr05	10594260	10596360	-	Ribosomal protein L14p/L23e family protein
MD05G1062000	0	3.60598	1.74114	3.22991	3.24755	2.90164	1.18209	6.59407	3.2682	1.42111	1.08431	1.0496	8.11121	2.0632	4.33546	9.92176	3.04754	8.66263	3.76984	7.8592	5.8917	5.07144	2.5349	2.02955	3.63162	0.297048	2.43126	0.0153277	-2.04211	0.491454	-0.249701	0.627138	Chr05	10913474	10915279	+	Tetratricopeptide repeat (TPR)-like superfamily protein
MD05G1062400	2.09283	2.38557	2.39562	2.16677	1.81294	1.58048	2.48691	1.82893	1.87004	1.72158	1.94297	1.49754	1.77177	2.47189	2.13417	2.20552	2.15915	2.4205	3.37697	2.90932	3.50674	1.68732	1.96372	0.948766	-0.624034	0.104635	0.196808	0.45632	1.32952	0.0318186	-0.0771594	0.894051	Chr05	10964184	10969880	-	Transducin/WD40 repeat-like superfamily protein
MD05G1064000	0.540129	0.137631	0.59781	1.01288	0.570587	0.709023	0.324771	1.67559	1.11306	0	1.81432	1.38602	2.96436	3.33649	1.8471	3.62603	2.21105	3.07704	3.1482	3.40012	2.00324	2.00932	0.722082	1.65873	0.333108	0.692082	1.63714	0.0181287	-1.22553	0.407775	-0.244797	0.870673	Chr05	11253706	11254505	+	Protein of unknown function
MD05G1066300	45.0859	43.9587	43.1172	33.4106	36.7548	31.6612	35.3877	37.9352	39.961	37.1797	34.2575	37.2397	30.5274	29.7355	26.962	21.9245	22.7685	23.772	27.5501	29.6181	25.0407	17.5411	17.8083	20.0192	-0.648127	0.0636055	-0.588255	0.0409701	-1.153	0.00473876	-0.898509	0.0172288	Chr05	12428611	12432706	-	Alpha-helical ferredoxin
MD05G1066600	0.435741	0.541645	0	0	0	0.258541	0	0.147336	0.293902	0.125996	0.139495	0.120562	0.538697	0.0910591	0.838199	0	0.0920814	0.242002	1.09558	1.11756	0.896802	0.0867034	0	0	1.97043	0.0305205	0.226891	0.545776	0.141271	0.785365	-0.284124	0.0157772	Chr05	12536659	12536913	+	Erythronate-4-phosphate dehydrogenase family protein
MD05G1066700	28.6529	27.8177	25.9148	37.2755	36.4469	35.5994	24.1684	25.8599	25.8593	30.6134	30.1463	32.9548	102.201	106.193	107.814	101.498	116.876	108.88	60.7161	59.2928	60.4368	75.9605	80.7081	67.9691	1.9662	0.00192523	1.35819	0.000503776	1.1789	0.00640152	1.21427	0.0120161	Chr05	12537541	12540593	-	BTB/POZ domain-containing protein
MD05G1067200	22.2055	24.3052	25.4705	22.7041	22.1829	20.8477	21.1226	20.6353	19.6005	17.6351	18.203	18.4701	12.3151	10.5206	12.2465	10.9577	11.6409	11.1296	19.5501	18.7923	18.889	10.7785	11.4393	9.97853	-0.647321	0.121142	-1.02785	0.000643745	0.0270168	0.883245	-0.669694	0.0208888	Chr05	12619081	12623701	+	cyclase associated protein 1
MD05G1068500	2.4526	2.16517	2.14884	2.09846	1.88599	2.73104	2.83572	2.36262	2.09663	2.32057	2.19718	2.26573	5.12052	4.16281	4.60642	2.76767	3.91936	4.00616	7.38283	5.81853	6.99953	2.14761	1.82114	2.49576	1.21963	0.0114568	0.428928	0.390298	2.09002	0.0134014	-0.161563	0.546415	Chr05	13086911	13091811	-	-
MD05G1069700	3.32853	2.81132	3.24414	2.57601	2.78915	3.0687	3.74171	4.27641	4.52003	3.74509	5.2861	5.10267	1.56787	1.70184	1.8314	6.71563	7.46693	7.17974	2.93456	3.17077	2.62693	5.66174	8.96685	7.77177	-0.698265	0.0897862	1.04826	0.00766901	-1.09407	0.0150124	1.31822	0.0286541	Chr05	13474169	13477021	-	polyol/monosaccharide transporter 5
MD05G1070000	2.23343	1.84301	2.25031	1.5951	1.29572	2.20743	1.22065	1.54293	1.09883	2.77324	1.5363	1.12658	3.31279	3.66949	3.9588	1.90543	2.30425	2.5796	5.38818	4.59841	5.98624	1.86221	0.52037	1.52557	0.435611	0.291683	0.412069	0.383667	2.17679	0.0226162	-1.21586	0.238913	Chr05	13559484	13561143	-	-
MD05G1069000	1.62837	1.40443	1.85827	1.28603	1.68484	1.3821	1.22701	1.07271	1.49358	0.947765	1.70451	1.5948	7.51025	8.04197	6.80737	4.11577	5.44177	5.16288	5.54251	3.94929	4.2794	2.85643	4.14151	2.88004	1.1993	0.0181576	1.03407	0.0307424	1.61028	0.117709	1.29902	0.0685911	Chr05	13304796	13307938	-	Peroxidase superfamily protein
MD05G1070700	0.879941	0.667056	0.645647	0.971521	0.767234	0.484352	0.569481	0.519405	0.517184	0.710467	0.748284	0.718757	1.59362	1.69788	1.46115	0.968942	0.533831	0.563872	1.51869	1.3555	1.69768	0.728061	0.57543	0.300377	0.456947	0.208811	0.0278825	0.950226	1.22857	0.000284474	-0.44894	0.211583	Chr05	14513663	14519034	-	-
MD05G1071000	40.9513	37.9763	30.6495	30.7195	26.0347	25.1517	35.672	28.9112	28.6134	23.57	26.4008	30.4177	47.7566	54.1861	48.0482	42.6788	30.1887	43.9349	44.9331	40.6214	42.0733	14.5214	20.4211	20.5393	0.383673	0.536575	1.02409	0.0474899	0.969058	0.139491	0.0547137	0.887821	Chr05	14986247	14990105	-	plastid division2
MD05G1072000	17.6501	15.8615	17.5399	13.2051	14.5135	12.0358	16.2265	17.2292	15.7556	13.9521	13.0277	13.661	4.57099	5.01041	5.5167	4.71053	7.58261	4.64365	4.9668	6.30873	5.66297	3.54183	3.12326	4.29616	-1.65239	0.01496	-1.916	0.000447721	-1.81523	0.0222465	-1.73023	0.00968774	Chr05	15154684	15158349	-	cytochrome c biogenesis protein family
MD05G1072400	17.258	18.9863	16.8078	10.8223	10.4518	9.49312	12.8382	13.6853	11.7565	7.8117	9.20091	7.72631	9.80855	10.1458	9.33229	6.40074	6.51531	6.31508	5.94944	6.46096	5.54415	3.78229	3.80434	5.89537	-0.849393	0.0393807	-0.700244	0.00874337	-1.39056	0.0279142	-0.471746	0.400254	Chr05	15265191	15265577	-	cytochrome b6f complex subunit (petM)
MD05G1072500	3.03453	2.67726	1.94115	0.935747	1.22973	1.86855	1.46252	2.79026	2.01364	0.931751	1.22827	0.99486	6.75577	7.0358	6.80017	4.54185	5.65714	4.33135	4.63349	5.30423	4.50155	1.44419	3.21093	1.78296	1.38684	0.0830348	1.16414	0.0890867	-0.0712507	0.935229	1.46589	0.0266979	Chr05	15277747	15281218	-	AP2/B3-like transcriptional factor family protein
MD05G1074000	0.183611	0.344209	0	0	0.397085	0.379013	0	0	0.301395	1.14959	0.792829	0	0.669525	0.209008	1.20033	0.749854	0.41868	0	0	0	0	0	0	0	2.18481	0.0241798	0.0435838	0.954552	-	-	-0.419848	0.672474	Chr05	15575255	15576707	+	2-oxoglutarate (2OG) and Fe(II)-dependent oxygenase superfamily protein
MD05G1074900	0.24394	0.342598	0.950351	0.10348	0.263776	0.125885	0.574163	0	0.399753	0.797401	0	0.381081	0	0.410507	0	0	0.695308	0.125359	0.45994	0.693162	0.996614	0	0	0.106227	-1.94719	0.033126	-0.729187	0.0660177	1.25886	0.347487	-0.571544	0.457685	Chr05	15950335	15953751	+	RNA-binding protein
MD05G1075200	1.14303	1.62212	1.13662	0.68914	0.434391	0.773582	1.56992	1.11387	1.28897	1.23458	0.901619	0.771338	2.53518	3.20598	2.49942	2.35567	2.44701	2.13407	1.6331	1.45986	1.94737	0.918221	1.87961	0.850292	0.331748	0.542347	0.976347	0.0298672	1.0598	0.0403349	0.688606	0.275516	Chr05	16012977	16017802	+	peptidyl-prolyl cis-trans isomerase / cyclophilin-40 (CYP40) / rotamase
MD00G1144700	12.9254	12.9295	12.6153	15.0344	14.926	16.4193	13.3624	12.5993	11.6124	12.9869	15.0202	13.1592	28.5503	28.3709	27.9696	20.2703	19.955	19.3277	23.4858	22.3942	22.2338	15.5575	16.4346	18.1118	1.10173	0.000279313	0.372222	0.045367	0.982326	0.0453011	0.491064	0.081611	Chr00	31681256	31682611	-	epsin N-terminal homology (ENTH) domain-containing protein / clathrin assembly protein-related
MD05G1075600	4.25805	4.4757	3.19195	1.86636	2.00322	1.58272	2.84076	2.88655	3.15738	2.14354	1.9364	2.10495	10.7581	0.480578	13.0212	4.02713	3.33427	3.34646	27.5459	31.1599	29.8925	2.92999	2.64711	1.88954	7.15871	0.0109438	0.742123	0.0516132	2.66587	0.00249523	-0.127668	0.717137	Chr05	16217027	16218384	-	-
MD05G1076200	0.860192	0.453672	1.0547	1.03954	0.794553	0.774606	0.78255	0.487411	0.387759	1.19117	1.09961	0.566897	0.11177	0.957106	0.153559	0.967651	0.652958	0.51656	2.26145	1.01729	1.53137	0.417725	0.408951	0.7944	-2.3549	0.00698439	-0.135292	0.699772	2.08689	0.101005	-0.0941458	0.862118	Chr05	16299335	16303344	-	P-loop containing nucleoside triphosphate hydrolases superfamily protein
MD05G1079300	53.6365	52.5196	47.864	52.1843	52.832	52.9859	54.5035	45.4571	43.8654	48.0179	47.493	48.5723	47.8148	43.6569	47.0905	35.9209	33.1584	30.7829	41.0625	38.2693	38.915	25.2441	21.0663	27.6153	0.222317	0.192986	-0.655323	0.0247707	0.157673	0.75516	-1.14508	0.0249567	Chr05	16674594	16683483	-	ARP protein (REF)
MD00G1144800	3.80638	4.26878	4.21625	1.60228	1.72301	2.05424	4.05065	2.02081	2.71582	3.06208	1.4263	2.12082	3.25219	1.45265	2.90263	1.13977	1.7299	1.2956	1.52407	2.91153	1.53019	2.13525	0.610825	1.30891	0.936137	0.147835	-0.504503	0.142433	-1.3155	0.443193	-1.73803	0.0434166	Chr00	31706088	31707768	+	Protein of unknown function
MD05G1079700	0	0.321723	0.22349	0.29876	0	0	0	0	0	0	0	0	0.390134	2.23403	0.401876	0.175659	1.37325	0	1.29593	0.404249	0.951575	0	0.216911	0	-1.91015	0.0904632	-1.10519	0.0329181	2.19087	0.0685304	-	-	Chr05	16732196	16740328	-	homolog of RAD54
MD05G1080000	101.551	103.071	110.324	98.1342	95.8913	99.1803	87.897	104.535	98.3834	91.5893	104.319	104.18	203.755	181.975	190.875	193.093	220.423	172.89	214.407	198.81	195.123	116.466	115.213	133.17	1.01737	0.0204814	0.659109	0.0174175	0.811979	0.146005	0.357706	0.237795	Chr05	16792512	16794374	+	Tetratricopeptide repeat (TPR)-like superfamily protein
MD05G1080500	2.8492	2.42695	2.09044	1.38045	1.39548	1.60844	1.89174	3.59446	4.01941	1.26792	1.57516	1.18623	3.10929	3.26863	3.02486	1.47313	1.77298	2.38148	3.3796	2.60997	2.49114	0.586237	1.98369	1.78111	0.304264	0.489782	0.37288	0.339709	-0.95141	0.521701	1.27641	0.00192252	Chr05	16811926	16813912	+	Protein of unknown function
MD05G1080900	0.0826244	0	0	0.291073	0.07624	0.148952	0.208897	0.204657	0.136081	0.154743	0.153561	0.291536	3.5237	3.53484	4.77797	0.845132	1.58433	1.06871	7.06462	6.35268	6.12136	0.0497395	0.129801	0.137498	2.64576	0.0096632	0.376227	0.213502	2.68442	0.00364662	-0.0229829	0.900523	Chr05	16881709	16882533	-	redox responsive transcription factor 1
MD05G1080800	0.277432	0.30174	0	0	0.539053	0.175074	0.266168	0.278859	0.372496	0.0168403	0.182095	0.0523285	0.478779	0.224628	0.416239	0	0.193182	0.384538	0.106609	0.534521	0	0	0	0.541686	1.03839	0.0556025	-0.0368929	0.952005	-1.72516	0.0148296	0.405732	0.523561	Chr05	16866013	16867595	-	-
MD05G1081300	29.6803	29.0763	29.057	25.8408	25.5649	24.5035	20.8418	21.597	22.2754	22.5288	23.7974	23.2094	12.638	10.2146	12.6494	9.48107	9.01731	8.70675	10.6016	11.8187	11.627	7.52758	8.06215	9.81799	-0.643118	0.0200453	-1.40925	0.000697478	-1.0634	0.0238906	-1.12823	0.0197732	Chr05	16945871	16950521	-	LAG1 homologue 2
MD05G1081400	2.78941	2.42931	2.522	0.805983	1.0844	0.840018	1.42667	1.43058	1.38555	1.04499	1.77261	1.01056	0.764972	1.29192	0.912122	1.11814	1.51535	1.56616	1.38815	1.97349	1.45171	1.03613	0.916607	0.884192	-1.51213	0.0135517	0.194545	0.505859	-0.606873	0.155633	-0.144307	0.753992	Chr05	17044493	17048005	-	cytochrome P450
MD05G1081500	21.5573	22.5683	22.8023	11.9664	12.4035	12.8023	15.868	16.0668	16.4627	16.5695	18.6642	16.195	6.38369	7.03201	6.40704	6.66221	4.69136	5.55051	8.94	8.91541	9.93423	6.62772	9.09976	10.0447	-1.89807	0.000197047	-0.631481	0.0422292	-0.480601	0.102216	-0.272195	0.279503	Chr05	17123850	17126756	-	nitrite reductase 1
MD05G1081600	1.75633	1.41999	1.39424	0.936734	0.82201	1.29546	1.31644	1.57802	0.986927	1.71097	1.96456	1.51933	0.782247	0.900365	0.582234	0.70481	0.593359	0.411615	1.72082	0.783135	1.04264	0.453147	0.435537	0.175552	-0.818187	0.117574	-0.317037	0.390614	0.650044	0.569684	-1.0604	0.0479165	Chr05	17139832	17144726	-	fucosyltransferase 11
MD05G1082200	3.65066	3.7829	4.1725	3.15522	3.33077	3.2674	3.77332	3.20315	2.97373	2.55714	2.85818	2.23653	4.89654	4.7995	4.94058	5.295	6.79925	5.45518	4.72048	4.98102	5.13779	4.4568	6.11971	4.31855	0.222049	0.327443	0.338838	0.0486901	0.788812	0.142219	1.18009	0.0321439	Chr05	17182358	17191786	-	Class I glutamine amidotransferase-like superfamily protein
MD05G1083200	39.8502	45.906	38.3246	29.6183	27.3119	28.5732	28.5106	27.4012	29.9587	33.8994	42.01	39.6192	20.0515	22.29	24.6125	12.6841	16.7463	12.0077	33.6248	32.5174	31.0624	9.70571	13.5184	9.40277	-0.720827	0.209646	-1.51179	0.00150549	0.0399663	0.87952	-1.28536	0.045782	Chr05	17387271	17388662	+	plant U-box 26
MD05G1083600	4.88328	6.00734	6.31307	5.74419	5.96729	5.02911	6.09554	5.60638	4.44133	5.91065	5.50063	5.25631	3.17085	3.88276	3.76575	2.7919	3.86912	3.27524	4.64759	4.9962	5.58833	3.97266	3.12737	4.24852	-0.960701	0.105976	-1.00332	0.00928851	0.49519	0.476586	-0.679714	0.0907391	Chr05	17447919	17449209	+	PIF / Ping-Pong family of plant transposases
MD05G1083900	16.653	16.5751	14.6796	12.4865	14.131	14.361	15.8508	16.1268	17.1813	14.4396	18.9076	14.3157	4.40421	4.86213	3.94442	3.90605	3.00847	3.98165	3.47779	4.66176	3.65546	7.14287	5.84765	5.46973	-1.88083	0.0119949	-1.25145	0.00144961	-2.65136	0.00345347	-1.43994	0.0405941	Chr05	17486739	17488329	+	S-adenosyl-L-methionine-dependent methyltransferases superfamily protein
MD05G1086300	2.35348	2.29772	2.83923	1.40356	1.21701	1.28836	1.86491	1.83895	2.11343	1.82608	1.65616	1.48433	0.45035	0.905445	0.532833	0.146716	0.247427	0.0828121	0.79137	0.405192	0.588141	0.176343	0.174366	0.470165	-2.03444	0.000375248	-1.20508	0.00118351	-0.438141	0.457048	-0.928084	0.0611461	Chr05	18114845	18116290	+	UDP-glucosyl transferase 73B3
MD05G1087200	3.33181	4.23357	3.72797	3.26547	1.77544	3.10914	3.10775	2.63156	2.85198	2.88295	3.99301	2.98353	7.06655	9.055	7.99471	9.70678	9.10716	9.31207	22.9657	20.0802	22.5471	4.40859	3.67428	5.22687	0.45788	0.344818	1.64633	0.0436094	3.13565	0.000856355	0.359842	0.485895	Chr05	18585041	18588135	+	Calcium-dependent lipid-binding (CaLB domain) family protein
MD05G1087700	35.8318	35.4159	36.2828	31.8299	36.8651	35.6263	21.1026	20.7058	23.3315	23.886	24.9874	28.4313	25.7862	25.2629	28.1791	20.5207	22.1294	20.0486	15.9444	19.4161	15.8271	11.1374	11.3457	17.1585	-0.268093	0.21237	-0.824064	0.0165225	-1.1181	0.0341027	-0.741743	0.264584	Chr05	18792915	18794162	+	Leucine-rich repeat (LRR) family protein
MD05G1088100	11.2939	12.1809	10.7741	6.53479	7.08888	5.54457	10.0749	7.54123	7.21818	8.65139	8.34661	7.68862	7.94746	9.62504	7.58535	6.03446	6.35318	5.9726	5.35895	5.41098	4.96129	2.74462	2.44462	3.03027	-0.876221	0.0753798	-0.230699	0.329609	-0.307569	0.698056	-1.35201	0.00811692	Chr05	18828078	18830224	-	stress enhanced protein 1
MD05G1088600	285.324	307.889	323.806	249.501	275.224	275.768	278.178	259.81	263.698	287.4	253.073	305.199	169.118	194.398	178.28	158.727	171.786	164.422	96.7776	100.703	88.1422	132.831	149.296	169.126	-1.19619	0.00739777	-0.757378	0.0116229	-1.80725	0.00724293	-0.718492	0.11656	Chr05	18931328	18933494	+	translocon at inner membrane of chloroplasts 21
MD05G1089900	243.265	246.176	236.151	188.329	179.408	175.754	244.504	250.112	247.855	191.505	192.673	181.469	111	111.811	111.381	74.7197	80.3553	67.5104	152.796	160.503	150.816	76.3186	76.9737	83.2381	-1.08122	0.000629075	-1.53129	0.000653419	-0.924099	0.000138741	-1.16252	0.0022925	Chr05	19018200	19020786	-	GroES-like zinc-binding alcohol dehydrogenase family protein
MD05G1090600	0.994398	1.11654	0.841683	1.20031	0.724746	0.749135	1.14483	0.740551	0.89167	1.0483	1.03229	1.18769	1.71281	1.45546	1.81282	1.06235	1.21469	0.967356	1.90146	1.77864	2.3898	0.80117	1.06975	0.990438	0.924596	0.00902469	-0.100389	0.729879	1.5643	0.0234395	0.111977	0.45618	Chr05	19126243	19126738	-	-
MD05G1090800	3.87505	4.40642	3.64766	6.20274	5.10373	5.10804	5.32561	4.51303	4.08334	4.91225	5.13697	4.074	4.46904	3.99714	4.23089	4.09235	4.30487	3.19025	4.38252	5.02042	4.58726	2.86922	2.07494	1.73639	0.424145	0.151134	-0.734977	0.0625518	0.0252466	0.9661	-1.24519	0.0468599	Chr05	19250795	19251490	-	Plant basic secretory protein (BSP) family protein
MD05G1093300	9.56376	9.2542	9.58786	7.22247	6.33591	5.78648	7.03195	7.15071	6.27386	6.77113	6.62647	6.56446	16.4553	15.3776	16.6644	18.421	20.6461	19.1461	15.0879	15.1135	14.5838	14.0892	15.1053	9.15879	0.895616	0.00332004	1.22061	0.00574675	1.00789	0.038305	0.695526	0.305	Chr05	19796596	19800655	+	P-loop containing nucleoside triphosphate hydrolases superfamily protein
MD05G1093600	11.559	13.9101	16.5652	13.7565	13.6348	14.4251	13.6552	10.316	11.9312	10.8364	12.3521	9.36379	19.103	15.151	16.2082	10.6939	11.0847	17.2381	17.4893	16.9897	15.9105	8.7826	23.9431	15.5965	0.399294	0.600377	0.284138	0.567738	0.60439	0.386461	2.13396	0.00293886	Chr05	19839014	19841142	-	Thioredoxin superfamily protein
MD05G1094200	21.8345	23.8319	22.1414	1.25087	1.06982	1.57974	3.78928	1.53995	5.71581	3.0132	1.30378	1.83066	9.28738	13.0199	9.95148	0.706182	1.24123	1.03568	0.270367	0.450673	0.919059	3.84271	3.16311	1.79929	-1.80932	0.0119454	-0.413607	0.314676	-0.573798	0.818768	-0.315427	0.71862	Chr05	19991945	19993379	-	arabinogalactan protein 17
MD05G1094400	2.48286	2.68415	2.35345	1.78699	1.85421	1.75474	1.55513	1.35699	1.68813	1.7959	1.53273	1.72908	4.63396	4.86434	4.75153	5.00449	4.44523	4.48882	3.55869	3.14925	3.00043	2.75029	3.37461	2.62338	0.716516	0.0264893	1.08117	0.00222013	0.698638	0.191073	0.683314	0.0654883	Chr05	20012318	20015198	-	-
MD05G1095500	0.271659	1.45013	0.54873	0.787696	1.35577	0	0	0.295775	1.475	0.782409	0.345263	0.347507	0.906944	1.5523	1.09132	0	0	0.939239	0.695699	0.349604	1.31539	0.217099	2.90202	2.33528	-0.110214	0.933908	-0.114192	0.929834	0.97849	0.703322	2.85873	0.0225077	Chr05	20156472	20158106	-	APRATAXIN-like
MD05G1096400	277.047	285.637	284.152	314.251	326.046	305.205	398.72	402.22	414.031	401.642	403.8	401.031	115.359	114.919	110.321	94.7429	106.516	95.3544	118.103	119.803	118.234	76.3083	98.8761	91.816	-1.36758	0.000693765	-1.88483	3.66122e-05	-1.8527	0.000152248	-1.71813	0.000254249	Chr05	20274792	20277423	+	Leucine-rich repeat (LRR) family protein
MD05G1096500	1.39962	1.6401	1.37046	1.18453	2.03919	1.38439	1.12603	1.10227	1.7006	1.07599	1.38233	1.62497	3.94103	4.13559	3.26655	3.21421	4.10355	3.61342	4.29279	3.82825	3.70971	1.92922	4.14159	3.93589	0.71069	0.144563	0.613027	0.193456	0.865748	0.28316	1.8712	0.0170988	Chr05	20281464	20283654	+	Peroxisomal membrane 22 kDa (Mpv17/PMP22) family protein
MD00G1147200	7.36037	7.12609	6.8111	7.22199	5.27279	4.71673	5.23367	8.27584	7.8541	5.14456	4.96248	4.13072	22.7425	25.5557	20.1026	14.6141	14.7788	11.8413	14.7217	14.7434	16.9307	11.1387	10.047	8.76	1.10292	0.0374474	0.784853	0.142514	0.803533	0.481491	0.747601	0.0954338	Chr00	32185000	32188320	+	amidase 1
MD05G1096600	0.988285	1.07111	0.973269	0.743785	1.01758	0.736864	0.552446	1.29867	1.20493	0.624381	0.653637	0.589745	2.39582	1.59932	2.35057	0.848054	1.96046	1.87525	2.26613	2.17571	1.54222	1.21094	0.415289	1.07694	1.4492	0.00255442	0.0335269	0.951371	-0.714651	0.448958	-0.421848	0.351748	Chr05	20285089	20287247	-	Protein of unknown function
MD05G1098500	3.0209	3.20759	3.92494	3.79054	2.87922	2.90205	3.00731	4.41856	3.03604	2.96726	3.21752	3.66003	9.94998	9.6764	9.45078	9.45595	10.7005	10.1022	6.57527	8.76446	7.28393	7.18455	7.90137	7.45762	1.07889	0.0537235	1.20329	0.0153712	0.0432098	0.959573	1.0925	0.0119069	Chr05	20458352	20462001	-	Transducin/WD40 repeat-like superfamily protein
MD05G1098700	11.8274	11.02	12.241	17.7366	17.5813	18.3715	15.2839	15.9762	15.8671	13.7457	13.749	11.882	27.3645	26.8323	29.3662	11.3729	11.7277	11.5297	18.1682	18.3275	18.281	5.56356	5.89233	6.81371	1.24926	0.0117253	-0.607043	0.0014575	0.127865	0.24785	-0.774192	0.0444446	Chr05	20545007	20546105	-	AMP-dependent synthetase and ligase family protein
MD05G1100100	8.17153	7.95627	8.19709	6.2206	6.35242	6.37766	7.24224	5.71929	7.47734	5.74028	5.91635	6.00631	4.48416	4.53951	5.04149	2.68516	3.21876	2.61103	5.47739	5.46215	5.18763	3.36332	1.87843	3.14513	-0.591645	0.0465407	-1.18169	0.000518225	-0.290561	0.645125	-1.48154	0.0244977	Chr05	20738306	20739824	-	-
MD05G1100400	3.59182	3.03016	3.86954	2.28804	2.27429	2.0346	3.43094	2.9624	3.07288	2.90093	2.89944	3.13104	1.70455	1.96138	1.54488	1.48975	0.946605	1.59572	2.79515	2.42394	2.82484	0.680835	0.773007	0.901176	-1.25567	0.0181023	-0.0337836	0.870434	0.391441	0.0986934	-1.04285	0.00524682	Chr05	20843278	20844393	-	-
MD05G1101800	18.4975	18.1471	18.3559	14.8505	15.552	15.1011	17.3539	18.9242	19.4771	16.7879	22.1955	19.2666	10.3749	11.1246	11.4814	7.88644	6.77867	6.86937	10.1391	13.4849	12.255	6.18368	5.42918	6.33935	-0.751686	0.0184826	-0.874294	0.00866221	-1.19917	0.109888	-1.57908	0.0191559	Chr05	20989400	20992523	-	proline-rich family protein
MD05G1102100	7.18637	7.88794	4.43049	5.58548	5.66914	4.85635	5.52502	5.48005	4.01893	5.00421	4.60689	5.43623	2.98422	4.46522	4.04125	2.58699	4.34951	3.23931	7.06219	6.49448	6.91497	2.86077	1.3461	4.54589	-0.638901	0.589417	-1.15522	0.0110651	0.857171	0.260985	-1.25998	0.269086	Chr05	21112959	21114537	+	CYCLIN D1
MD05G1102700	51.9088	50.4513	49.7363	44.4765	42.9067	38.9532	39.6505	31.4172	40.6595	27.9952	34.7586	35.2812	42.5585	27.1746	43.4167	23.2411	33.032	25.8479	37.8438	37.0805	39.9513	21.9809	29.7556	27.0426	0.924949	0.0576017	-1.17259	0.00325739	0.429843	0.518064	0.225934	0.485762	Chr05	21287189	21290462	-	magnesium transporter 4
MD00G1148300	2.96434	2.6184	2.32773	2.65675	2.71143	3.28899	2.86889	2.09565	1.48394	2.48954	2.87341	2.58242	1.66325	2.45219	1.33576	1.08897	2.07464	1.37772	1.9889	2.08975	1.8658	0.402311	1.12439	1.17285	-1.2091	0.115596	-1.10204	0.0454123	0.282556	0.789485	-0.110572	0.586003	Chr00	32534930	32540006	+	RNA-binding (RRM/RBD/RNP motifs) family protein
MD05G1105200	0.252752	0.221289	0.30962	0.397763	0.159992	0.1773	0.140529	0	0	0.101752	0.36351	0.124085	0.395057	0.607749	0.346161	0.434887	0.54275	0.417291	0.532968	0.186738	0.481916	0	0.324958	0	-0.359049	0.0158451	0.0450785	0.834859	1.47405	0.0167519	0.38815	0.318201	Chr05	21847852	21850521	+	-
MD05G1103600	6.29387	8.12913	6.40591	4.90428	4.05134	4.04669	5.85909	2.73725	7.81033	5.50519	2.81248	3.81017	6.464	9.41629	7.7931	3.48169	5.88945	2.92	7.20133	6.00051	4.65211	4.39227	1.3523	4.78565	-0.447537	0.517368	-1.03994	0.0128101	-0.167503	0.941387	-1.51948	0.226499	Chr05	21584768	21589885	-	serine carboxypeptidase-like 18
MD05G1106300	30.4376	35.1048	34.3911	47.2121	41.2058	40.2193	47.558	46.4321	47.8829	47.3023	43.413	51.3341	67.6716	59.6702	63.4527	62.6154	72.7294	65.8362	49.7929	61.5537	62.987	45.8444	1.36086	46.8011	1.15475	0.0304361	0.366525	0.101778	0.239831	0.699244	-5.63188	0.149994	Chr05	22008010	22009467	+	F-box family protein
MD05G1106700	3.02358	3.1396	3.46022	2.62913	2.87207	2.55172	2.76628	3.9411	4.51916	3.36861	3.12893	1.94972	3.67374	5.3559	4.65962	4.39776	5.81844	5.20183	4.11824	4.33466	4.04512	1.77157	4.65051	3.07374	-0.361349	0.351296	0.433698	0.0894736	-0.623481	0.465978	1.41029	0.046284	Chr05	22024636	22026420	+	Protein of unknown function
MD05G1106800	15.8696	14.93	14.1734	13.5068	14.1253	12.6846	5.41571	5.48513	5.52195	7.03035	6.55532	7.09471	55.6599	57.1482	55.7624	43.6913	48.7738	49.233	48.7632	48.8348	48.2925	32.3071	35.0358	28.3378	1.85267	0.00220352	1.62397	0.0017911	2.88024	2.27189e-06	2.05315	0.00384754	Chr05	22028729	22031131	+	Tubulin/FtsZ family protein
MD05G1107200	2.16476	2.13996	2.00944	4.47155	2.63278	3.59562	1.71892	3.27267	3.61679	2.9963	2.39107	3.2546	89.5363	91.4595	98.4048	57.3925	67.3269	48.9118	49.5202	54.241	52.3603	33.2406	37.7488	28.3239	5.0521	8.99601e-05	3.262	0.00562629	2.8082	0.0882848	3.09099	0.00499325	Chr05	22045029	22045136	+	-
MD05G1107600	2.77611	4.73927	3.45349	3.03127	3.00262	1.3451	1.70203	0.798032	0.791964	1.24285	3.31662	0	2.9968	7.30839	3.63738	0.862556	1.23257	1.50614	2.12572	1.04458	2.19012	2.59787	3.81031	1.57486	-1.63738	0.200832	-0.950505	0.258068	2.72854	0.0243412	1.7028	0.392036	Chr05	22104490	22107446	+	Inositol 1
MD05G1109800	0.426789	0.685819	0	0.197171	0.198068	0.189054	0.408141	0.201648	0.603363	0.333387	0.524438	0.0595489	2.25727	0.830562	2.37158	0.744946	0.545306	1.37206	3.37134	4.39964	3.82634	0.436388	0.921448	1.67684	3.39096	0.00362549	1.14573	0.0360578	1.32169	0.170248	1.511	0.08034	Chr05	22590756	22592065	-	-
MD05G1112000	38.3945	40.5855	40.0041	32.2829	31.6184	29.6142	35.4499	35.1129	35.157	27.7218	27.1345	28.7669	16.2813	14.5764	15.0217	15.8657	14.4763	15.6515	13.232	13.9414	14.8772	8.72136	13.1965	12.9922	-1.12561	0.00706345	-0.884086	0.00480985	-1.10049	0.0153333	-0.525704	0.103908	Chr05	22908492	22911688	-	FAD/NAD(P)-binding oxidoreductase family protein
MD00G1148600	59.0984	58.1776	62.0728	27.8597	0.141191	53.6355	7.20851	46.2252	23.5304	45.8019	47.9489	19.4113	82.6699	4.80628	83.8546	21.8485	10.7214	18.9345	68.8544	34.4433	64.1879	16.0924	44.1148	18.5961	7.17105	0.0454378	2.64861	0.567907	1.27929	0.781712	1.2528	0.36514	Chr00	32692868	32694338	-	-
MD05G1112200	1.50271	1.6	2.30591	1.11087	1.03767	0.678434	1.36524	1.2778	1.43739	1.2006	1.78513	1.35412	0.400361	0.147581	0.466039	0.185718	0.325627	0.135786	0.214589	0.671125	0.497365	0	0.262098	0.293893	-0.718627	0.348141	-1.03119	0.0132979	-1.23299	0.15771	-0.477132	0.12069	Chr05	23066012	23069192	-	FAD/NAD(P)-binding oxidoreductase family protein
MD05G1112600	17.7832	17.3582	16.3993	11.4084	13.5377	11.3185	18.189	17.0111	17.4304	16.3954	16.4596	14.3084	3.19385	3.78052	3.15202	2.79596	4.0715	3.37556	4.47852	3.54579	3.40367	2.19974	3.61957	5.50548	-2.38769	0.00177825	-1.97877	0.00382159	-1.85243	0.0405185	-0.919181	0.202684	Chr05	23120485	23124018	-	Leucine-rich receptor-like protein kinase family protein
MD05G1112700	24.0982	25.1985	21.789	8.81247	7.96992	8.24079	13.5064	14.8244	15.2687	9.50923	9.27986	9.73243	6.00462	5.78835	6.31417	4.31549	5.19964	5.12565	6.59529	7.06983	6.98717	4.71875	4.89421	5.26386	-1.49553	0.00495019	-0.812382	0.0199671	-1.21989	0.0188377	-0.750968	0.00612574	Chr05	23131571	23134300	+	peroxisomal NAD-malate dehydrogenase 1
MD05G1112800	27.3323	26.0929	23.7548	45.6518	44.4456	48.8184	23.7882	23.066	22.1034	28.8502	29.8824	31.2961	68.0716	71.44	68.7035	58.512	61.3643	59.7691	47.8545	45.2447	44.6539	48.7525	56.1776	51.2795	1.40435	0.0111498	0.347183	0.0499155	1.05074	0.0166958	0.976377	0.00502686	Chr05	23134302	23136263	-	Protein of unknown function
MD05G1113100	20.6373	25.0363	19.6963	25.6293	33.18	27.5942	34.7663	27.1049	26.2442	33.6333	33.2492	33.6868	35.5574	26.5366	35.8868	20.0004	19.6327	21.7848	25.6918	33.6253	24.4902	18.4957	10.1253	11.4228	1.62806	0.0102565	-0.371191	0.279483	-0.728626	0.476726	-2.33011	0.00123816	Chr05	23160556	23163568	+	NAD(P)-linked oxidoreductase superfamily protein
MD05G1113300	0.143912	0.406952	0.212286	0.0467517	0.0807543	0.0743713	0.06366	0.184648	0.106377	0.329967	0.176925	0.586971	0.519606	0.246762	0.436322	0.073218	0.520543	0.450667	0.132436	0.571718	0.0992523	0.144585	0	0.157859	0.765635	0.115026	0.017834	0.961576	-1.25078	0.0365157	-0.63261	0.149216	Chr05	23178916	23179197	-	SAUR-like auxin-responsive protein family
MD05G1114400	41.5273	43.0314	41.1246	31.3165	24.1909	30.825	23.5344	24.056	26.0437	23.9355	25.6674	18.9799	24.4095	25.4166	23.4816	12.7831	14.9099	12.2674	28.5463	27.1826	25.9831	12.7139	13.4084	17.4437	-0.886077	0.00645486	-1.29133	0.0261999	-0.0687857	0.817608	-0.255185	0.603694	Chr05	23313036	23316643	+	Calcium-binding EF-hand family protein
MD05G1115200	82.1176	79.4089	74.8223	80.8582	82.8077	80.5478	83.7307	75.8973	71.641	66.3438	71.5448	74.1589	119.738	102.058	122.901	76.8162	102.614	90.2122	111.452	106.736	103.778	78.2131	76.1457	73.7861	1.13975	0.00115893	-0.218486	0.341699	0.63438	0.180232	0.0342404	0.817814	Chr05	23631622	23636799	-	Plant neutral invertase family protein
MD05G1115300	8.16512	8.05412	7.75411	6.55482	5.86615	7.7918	8.13111	5.30629	6.28592	6.87905	6.41594	7.62184	15.0402	15.1509	14.4465	17.757	20.6937	19.0652	12.7602	13.6413	14.2223	8.26228	11.7177	8.93744	0.793037	0.00610773	1.30837	0.0213343	1.53278	0.144026	0.800867	0.0949629	Chr05	23645404	23656216	+	Protein of unknown function
MD05G1115800	4.46394	4.56923	3.66487	4.28825	5.01145	4.81177	3.59035	3.20836	4.18482	3.87562	3.80845	4.22597	3.77869	2.55141	3.57699	1.35428	3.35334	2.29065	4.14406	4.20695	4.06519	1.23073	1.77771	2.01205	0.756715	0.00697634	-1.53465	0.0438183	0.00355348	0.994291	-0.481114	0.150735	Chr05	23674447	23677946	-	basic helix-loop-helix (bHLH) DNA-binding superfamily protein
MD05G1116400	15.0419	16.5212	16.8457	4.11967	4.60973	3.68957	3.35101	1.59263	1.55457	1.42757	2.94888	2.11266	3.39529	4.67174	2.46608	3.0798	4.94257	5.57003	3.85675	4.95968	3.55729	3.51289	2.98818	2.35479	-3.13308	0.00774214	-0.176186	0.760394	0.681848	0.674328	0.192955	0.783824	Chr05	23731857	23734264	+	proline-rich protein 2
MD05G1116900	5.51006	5.88373	5.72321	2.80146	2.87771	2.734	7.88641	7.53693	7.80878	6.49062	6.18226	6.41899	1.53575	1.7816	1.4592	2.17225	2.27579	1.59004	2.07162	1.8568	2.96992	2.52412	2.91982	2.83234	-1.69269	0.00125376	-0.614412	0.0550909	-0.32801	0.483888	-0.801587	0.00248165	Chr05	23804038	23806174	+	Pollen Ole e 1 allergen and extensin family protein
MD05G1117100	0.785819	0.995488	1.13594	0.902145	0.730896	0.727676	1.31112	2.3997	1.69993	1.18028	1.12315	0.587603	0.928043	2.67259	1.20135	0.643929	1.45989	1.06854	1.61797	1.2051	1.65323	0.285249	1.4912	0.226562	-1.54101	0.0298867	-0.323948	0.332461	0.0755818	0.942073	0.702918	0.419505	Chr05	23810673	23811071	+	-
MD05G1118000	45.468	36.6693	37.8079	45.1391	48.7819	45.1348	42.0488	42.3282	39.1578	50.9405	44.0192	42.4806	119.096	127.062	128.809	109.599	107.662	101.69	121.824	125.149	119.969	70.4119	70.8148	90.7231	1.60638	0.0300442	1.12101	0.00230384	1.46486	0.00537949	0.872381	0.105628	Chr05	23893128	23894084	+	PLC-like phosphodiesterases superfamily protein
MD05G1118700	13.5935	14.3338	12.4631	13.7462	12.5112	10.4137	10.8016	10.9501	12.3612	10.4237	10.6721	11.2916	27.7762	24.8061	27.0364	20.3894	21.9502	19.7107	20.8402	23.593	20.8008	16.638	14.0274	14.3595	1.36133	0.00245311	0.439656	0.14812	0.309546	0.324961	0.12401	0.225947	Chr05	23989552	23993027	+	Pathogenesis-related thaumatin superfamily protein
MD05G1118500	43.0983	14.7096	13.835	8.00827	6.43553	7.4052	17.8674	19.046	22.7284	13.7566	13.2507	23.4382	67.9145	1.99413	63.777	0.769268	1.64105	1.84456	1.03949	1.02724	1.17278	0.344182	0	0.426257	10.0403	0.0275961	-2.02786	0.0342167	-3.36875	0.00868833	-4.41282	0.00845537	Chr05	23954558	23962189	+	-
MD05G1119500	18.6263	18.4347	20.0194	24.7825	25.7283	25.107	20.4836	22.1241	20.4907	22.5945	11.8475	11.7459	8.45831	29.0191	11.3252	24.0884	27.839	6.52968	20.7477	22.2752	21.9011	25.6759	25.2522	27.4575	-3.58605	0.0192166	-2.00359	0.198465	-0.106843	0.67027	0.707348	0.446386	Chr05	24122934	24126330	+	Plasma-membrane choline transporter family protein
MD05G1119600	7.21184	6.66105	7.85767	6.37984	6.87953	5.19461	5.57067	6.06006	6.11702	4.6441	4.75755	3.86975	5.9836	7.85838	5.79804	6.9314	5.46747	4.80496	6.7388	5.74694	6.98513	3.55451	6.39283	6.37657	-1.04251	0.00203993	-0.157935	0.729432	0.581902	0.185705	1.21824	0.00919795	Chr05	24127957	24131857	+	regulatory particle non-ATPase 10
MD05G1120100	9.27851	9.211	9.838	5.50414	5.42265	5.03787	3.26496	4.69093	4.01865	5.61022	6.08366	4.82249	7.02979	6.448	6.48147	1.79703	1.77301	1.73028	2.54586	2.17939	2.1924	1.11339	0.85311	1.93171	-0.39787	0.113413	-1.23965	0.000595323	-0.880577	0.280123	-1.42754	0.0910605	Chr05	24163537	24165894	+	subtilisin-like serine protease 2
MD05G1120600	4.11484	4.13073	5.20727	5.40311	5.40173	5.4014	3.4242	3.80266	4.32197	2.88386	4.17185	3.23384	16.3207	16.0956	17.0277	14.9322	14.235	15.4544	8.20847	10.5344	10.2107	10.7018	10.7653	8.24719	1.53346	0.0273917	1.41895	3.77073e-05	0.671577	0.357208	1.31587	0.0640428	Chr05	24269445	24270809	-	myb domain protein 4
MD05G1120700	52.2904	50.5914	40.9723	53.0332	61.6442	51.8247	64.9434	72.5143	74.6851	58.1782	62.1892	50.6588	17.8686	11.1423	19.1909	23.1197	22.8192	20.6388	53.23	45.8188	43.234	22.0824	14.0742	19.4071	0.156662	0.448171	-1.41359	0.006842	-0.86837	0.202228	-2.13855	0.0152645	Chr05	24316144	24320875	-	Calcium-dependent lipid-binding (CaLB domain) family protein
MD05G1121400	0.0689502	0	0.0833234	0	0	0	0	0	0	0.454563	0.182086	0	0	0.415092	0	0	0.0791408	0	0.0959767	0.187447	0.119754	0.0838534	0	0	-1.01985	0.0136551	-	-	-0.0473632	0.7254	-0.335273	0.49674	Chr05	24407954	24408617	+	Protein kinase protein with adenine nucleotide alpha hydrolases-like domain
MD05G1121900	0.117397	0.220446	0.308327	0.155262	0.128225	0.243965	0.481888	0.975802	0	0.901294	1.12307	0	0.806456	0.268618	0.738646	1.08811	0.269497	1.11242	0.401701	0.348573	0.437606	0	0	0.87423	1.2661	0.0779014	1.52211	0.000725579	0.340881	0.83423	0.322664	0.799094	Chr05	24429897	24433085	+	beta glucosidase 13
MD05G1122200	17.0881	17.0813	17.8677	13.7283	13.6239	13.6087	18.0723	17.3079	17.8728	15.4587	15.7734	14.2892	5.49658	5.25452	5.26577	4.85026	4.65268	4.59443	7.72505	8.74176	7.72101	5.07643	4.98491	5.5946	-1.52527	0.00083171	-1.3499	0.00010329	-1.41605	0.00595446	-1.31149	0.00361247	Chr05	24478721	24481899	+	high-affinity nickel-transport family protein
MD05G1122600	82.9219	81.1151	84.5807	85.4959	86.3074	85.1743	101.516	101.366	94.1884	111.579	111.695	119.81	268.357	266.353	258.113	303.035	340.983	313.444	255.012	259.931	255.355	248.693	262.453	248.622	1.58486	0.000377149	1.70754	6.69592e-05	1.37241	0.00566404	1.18308	0.0018592	Chr05	24537335	24538852	+	plasma membrane intrinsic protein 2
MD00G1149900	7.04884	7.24746	6.91957	6.52339	6.00399	5.19639	5.79156	6.77525	6.00984	5.67898	5.3812	5.36421	5.13801	4.69196	4.97073	1.99119	3.92053	3.10457	5.89671	7.41709	6.42094	2.13132	3.83874	3.61698	-0.21764	0.0308013	-1.46141	0.0285588	-0.565808	0.241072	0.148041	0.51631	Chr00	33090868	33095483	-	Protein of unknown function
MD05G1122800	7.42133	7.36141	6.91859	7.26073	6.49635	7.29627	10.4657	10.0335	11.2293	8.34537	7.84323	7.345	19.9983	18.302	20.9158	19.4188	18.2163	19.6535	21.333	20.2193	20.6092	11.2613	16.195	13.5867	1.71981	0.000260199	1.46801	0.000913233	0.96322	0.032061	1.29245	0.00540194	Chr05	24548782	24553034	-	Arabidopsis phospholipase-like protein (PEARLI 4) family
MD05G1124700	16.0779	16.4195	16.5978	16.5891	17.2218	16.3061	14.2765	12.3628	13.8082	15.1503	16.7252	13.9114	14.451	15.28	14.9222	8.79572	9.18385	10.244	8.48851	9.63116	8.49067	5.57659	4.94974	6.34708	-0.264493	0.0253502	-0.717839	0.0185866	-0.839192	0.118484	-1.28283	0.0257938	Chr05	24683299	24688543	+	ATPase
MD05G1125100	2.49059	2.31361	1.94946	0.862023	0.62338	1.3099	1.89823	0.381041	0	0.125997	0.995565	0.602812	5.1013	1.82469	4.85276	1.52872	1.1839	0.964377	3.64885	2.16556	2.12605	0.551921	0.873515	1.00485	2.95256	0.00384412	0.372544	0.460281	2.93846	0.304691	0.817534	0.279256	Chr05	24742388	24744789	-	Protein phosphatase 2A regulatory B subunit family protein
MD05G1125500	1.52951	1.56259	1.27408	1.69418	2.547	2.84297	1.76567	1.99872	1.95847	2.08126	2.73979	2.87527	13.8726	11.8863	9.44303	9.51626	8.09047	4.68337	11.5998	11.3839	9.75597	4.70462	5.49888	4.56679	2.42169	0.0331147	1.08334	0.248682	1.4845	0.0128451	0.916754	0.0638743	Chr05	24828669	24836964	+	Cycloartenol synthase
MD00G1150200	3.82509	5.34973	3.2578	4.49133	4.00976	4.40082	1.63606	1.69123	0.887015	3.24245	2.31	2.82518	6.95126	2.36164	4.62956	2.8573	3.27351	2.8789	2.69826	1.64096	2.82272	1.6562	1.14733	2.8705	2.53525	0.0342824	-0.567157	0.0164441	2.13377	0.0755345	-0.618447	0.457309	Chr00	33174375	33174960	+	cold-regulated 413-plasma membrane 2
MD05G1128400	6.34884	5.72204	5.1953	2.34803	2.09765	1.48774	3.77687	3.63792	3.20529	2.55463	2.30435	2.3563	2.95309	3.12671	2.63151	2.3846	2.88202	2.66181	3.14371	2.96748	3.28605	1.94079	1.07167	1.56828	-0.898312	0.0883239	-0.0132327	0.96584	0.272496	0.337543	-1.01577	0.0133968	Chr05	25235138	25238308	-	rho guanyl-nucleotide exchange factor 1
MD05G1129900	9.2299	8.87274	10.6337	5.70115	6.27634	5.80213	6.26134	6.81099	6.67183	3.47895	4.3968	3.80113	4.645	4.87555	4.56071	9.46634	8.56182	9.62568	3.53302	4.17616	4.09504	3.15151	3.88845	3.44991	-1.22425	0.013989	0.722488	0.00638108	-0.856969	0.0817085	0.222431	0.309878	Chr05	25422385	25426014	-	Transmembrane amino acid transporter family protein
MD05G1131800	45.8955	47.376	47.0466	26.067	27.2593	23.1616	37.2607	38.4217	41.1834	25.1978	24.8258	24.4945	21.6482	24.6204	21.9652	20.3226	20.2619	19.523	20.3386	23.9876	21.5202	13.0575	13.3468	16.2825	-1.36777	0.000852388	-0.437152	0.0708116	-1.33149	0.0165943	-0.625734	0.0834653	Chr05	25770917	25774128	-	NAD(P)-binding Rossmann-fold superfamily protein
MD05G1133900	3.69065	4.21552	3.79553	2.49372	2.66166	3.01708	3.05596	3.61545	2.73966	2.94525	2.91691	2.93506	2.21341	3.08847	2.13077	1.08804	1.59642	1.18875	2.59562	2.65876	2.99796	0.906366	1.48228	0.564776	-1.21109	0.0344619	-0.969369	0.0218384	0.103997	0.851522	-0.761789	0.227046	Chr05	26245712	26251900	-	Protein of unknown function (DUF300)
MD05G1134900	18.6704	18.3852	16.8353	14.6136	18.6689	14.6329	18.6027	14.2482	16.1814	17.1108	13.6025	16.7875	26.3504	17.5401	23.8207	21.3576	23.6925	19.4077	24.1977	29.295	24.8893	13.6696	14.4236	13.5737	1.43785	0.00500812	0.0955329	0.747445	0.369638	0.627286	-0.227943	0.473576	Chr05	26319109	26323236	-	galacturonosyltransferase 3
MD05G1135400	1.40784	1.55774	1.61517	2.27128	1.56269	3.29884	1.56897	2.12099	0.545034	2.4625	2.53496	2.65931	9.10724	9.46073	9.47859	4.83125	7.80903	5.21731	4.03602	5.12524	4.14815	1.31374	1.79192	1.34841	1.92755	0.000980337	0.604439	0.418209	0.912281	0.61995	-0.267525	0.246505	Chr05	26352884	26354243	+	-
MD00G1151200	0.834937	0.402683	0.855312	0.674067	0.212641	0.605044	0.663627	0.364743	0.239587	0.506454	0.596915	0.366016	1.52568	1.27439	1.61889	1.19284	0.508893	0.844605	1.09183	0.847377	1.87883	0.392742	0.336847	0.0397662	0.692123	0.325037	0.832163	0.131924	2.52719	0.0133794	-0.390509	0.39421	Chr00	33290133	33290515	+	S-locus lectin protein kinase family protein
MD05G1138800	0.90396	0.491365	0.157329	0.699345	0.143504	0.408183	0.447206	0	0	0.144929	0	0.142058	1.26993	1.05824	1.30369	3.92347	1.4354	0.974278	1.12344	2.49047	3.85158	0	3.6971	0.814405	1.32224	0.175584	1.34721	0.291885	2.88759	0.225462	3.26009	0.0434244	Chr05	26919750	26929724	+	CCAAT-binding factor
MD05G1139300	5.4305	5.08523	4.6644	4.74751	3.24646	4.51719	5.97927	6.62966	8.99563	4.10187	5.84089	5.51814	2.65678	4.66329	2.59754	3.80163	4.08377	4.07212	7.10187	5.28475	6.88654	3.63603	1.92286	5.24261	-1.74966	0.0444881	-0.0404732	0.914611	0.305421	0.778549	-0.876603	0.405029	Chr05	26978222	26981332	-	Protein phosphatase 2C family protein
MD00G1016800	12.0424	10.8542	15.0561	7.49388	9.938	8.70446	12.3146	12.7597	12.9982	9.25641	9.07803	8.48189	12.6006	11.4359	12.7335	8.53092	8.47772	9.6611	12.9335	16.4506	11.5509	6.41889	8.868	8.8986	-0.0874196	0.885935	0.170273	0.589109	-1.1362	0.0111737	0.425578	0.0541286	Chr00	2418437	2428657	-	beta glucosidase 42
MD05G1140900	0.367249	0.761864	0.359547	0.426099	0.220571	0.293454	0.288134	0.134015	0.201843	0.351387	0.215644	0.0426874	0.447275	0.370618	0.332138	0.353842	0.210522	0.106677	0.765965	0.517475	0.904523	0.1733	0	0.102821	0.149181	0.786076	-0.127781	0.662916	1.4641	0.00213648	-0.336345	0.376662	Chr05	27145196	27146220	-	Protein of unknown function
MD05G1140600	9.83986	10.1336	10.6648	11.1532	13.1367	11.9094	18.6899	10.3659	11.8992	9.15625	13.6516	9.15282	15.4563	15.6941	14.5348	9.52542	9.95957	14.1971	20.9117	14.3836	22.3654	6.60389	9.32944	6.59017	0.334344	0.091572	0.17824	0.68933	2.79573	0.0452377	0.192402	0.715239	Chr05	27122034	27127892	+	Calcium-dependent protein kinase family protein
MD05G1142300	0.44442	1.94692	2.28452	1.6842	1.2945	1.9995	1.40794	0.41846	0.488031	1.45972	1.51751	1.0719	7.17878	6.17766	6.93542	5.01575	3.24539	4.01312	7.79589	5.82611	7.64077	1.52214	1.28704	1.31305	1.56479	0.384136	1.45766	0.0169563	3.95802	0.0285949	-0.0720344	0.803516	Chr05	27343234	27348445	-	Acyl-ACP thioesterase
MD05G1143500	525.784	524.044	522.824	465.427	457.136	451.84	559.946	505.62	520.798	538.71	546.043	526.402	226.006	224.301	229.205	137.008	158.313	148.415	268.137	269.906	259.949	112.716	124.117	189.675	-1.1594	2.39882e-05	-1.81154	0.000300703	-0.960704	0.0299235	-1.51824	0.0747273	Chr05	27469980	27472553	+	hydroxy methylglutaryl CoA reductase 1
MD05G1151400	90.9665	96.705	91.1429	91.7259	100.814	94.2176	104.652	104.361	103.545	85.7698	98.5237	94.0019	53.8332	53.3174	59.7027	45.0788	57.6338	46.0014	75.0626	74.3602	75.2096	45.873	41.2543	48.3833	-0.508634	0.0844047	-1.34766	0.00192063	-0.41911	0.000172307	-1.09364	0.0190369	Chr05	28235628	28237960	-	Nucleotide-sugar transporter family protein
MD05G1152100	1.47113	1.42878	1.61221	1.12052	1.72848	1.24232	1.82164	1.40609	1.36566	1.15259	1.66018	1.49928	4.12469	3.77977	4.132	2.43399	2.91498	3.84493	3.90525	5.25491	4.4563	2.67343	4.16854	2.73022	1.12902	0.00739239	0.861079	0.151555	0.849505	0.291935	1.30626	0.0388608	Chr05	28270769	28274995	+	MED19A
MD05G1152500	3.83101	4.41539	4.31601	3.6136	3.85994	2.76158	3.05551	2.38357	3.10226	3.07566	4.73617	3.09005	2.79937	3.73097	2.38331	2.36401	3.02298	2.34325	2.0907	2.37006	2.89078	1.20143	2.74202	0.431762	-1.25807	0.0334285	-0.745402	0.0360068	0.356846	0.609936	-0.309135	0.796587	Chr05	28335239	28339708	+	formin homology 1
MD00G1152100	26.2236	25.7336	26.0546	30.3024	30.6251	27.7133	26.1908	25.3074	26.7949	25.8835	33.5522	30.5794	38.9518	39.5304	41.0652	39.9048	44.5447	46.0247	50.8704	48.0374	50.532	42.0091	36.736	34.4098	0.622277	0.00720358	0.439877	0.0870124	1.09711	0.00460036	0.119406	0.751182	Chr00	33374903	33376162	+	Ubiquitin-conjugating enzyme/RWD-like protein
MD05G1153700	2.9087	2.30749	2.41716	2.20849	1.95644	2.28358	1.7354	2.98173	3.11902	2.13378	2.53613	1.69142	4.64749	2.6818	4.74976	3.39098	4.88082	5.37106	4.77482	4.36677	4.75782	3.35475	3.58579	2.15218	1.83078	0.0213805	0.68958	0.196134	0.251329	0.81536	0.394937	0.529868	Chr05	28441581	28443466	+	autophagocytosis-associated family protein
MD05G1155100	149.015	151.81	99.5103	104.231	103.64	102.281	286.529	304.872	297.208	236.595	250.678	237.728	23.8253	22.7067	24.1792	51.478	59.7387	55.3064	42.6761	44.9152	47.197	58.6711	67.2479	74.841	-1.74556	0.0893961	-1.08267	0.00106372	-2.65716	0.00189335	-1.49703	0.00351745	Chr05	28523043	28526698	+	2-isopropylmalate synthase 1
MD05G1155400	6.6242	6.13076	7.83311	5.01779	5.76677	5.31904	6.87067	5.08685	6.43701	5.87362	5.49489	5.41437	9.22697	9.70795	8.89001	10.1732	10.9689	9.19068	9.17371	9.15228	8.12193	8.70023	12.409	9.82639	-0.0361017	0.912844	0.592315	0.0321908	0.38813	0.594047	1.26482	0.010004	Chr05	28541993	28542773	+	Protein of unknown function
MD00G1152400	2.07339	1.96574	1.29354	0.653627	0.0893342	0.256662	0.195104	0.410637	0.273043	0.181043	0.715558	0.259853	2.69891	1.61572	2.63766	0.720531	0	0.676916	2.34435	2.64715	1.90141	0.703296	0.313787	0.288772	1.61215	0.00892735	0.975379	0.164915	0.408117	0.255484	-0.250827	0.675072	Chr00	33407618	33408682	-	sulfotransferase 2A
MD05G1156200	1.3378	1.29982	1.04974	1.01432	1.43756	0.880578	1.06754	1.43369	0.70884	0.640549	0.756028	0.570539	3.90161	4.04975	4.18368	3.49376	2.00731	3.39713	2.50047	3.52433	2.82811	1.23851	1.26194	2.3906	1.32594	0.0127277	1.49141	0.0300614	0.330123	0.737345	0.941117	0.168394	Chr05	28604893	28607782	-	Far-red impaired responsive (FAR1) family protein
MD05G1156800	74.2048	72.0187	73.8481	69.7789	69.2667	55.3773	52.7864	60.5097	55.9495	67.0133	63.9516	59.8219	38.072	43.7749	39.4067	40.7119	40.2368	40.2626	49.3025	54.8476	43.1719	44.4338	47.5335	49.1216	-1.22547	0.00110145	-0.779296	0.0563836	-1.13948	0.0132979	-0.262042	0.148358	Chr05	28641167	28642126	+	-
MD05G1156900	4.80192	3.59802	5.9089	4.60032	3.64957	2.73599	0.819072	2.66706	1.78729	3.35076	3.32817	4.14209	5.77151	4.54092	4.54264	5.64433	5.03229	2.95916	6.52852	5.88902	6.66293	6.35398	2.87091	2.60307	-0.0372294	0.965769	-0.294456	0.667179	0.918033	0.593117	-1.31424	0.0324655	Chr05	28646800	28649439	+	lipoxygenase 1
MD00G1152600	175.546	176.877	181.17	122.092	122.041	126.785	154.874	143.324	131.541	112.205	132.513	117.383	81.4555	81.968	84.6318	76.1675	79.4379	81.9407	72.5698	70.6935	74.9463	53.2931	53.2847	46.6879	-1.09298	0.00115924	-0.616681	0.00570974	-0.560488	0.152196	-1.2141	0.018272	Chr00	33425276	33428285	-	proline-rich family protein
MD05G1157900	1.50198	2.08377	1.38994	0.987544	1.57025	1.54894	1.40349	1.46122	1.14243	1.55762	1.30671	1.90993	2.46275	2.32522	2.08678	2.63322	2.05128	2.55314	2.65829	2.17207	2.80641	1.59198	1.17341	1.7165	0.494556	0.389637	0.89786	0.0457872	1.33747	0.0223969	-0.39023	0.298287	Chr05	28723972	28726923	-	Polynucleotidyl transferase
MD05G1158000	17.7461	17.489	17.7227	12.6936	12.1641	10.4706	21.2399	19.5221	18.0172	13.7942	15.4562	13.4866	8.84546	10.3052	9.44786	9.55894	11.1652	9.33982	17.6754	17.5374	18.1317	5.6763	5.83776	6.52455	-1.16593	0.00246792	-0.572216	0.020429	0.180904	0.58922	-0.948835	0.0137511	Chr05	28730035	28733158	+	DnaJ domain
MD05G1158500	65.9397	62.457	63.7363	75.8607	77.1795	71.3344	74.3368	82.8341	81.5903	83.2212	76.1599	83.5138	64.0421	63.8021	66.7091	62.5559	71.8306	67.0183	40.6807	42.7971	41.792	38.3519	45.9558	38.3697	0.0874567	0.508204	-0.364042	0.0295611	-1.18227	0.0137046	-0.78465	0.0426474	Chr05	28760718	28763592	+	Sodium Bile acid symporter family
MD05G1160900	0	0	0	0	0	0	0	0	0	0	0	0	0.861816	3.39665	1.77487	2.11659	1.01269	1.02272	0.227371	0.359397	0.281739	0.640204	0	0.672074	-0.503685	0.58883	1.55804	0.0458728	0.123468	0.52994	-0.18128	0.746093	Chr05	28986275	28988602	+	-
MD05G1161000	0.141503	0	0	0	0.312879	0	0	0	0	0	0	0	1.05148	0.926292	1.27288	0	0.726888	0.608509	0.64516	0.143782	0.21155	0.465227	0.432658	0.550669	1.39347	0.0190512	-0.185332	0.777638	0.791704	0.409191	0.56756	0.00882622	Chr05	28993246	28994204	+	-
MD05G1163300	33.3172	30.3459	32.3341	16.7313	21.6405	18.3512	65.3127	51.1473	57.4452	63.1762	66.8064	49.3085	15.119	10.0674	11.2466	12.9066	14.0575	5.46537	7.95433	9.11159	8.11533	5.51656	7.91451	7.56722	-0.649982	0.314272	-1.73871	0.12223	-2.73547	0.0198116	-2.20903	0.00383368	Chr05	29213006	29214728	-	Protein of unknown function
MD05G1163700	0.945196	0.56424	0	0.151906	0	0	0.202987	1.67664	1.11168	0.37609	0.441437	0.359269	4.61907	4.70077	4.95207	3.95913	4.06546	5.37117	2.9695	1.65616	0.862351	0.41812	0.397563	0.751098	2.69876	0.0879613	2.53412	0.00410461	-1.47717	0.542969	0.249297	0.445638	Chr05	29272290	29277059	+	-
MD05G1147200	0.926702	0.644915	0.39947	0.637287	1.03244	0.532961	0.506933	0.697554	0.346599	0.430229	0.816444	1.06527	5.74233	7.32664	7.04261	5.50375	6.30322	6.12939	3.83917	4.21644	4.89675	5.80821	4.14421	4.11315	2.12364	0.0497084	1.81943	0.00945412	2.15953	0.0433311	1.1301	0.0826842	Chr05	27774351	27777263	+	-
MD05G1147400	0.913035	0.639425	0.499267	0.473986	0.54119	1.14363	0.883806	0.88116	0.673275	0.652101	0.752816	0.645569	2.6817	1.57348	1.94464	0.906424	0.858175	0.628754	1.37862	1.43074	1.54718	0.250988	2.2296	0.17772	1.79391	0.035141	0.174387	0.727274	0.681934	0.110597	1.30144	0.28032	Chr05	27788678	27789760	+	-
MD00G1154100	0.0803311	0.327298	0.379256	0.12984	0.326009	0.190251	0.133685	0.388621	0.276771	0.293032	0.184621	0.228648	0.45901	0.640304	0.583434	0.174952	0.251896	0.519216	0.477164	0.920684	0.385697	0.248556	0.184525	0.250405	-0.0653358	0.89071	0.244367	0.492121	-1.10389	0.0243383	-0.109944	0.367791	Chr00	33826367	33829780	+	embryo defective 2739
MD05G1163900	92.3249	100.585	107.801	163.591	132.723	146.833	134.315	102.826	119.446	129.654	131.116	128.467	59.1132	41.4209	58.1544	47.4387	49.1348	49.5004	94.6712	89.879	73.9858	30.5915	47.2463	43.8167	-0.0242346	0.962567	-1.60946	0.00523552	-0.707433	0.441343	-0.897649	0.00774168	Chr05	29285549	29291472	-	lipase class 3 family protein
MD05G1164300	135.972	139.793	128.853	57.7911	58.937	57.0618	97.3262	97.4368	102.94	97.4835	94.2161	92.0525	71.2647	77.3416	65.8096	33.6929	31.5286	40.3509	43.4654	48.3758	49.1095	16.3463	22.2287	27.1938	-1.17753	0.0200611	-0.437142	0.103894	-1.13568	0.0369504	-1.42012	0.0303078	Chr05	29311464	29312192	-	auxin-responsive family protein
MD05G1165400	12.2537	9.09216	7.68617	11.8099	12.9774	9.00605	7.63109	2.52406	5.03178	4.99585	7.39808	4.08064	19.281	16.0288	15.3305	20.8797	16.2911	22.4199	26.5098	23.8139	21.3834	10.7509	17.6072	12.0239	1.28683	0.191783	1.08536	0.0915995	2.88885	0.241507	2.12016	0.0263151	Chr05	29373093	29375712	-	plant U-box 9
MD05G1165500	12.5456	11.9286	10.7401	6.24301	8.17068	5.68687	10.8369	12.5134	11.8749	5.64691	7.24272	6.80738	9.82898	7.23175	9.6787	7.41996	7.98357	8.20551	11.8405	12.7874	11.7306	6.25984	3.66036	3.91556	0.579384	0.0150328	0.0920823	0.80666	-0.424197	0.146965	-1.21338	0.0458362	Chr05	29397189	29398884	-	GRAM domain family protein
MD05G1166200	4.69854	4.54996	4.10223	5.61544	6.57533	5.57081	4.83423	4.98542	5.81241	4.59809	3.74341	6.03373	94.182	91.4659	94.5043	98.9728	107.347	98.0654	56.3891	58.6882	54.6663	61.679	68.7144	57.0165	4.32659	0.000115918	3.70625	0.000158754	2.81095	0.00300618	3.37138	0.00641589	Chr05	29564846	29568381	-	rotamase FKBP 1
MD05G1166400	8.38717	8.88623	8.51464	7.83079	7.55986	6.64254	6.00922	7.58032	6.82728	8.05212	7.50576	6.68873	5.34922	5.85809	6.32424	4.15063	4.63923	3.5152	4.87763	5.22037	4.88042	1.62757	3.45441	3.97886	-0.488832	0.157427	-1.07587	0.00571024	-0.841139	0.113141	-0.0115619	0.97783	Chr05	29572759	29576459	-	FK506 -and rapamycin-binding protein 15 kD-2
MD05G1167500	20.7283	10.5044	10.7858	18.4215	14.276	33.0651	17.2426	30.912	10.8136	10.8882	25.4127	23.2615	6.24971	0	6.18384	5.67088	0	11.1142	5.7747	3.46586	5.90069	3.03677	1.73745	4.70381	4.28136	0.07856	1.94686	0.0382242	-0.102226	0.96676	-2.48296	0.15178	Chr05	29762707	29766950	+	alpha-glucan phosphorylase 2
MD05G1168800	173.548	179.66	172.019	205.391	213.717	204.569	211.259	207.758	226.374	177.316	177.658	183.272	465.27	451.986	453.361	283.116	303.291	262.534	392.864	407.799	368.482	193.889	203.394	186.757	1.46675	0.000338979	0.235973	0.0663322	0.468169	0.0964606	0.148015	0.248991	Chr05	29867598	29870249	-	Oxidoreductase
MD05G1169600	6.18021	6.65589	4.97492	6.23991	6.58367	6.43047	2.0606	8.60385	7.04052	12.3433	12.8438	12.4502	0.615124	1.23414	1.1617	0.692407	0	0	1.14303	1.74751	0.99649	0.739179	0	0	-2.06614	0.0669406	-2.23478	0.030222	-4.35472	0.144117	-4.53194	0.000678746	Chr05	29929323	29931598	+	cytochrome P450
MD00G1155400	2.28423	3.40879	1.73809	2.34106	2.06734	2.63293	1.89747	2.68268	1.98221	1.31202	1.58866	1.47933	5.36176	5.45281	6.0279	2.83878	2.9701	3.19834	4.27668	3.55902	3.40235	0.512663	3.32172	1.89778	1.52262	0.141687	0.357065	0.15513	0.35047	0.651857	1.94344	0.0114984	Chr00	34173753	34174235	-	zinc finger (C2H2 type) family protein
MD05G1170300	9.14849	8.49502	7.08693	5.97572	4.90856	5.88824	7.45227	7.50528	6.04653	7.30947	7.26045	7.78203	2.43467	2.14859	2.35454	2.11837	1.39664	1.27333	4.08279	6.76194	4.77136	1.41847	1.53962	2.31195	-1.01317	0.0522035	-1.17626	0.0545745	-1.38077	0.217622	-1.42037	0.0311386	Chr05	29987233	29988725	+	nuclear transport factor 2 (NTF2) family protein / RNA recognition motif (RRM)-containing protein
MD05G1170500	44.7564	43.5934	52.3621	33.8221	38.0576	43.5434	32.5086	36.6804	31.3037	34.8422	33.4254	34.6215	102.87	95.4386	97.0194	70.03	82.7308	76.735	88.9647	94.0088	89.9871	38.6809	53.7422	57.2659	0.981261	0.0694757	0.893638	0.0599286	1.19838	0.0425671	1.13551	0.0205221	Chr05	29996664	29999298	-	Nucleotide-diphospho-sugar transferases superfamily protein
MD05G1170700	12.9441	10.4722	8.44681	7.47622	8.49863	10.0034	15.5672	13.1874	12.2225	14.4338	13.1241	11.0074	12.6753	6.30306	12.0847	6.25083	6.08296	7.57949	14.9216	12.6788	12.1359	4.34928	5.23253	8.1883	2.09273	0.0154231	-0.00660812	0.98224	0.258659	0.718269	-0.47171	0.489615	Chr05	30028288	30030606	+	-
MD05G1170900	1.53131	1.57395	1.25633	1.00388	1.19358	1.02993	0.864196	1.1473	1.23415	1.32656	1.16715	0.962137	1.81044	1.56156	1.83598	1.34794	1.51504	1.31778	1.48128	2.17552	1.24661	0.741444	1.24173	0.683107	0.609467	0.027666	0.0600205	0.583452	-1.1615	0.0020363	0.162659	0.661465	Chr05	30041924	30043687	+	-
MD05G1171400	1.02454	0.95982	1.25037	0.55229	0.679887	1.3139	1.43277	0.866643	1.66217	0.604581	0.656823	0.635798	0.533882	0.939314	0.252612	0	0	0.232321	0.313255	0.259384	0.813917	0	1.37173	0.0482328	-1.58297	0.021566	-0.348769	0.473519	0.589407	0.573543	0.948859	0.315959	Chr05	30053091	30057462	+	Integrase-type DNA-binding superfamily protein
MD05G1173200	0.172779	0.262205	0.0877428	0.198178	0.288587	0.222202	0.0265345	0.148184	0.185055	0	0.0973589	0.0471211	5.45616	4.33785	5.88144	2.9118	3.35645	2.86381	2.09364	1.35543	2.06338	1.34795	2.56661	1.08959	3.22118	0.000244386	1.50333	0.000377995	2.0826	0.0426487	1.85399	0.0431869	Chr05	30192261	30193665	+	Protein of unknown function
MD05G1173900	0.461822	0.274246	0.523101	0.209426	0.195582	0.512984	0.409384	0.18636	0.0733547	0.179107	0.301968	0.277352	0.126057	0.538618	0.23899	0.369915	0.503318	0.54239	0.257382	0.317677	0.377813	0.053984	0.328153	0.0591711	-1.09656	0.022718	0.264322	0.44224	0.613628	0.358212	0.208972	0.446343	Chr05	30221103	30224766	+	x-ray induced transcript 1
MD05G1174000	321.072	301.71	325.049	446.796	448.949	424.744	262.77	269.445	230.485	336.866	331.088	375.216	60.6161	69.2112	58.5775	61.3332	67.9124	63.8907	99.7605	80.4553	83.1565	50.1345	59.1086	120.364	-2.82317	0.000140553	-2.9203	1.79677e-05	-1.19297	0.137223	-1.64207	0.192035	Chr05	30226979	30230752	+	purple acid phosphatase 15
MD00G1156200	23.6216	22.9877	21.751	25.5612	27.796	26.2814	27.9975	28.9716	26.5173	21.8809	20.9132	17.8095	9.95955	8.54767	8.92632	7.40386	8.1333	8.01742	10.076	8.84156	9.54009	7.93355	6.90974	10.8307	-0.881202	0.0170102	-1.71675	0.000659168	-1.1533	0.0228334	-1.11887	0.122836	Chr00	34418185	34424163	-	Glycosyl transferase
MD05G1174200	0.647119	0.965072	0.67836	1.60062	1.75515	1.4379	0.678866	0.674931	0.864016	0.844674	0.909581	1.55418	38.136	39.3666	37.8144	44.1709	45.959	37.6693	20.7017	20.517	18.4378	24.4858	24.9696	19.9037	4.49929	0.000917555	3.79512	0.000213857	3.18131	0.00172435	3.32401	0.00592734	Chr05	30239995	30241347	+	Uncharacterised protein family SERF
MD00G1156300	1.69179	1.15146	1.95813	1.1109	1.13859	0.790057	1.20619	1.12914	0.933682	1.07949	1.10995	0.82337	4.60971	4.75499	4.76869	3.68562	3.39036	3.24712	3.89897	3.55693	3.92966	2.03331	3.01884	2.05411	0.81294	0.218079	1.06465	0.0177779	1.63681	0.00686298	1.19495	0.0255371	Chr00	34427220	34429230	+	calmodulin-binding protein-related
MD05G1176000	16.4267	14.6701	16.9715	10.7654	10.104	12.613	18.2876	13.643	12.7672	12.1113	10.517	12.8241	52.9442	49.4268	51.5114	50.1295	47.5107	42.7792	34.4971	39	31.8799	20.8865	26.5517	20.6755	1.66108	0.00866259	2.01235	0.00508862	1.05017	0.326516	1.09007	0.0534955	Chr05	30355057	30361121	-	LEUNIG homolog
MD05G1176500	4.25202	4.2835	4.68864	3.40601	2.81961	2.99694	3.40742	5.91533	4.26368	2.87992	2.68569	3.05126	25.5911	27.2073	28.4324	18.4261	16.2286	17.8046	10.8138	15.0179	12.108	21.963	23.544	18.7535	2.25027	0.00194344	2.33672	0.000857468	0.00939706	0.992561	2.48803	0.00282985	Chr05	30402686	30405028	+	PPPDE putative thiol peptidase family protein
MD05G1176900	0.200272	0.375036	0	0.219979	1.92932	0.700082	0.342017	0	0	0.540536	0.825822	1.05772	1.10934	0	0.632181	0.199774	0.91617	0.574468	0.0946909	0.471633	3.11752	0.684145	0	0	2.56706	0.0103559	-0.807148	0.467974	4.25145	0.172311	-1.61487	0.026713	Chr05	30415209	30418054	-	NHL domain-containing protein
MD05G1177500	4.71301	4.88448	4.30724	1.94268	3.38278	2.94075	3.48764	3.97935	3.82663	3.12636	3.52375	3.01379	1.63495	3.16169	1.85566	2.1233	2.99097	2.47575	2.26841	2.39127	2.27414	1.55611	1.67673	1.71027	-1.97941	0.0292983	-0.322777	0.543046	-0.801647	0.0246959	-0.508885	0.0244025	Chr05	30450930	30452649	-	Protein of unknown function
MD05G1177700	9.2813	10.5666	6.16479	5.51821	6.8588	2.95866	7.95379	5.23643	7.78371	6.65745	7.04136	7.42365	10.0635	10.3643	9.91851	10.8212	13.8653	14.4422	9.96038	11.6549	12.1848	6.41241	1.27754	4.44804	0.680474	0.462635	0.784796	0.363989	0.96343	0.394923	-2.62576	0.0474363	Chr05	30464440	30466308	+	P-loop containing nucleoside triphosphate hydrolases superfamily protein
MD05G1178700	21.4725	24.2417	20.266	13.5749	20.7368	15.8155	17.2665	19.1888	17.0352	12.6171	17.1513	14.6338	16.9506	15.2804	18.8933	11.6782	9.00914	14.1266	15.1769	18.179	13.7309	11.8415	5.90355	8.59666	0.256155	0.41191	0.0856087	0.866974	-1.15643	0.0295077	-1.62225	0.0555638	Chr05	30525088	30528051	+	Small nuclear ribonucleoprotein family protein
MD05G1179000	0.214893	0.386063	0.108785	0.244203	0.272593	0.288825	0.631014	0.794213	0.739238	0.503405	0.239334	0.221233	0.648472	0.273548	1.008	0.920597	0.766625	0.433466	0.533909	0.607564	0.394644	0.20697	0.69859	0	1.67859	0.0234817	0.290139	0.40997	-0.786076	0.0133536	0.290525	0.676252	Chr05	30636119	30637252	+	ribosomal protein S27
MD05G1179300	5.42869	5.98662	5.38609	5.08367	5.51514	5.03548	4.95093	4.76702	4.87906	4.70216	4.74316	4.0017	4.06445	4.1186	4.13837	2.50107	3.51251	2.58628	5.33144	5.12925	5.24763	2.32658	2.10134	2.71665	-0.30484	0.168061	-1.13131	0.00158827	0.201846	0.0723746	-0.671741	0.0906582	Chr05	30699285	30704850	+	UDP-Glycosyltransferase superfamily protein
MD05G1180100	0.703107	0.867266	0.992615	0.662016	0.699319	0.442168	0.941662	1.50248	1.3901	0.305838	0.614751	0.90972	0.343703	0.917998	0.510362	1.18956	0.333289	0.337118	1.15611	1.19945	0.707052	0.5999	0	0.423826	-1.26083	0.0189374	0.272416	0.676087	-1.35284	0.0740068	-1.01995	0.146319	Chr05	30792253	30793764	-	threonyl-tRNA synthetase
MD05G1182500	11.1111	11.1493	9.89516	8.85104	8.23954	7.9602	8.14777	8.78183	8.44148	6.62343	6.21046	8.47272	42.5687	43.5692	43.8781	61.6707	66.8867	57.3165	27.6566	25.7287	24.9555	39.1735	43.0822	37.347	2.03283	0.00226293	2.5	0.00011017	1.38999	0.0123864	2.31439	0.0079807	Chr05	31120326	31124784	-	heat shock protein 60
MD05G1183400	0	0	0	0	0	0.0199143	0	0	0	0	0	0.299001	9.33747	10.6262	10.6449	13.8341	14.12	12.445	1.27861	0.875936	1.11938	4.12919	3.30066	2.55436	3.30374	0.000530464	3.72441	5.3575e-05	1.55143	0.0167495	1.41616	0.0407693	Chr05	31196823	31197443	-	HSP20-like chaperones superfamily protein
MD05G1182800	11.2044	11.5018	9.80082	11.5729	10.2608	10.9024	8.95254	11.1995	11.5832	7.14117	9.26798	9.32693	28.3419	30.602	30.293	22.782	21.1835	22.4957	20.6155	19.7757	19.7702	12.3677	11.2809	8.50318	1.42383	0.0176948	1.06276	0.00307078	0.516328	0.401715	0.0185137	0.971679	Chr05	31134341	31142980	-	CLIP-associated protein
MD05G1185300	5.44488	5.39923	7.2156	4.36564	3.41495	2.99066	3.40213	2.5982	3.64181	5.23855	5.7861	4.5811	18.0739	13.1304	16.2367	12.8122	12.3529	20.4508	12.4925	15.3314	13.3721	7.05278	8.84633	12.844	1.70189	0.0819292	2.16383	0.0341863	1.40395	0.134509	1.40768	0.0694782	Chr05	31398754	31402840	-	pfkB-like carbohydrate kinase family protein
MD05G1187200	1299.55	1298.98	1285.85	1022.96	976.265	1006.88	1582.36	1534.15	1504.35	1446.45	1533.75	1487.68	686.079	667.878	692.412	419.221	500.774	501.695	1386.59	1384.58	1355.07	370.907	418.157	504.671	-0.816408	2.36881e-05	-1.21442	0.00921427	-0.156821	0.300153	-1.44369	0.0141476	Chr05	31544000	31546188	+	pleiotropic drug resistance 12
MD05G1186700	4.42478	3.18964	3.74055	5.81259	4.38559	4.19992	5.8942	4.2525	4.05774	5.44741	3.50695	5.3807	5.15445	6.13638	3.87117	2.34003	2.42546	1.66087	5.44725	6.38963	5.27325	1.77969	1.29963	3.54655	-0.493737	0.481998	-1.25094	0.0359696	0.150428	0.868728	-1.09532	0.318267	Chr05	31476344	31484379	+	DENN (AEX-3) domain-containing protein
MD00G1157400	3.62943	3.47341	3.11252	1.92451	1.80502	2.4919	3.16315	3.86097	3.8145	2.00103	2.05868	2.31385	7.09679	7.5996	6.7687	4.79876	4.73661	5.14315	5.47354	5.45852	5.98543	2.28446	1.84183	2.77322	0.769502	0.0604565	1.13095	0.0146743	0.514939	0.316649	-0.0846806	0.814119	Chr00	34802259	34808534	-	Protein of unknown function
MD05G1187700	36.33	34.6	36.1312	39.7562	36.5674	34.52	33.6565	36.3762	34.551	34.8065	37.0161	33.0613	25.5245	28.6126	24.9201	22.3381	27.1755	21.284	23.2861	25.629	24.8221	19.3604	19.3724	22.1011	-0.822419	0.00370269	-1.06424	0.00111768	-0.718917	0.0517291	-0.630626	0.0458342	Chr05	31581431	31585573	+	NAD(P)-binding Rossmann-fold superfamily protein
MD05G1187900	6.473	6.30215	6.70033	6.07756	5.80443	6.49867	4.80491	4.36787	4.10956	5.52982	5.00247	3.80668	18.0223	35.7194	20.2858	22.5677	31.5582	25.1712	24.1742	26.9338	23.8867	18.1836	20.8169	16.8681	-0.158669	0.732018	1.51433	0.00718262	2.0233	0.0122701	1.99237	0.0159917	Chr05	31599891	31602346	+	Exostosin family protein
MD05G1189100	0.0648224	0	0.0848391	0.0459849	0	0	0.0383994	0	0	0.0712639	0.0704461	0.0681908	0.939202	0.352354	1.01148	0.299294	0.589141	0.218091	0.69795	0.153333	0.201966	0.15582	0.41172	0.0284174	1.79614	0.0224518	-0.00794492	0.931916	0.817304	0.433222	0.362419	0.363947	Chr05	31706933	31709156	+	Tetratricopeptide repeat (TPR)-like superfamily protein
MD05G1192900	2.63576	2.60486	2.67227	2.70851	2.44634	2.68579	2.31087	1.84956	2.22926	2.66218	2.34319	3.03611	7.23267	7.04305	6.25545	5.2748	5.7982	4.00771	7.03992	8.15238	6.68662	4.35953	5.9036	5.30282	0.972396	0.0207605	0.3784	0.230923	0.927916	0.132567	1.08238	0.0343014	Chr05	32079662	32080135	+	Protein of unknown function
MD05G1192500	9.73672	12.4951	8.90054	5.41595	4.59665	9.11259	8.34393	4.18134	6.51353	7.59491	10.378	5.72675	9.86941	6.6968	10.9966	4.2896	3.52689	2.76869	6.09537	9.57393	6.64125	3.97056	1.52698	2.81428	1.29769	0.0443888	-0.441917	0.581718	-0.366361	0.830789	-2.05096	0.0928139	Chr05	32058898	32061047	-	Immunoglobulin E-set superfamily protein
MD05G1190500	1.30245	0.949324	1.53197	1.08154	1.22466	1.16288	1.08311	1.39104	1.39261	1.50186	1.54869	1.28612	11.482	11.7112	10.3084	7.21979	8.27875	6.38698	6.66872	6.37158	6.39323	5.58718	3.51737	4.52556	1.98179	0.0179766	1.62831	0.00142309	1.50772	0.021964	0.604995	0.114613	Chr05	31961512	31964690	+	-
MD05G1191000	105.422	104.546	124.105	59.1949	48.563	60.663	83.0419	99.6742	97.9471	68.9724	69.1109	60.3442	21.9021	22.482	21.3294	12.6586	10.3934	11.4203	24.7202	33.7393	33.5458	7.80671	4.62946	11.105	-2.61392	0.00250765	-1.91064	0.00480132	-2.07668	0.0864335	-3.37022	0.0295672	Chr05	31975923	31976858	+	alpha/beta-Hydrolases superfamily protein
MD05G1191100	51.8596	57.848	56.737	52.0943	46.5343	44.0215	47.5777	59.5184	57.0879	41.5558	38.316	49.1753	5.59824	10.4042	4.50304	0.722519	1.06209	1.65461	0.542643	2.08503	3.04647	1.2564	1.20479	10.7298	-4.86034	0.00378718	-4.47535	0.00265483	-4.29129	0.152222	-2.75512	0.290306	Chr05	31979032	31979991	-	carboxyesterase 13
MD05G1193100	44.9453	46.1693	42.2889	40.0746	38.5527	39.0695	44.7861	48.8887	44.9836	36.9593	38.828	35.3755	24.8065	25.5374	22.8592	23.2748	22.7531	22.4936	29.2771	32.9173	28.611	17.6476	20.0407	21.5638	-0.942985	0.0270709	-0.754788	0.000738244	-1.15017	0.0106309	-0.561891	0.0254891	Chr05	32087850	32092147	+	ATP citrate lyase (ACL) family protein
MD05G1193200	3.2488	2.65534	2.58745	5.50502	6.38539	7.24735	4.61926	5.10176	5.5444	5.48972	5.16853	5.21875	6.47026	5.76487	6.6187	4.72413	4.85537	4.83552	7.46509	7.84348	7.18071	2.41318	2.22949	2.45614	1.35126	0.01834	-0.25368	0.370468	0.0101794	0.970436	-0.983387	0.00160712	Chr05	32092920	32096952	-	Long-chain fatty alcohol dehydrogenase family protein
MD00G1158000	0.797078	0.867772	0.81463	0.569031	0.597168	0.41233	0.690202	0	0.943658	0	0.572201	0.66139	1.21727	0	0.937514	0.986428	0.651464	0.600209	1.01329	1.0837	0.970892	0.583052	0	0.719545	2.05262	0.0380875	0.234509	0.459946	0.515298	0.760873	-0.514926	0.589163	Chr00	34905065	34907098	+	AFG1-like ATPase family protein
MD05G1194400	0.79937	0.64753	1.0499	0.857777	1.97594	0.453302	0.816216	0.677272	0.2022	0.99494	0.463416	1.09888	0.284862	0.933757	0.232123	0.376632	1.28681	0.165559	0.553695	0.616159	1.13896	0	0	0.0356019	-1.85821	0.000739735	-1.67202	0.0752961	1.47361	0.224735	-1.04559	0.0933879	Chr05	32200170	32204607	-	AGC (cAMP-dependent
MD05G1194500	27.5508	30.0294	27.4541	21.1112	22.6614	21.341	19.8731	22.6567	21.3726	20.293	24.0205	21.71	9.88708	8.51144	8.8106	6.7651	7.86389	7.5028	10.5599	11.8808	11.1805	8.30205	5.24162	11.2666	-1.21882	0.0114557	-1.59071	0.00106657	-1.26607	0.01996	-1.68897	0.115298	Chr05	32208086	32210639	-	P-loop containing nucleoside triphosphate hydrolases superfamily protein
MD05G1196000	6.27088	5.17145	5.53041	6.16735	3.82143	5.44933	5.7437	5.59841	7.27178	4.94307	5.66484	4.64383	8.78578	8.2447	8.76664	8.0551	9.21103	6.58751	10.9954	9.06489	8.80644	2.71695	1.24371	1.7151	0.704326	0.0908883	0.197859	0.704426	0.409647	0.611506	-1.86991	0.0147028	Chr05	32335969	32341012	-	ARM repeat superfamily protein
MD05G1197900	5.56948	5.70582	5.05089	4.76826	4.63891	4.55158	4.81612	4.67407	5.42346	4.51653	4.28639	4.48503	2.06636	2.1712	2.50331	1.23464	1.56881	1.4416	1.55846	1.8271	1.75572	0.892722	1.02103	1.32612	-0.775341	0.0648371	-1.40144	0.000836826	-1.35134	0.0297286	-1.21101	0.0114975	Chr05	32475975	32477949	+	actin depolymerizing factor 6
MD05G1198300	85.545	126.759	125.348	82.958	83.3532	78.7574	79.7672	136.694	124.635	131.08	133.004	126.647	48.1054	43.9669	45.349	26.5911	29.6873	27.1362	40.3085	55.7784	62.959	35.5951	39.3866	44.9704	-1.24413	0.205383	-1.71885	2.76434e-05	-1.72162	0.348974	-1.40273	0.00570645	Chr05	32508181	32512521	-	phosphate transporter 1
MD05G1199100	1.73419	2.32153	0.293702	2.37947	3.84484	7.93007	8.31835	9.64442	9.56817	10.7008	5.30973	9.8959	0.142714	0	0.147016	0.694086	2.319	1.542	1.0485	3.57314	1.77474	2.16861	0.858053	0.987061	0.455439	0.77549	-1.4189	0.329833	-4.01529	0.0480268	-3.35927	0.00954065	Chr05	32695528	32698795	-	2-oxoglutarate (2OG) and Fe(II)-dependent oxygenase superfamily protein
MD05G1199500	27.2628	33.0444	26.277	13.9502	16.4452	13.144	21.3524	24.8509	25.0714	18.0718	16.8818	15.7007	38.3595	32.5316	36.4377	40.7009	47.8278	38.233	30.4335	36.8952	35.3338	22.5683	27.5619	35.2179	0.907434	0.0727192	1.07727	0.0113902	0.00972334	0.985544	1.21499	0.0541059	Chr05	32719607	32722309	-	Tetratricopeptide repeat (TPR)-like superfamily protein
MD05G1200600	7.6484	5.46505	4.56058	4.92348	8.49699	3.87973	7.44092	1.06424	4.02155	4.99632	4.2498	4.40025	34.4498	33.4181	32.7861	22.7536	38.1263	27.1271	16.6642	16.2553	16.4251	11.8486	17.2107	19.1627	2.69574	0.0359221	1.27034	0.145785	3.5753	0.317414	2.28568	0.00740216	Chr05	32776298	32780166	+	alpha/beta-Hydrolases superfamily protein
MD05G1201100	4.28009	3.93737	3.77071	4.9236	4.07939	3.16172	4.25067	3.98411	3.82029	3.36938	3.60605	4.77971	10.2849	8.1552	9.77755	7.60481	7.85695	7.49096	8.22493	9.17529	7.77832	3.97947	5.04774	6.65624	1.69186	0.00168414	0.560278	0.196455	0.510748	0.19009	0.736348	0.26391	Chr05	32845736	32848275	-	ARM repeat superfamily protein
MD05G1201200	4.3526	5.61363	5.70204	6.60163	7.04458	4.37101	5.40986	5.14644	6.69654	3.74431	5.49154	6.14174	26.7322	25.8714	25.0796	21.586	24.9823	25.9881	23.3238	18.5178	21.7994	13.7073	14.0528	10.6658	2.00816	0.0194903	1.58443	0.0409164	2.18645	0.0469416	1.09909	0.155057	Chr05	32849090	32851508	+	BET1P/SFT1P-like protein 14A
MD05G1202200	3.17748	2.93151	3.27732	2.38734	2.43901	2.05633	3.35606	2.92368	3.14924	2.47521	2.66659	2.39329	8.04177	8.89354	8.42548	9.083	8.32347	8.56441	6.01653	6.90975	7.03308	2.13359	2.96195	2.54485	0.906245	0.00533082	1.57529	0.00207704	0.984655	0.0880256	0.439187	0.00707875	Chr05	33100487	33110657	-	RPA70-kDa subunit B
MD05G1203100	2.39199	2.04949	3.44722	1.55843	1.39169	1.75897	4.30842	4.90946	5.59227	5.70168	6.7667	7.20405	1.73404	1.42661	1.4753	1.26887	2.4869	1.27285	1.33335	0.942948	1.17151	1.51174	1.59768	2.08429	-0.709199	0.377731	-0.658495	0.108612	-1.2996	0.126383	-1.31209	0.0287669	Chr05	33337759	33339285	-	cytochrome P450
MD05G1203600	5.39567	6.22071	5.40903	5.11125	4.12502	4.69231	5.12672	4.74095	5.41354	3.99636	5.02085	3.96219	9.53169	9.45359	8.60773	9.45353	9.16657	10.0083	7.31372	7.4524	9.3694	5.80005	5.3357	5.85695	0.59488	0.136085	1.00367	0.0135019	1.18709	0.084212	0.351729	0.281478	Chr05	33361285	33364379	+	MuDR family transposase
MD05G1203900	4.49393	5.09326	4.08149	6.95369	7.79831	5.38578	6.47456	4.65264	4.61725	6.36685	5.17827	4.81184	5.95931	4.56105	5.1234	4.54806	7.43779	4.70465	10.1828	11.1597	11.6213	4.40714	3.58503	3.94901	0.829591	0.062141	-1.09873	0.0139252	1.49802	0.120638	-0.644459	0.111798	Chr05	33375481	33378954	+	P-loop containing nucleoside triphosphate hydrolases superfamily protein
MD05G1204700	3.11227	2.9761	2.63397	3.97039	3.42225	3.40384	2.85016	1.93625	2.42998	2.63329	2.77593	1.90767	2.73136	3.89956	3.76658	3.6567	2.06087	2.97462	5.51421	3.32869	4.98051	2.68663	0.390762	1.83394	-0.148809	0.79295	0.27522	0.433801	2.25967	0.0391384	-1.84008	0.111881	Chr05	33423660	33427739	-	DREB2A-interacting protein 2
MD05G1205000	23.816	24.0803	23.0381	10.0857	10.7495	10.3525	11.3665	10.3838	9.47162	5.7803	5.30233	6.06671	10.2417	11.0525	9.75427	3.83159	4.33281	3.94591	2.9921	3.17696	3.38072	2.15013	1.86236	2.96447	-1.34589	0.00353379	-1.32745	0.000407851	-1.10525	0.0574536	-1.09497	0.0720315	Chr05	33449624	33450632	+	photosystem II reaction center W
MD05G1205100	0.05067	0.189661	0.263496	0.358342	0.546442	0.7794	0.417418	0.39186	0.234501	0	0.218611	0.0529468	2.27795	1.56117	2.99763	0.72366	0.638747	0.584893	0.847885	0.711163	0.461083	0.184247	0.627858	1.05191	2.36927	0.0320829	0.216455	0.497575	0.0141876	0.982537	1.37137	0.0450814	Chr05	33451505	33455153	+	2-oxoglutarate (2OG) and Fe(II)-dependent oxygenase superfamily protein
MD05G1205400	87.4499	71.2296	85.6828	65.6309	47.9986	56.9292	60.104	71.6885	53.4358	58.6524	58.8327	54.5793	121.24	104.468	109.21	104.789	97.1225	111.223	140.294	155.332	141.36	112.7	70.2178	97.8898	0.610057	0.268663	1.05358	0.0490384	0.864366	0.276314	-0.0114875	0.97559	Chr05	33464095	33466760	-	Transducin/WD40 repeat-like superfamily protein
MD05G1205500	45.1739	43.4456	38.1064	33.4986	31.1961	28.6427	44.3644	23.8727	31.6953	33.3301	23.5274	26.3863	390.754	357.212	366.805	190.306	240.421	215.07	72.6781	79.9865	80.381	88.0416	99.5678	75.8126	3.46694	0.000891466	2.3916	0.000794133	1.96244	0.221965	1.61613	0.0474233	Chr05	33468407	33470349	-	alpha/beta-Hydrolases superfamily protein
MD05G1206600	1.71209	1.19905	1.36539	1.33792	3.86292	3.52902	0.316457	0.453514	0	0.863121	1.65466	2.0907	5.70907	6.03703	6.38132	5.18154	5.14763	4.18096	10.7408	8.96133	7.14327	5.12576	4.00345	5.6928	1.54374	0.0303779	0.690984	0.481959	2.65337	0.10562	1.00988	0.226293	Chr05	33584346	33585722	+	-
MD05G1206700	39.528	37.6676	36.2237	79.1456	77.5028	68.3687	39.9063	35.5553	39.4929	58.7329	56.9981	52.5279	151.849	145.487	150.157	127.033	132.766	129.265	205.344	195.829	200.24	220.465	221.673	203.588	2.13478	0.000403659	0.647751	0.0200811	2.54981	0.00251959	1.91706	0.00145699	Chr05	33585726	33589537	-	-
MD05G1207000	48.6743	50.8697	45.5694	40.9899	50.2009	46.6743	56.4065	50.4828	55.927	57.293	55.587	63.7841	4.92359	5.24502	5.33479	5.38074	4.3886	5.66585	9.29926	11.031	10.6603	9.46997	16.3118	17.5073	-2.94486	0.000882684	-2.57011	0.00106737	-2.38726	0.0127185	-1.06555	0.0854002	Chr05	33633795	33636315	+	Arabidopsis thaliana gibberellin 2-oxidase 1
MD05G1207300	5.99207	5.52767	7.8133	2.17095	3.46679	2.72388	6.48168	7.93769	6.63793	6.69728	4.54952	6.50131	1.19257	1.31488	0.787423	1.72279	1.6333	1.45728	5.79842	5.8928	4.98887	3.28055	6.34975	3.4313	-2.63374	0.014593	-0.556375	0.231168	-0.881704	0.126359	0.17185	0.826105	Chr05	33773983	33775827	-	nine-cis-epoxycarotenoid dioxygenase 3
MD05G1207400	0.248936	0.27973	0.609634	0	0.431918	0	0.221243	0	0	0.639391	0.74886	0.492169	0	0.39595	0	0	0.341555	0	0	0	0	0	0	0	-1.60082	0.00432996	-	-	-	-	-0.618326	0.0382628	Chr05	33813808	33816620	-	NB-ARC domain-containing disease resistance protein
MD00G1160300	19.834	23.7261	23.2419	33.0207	40.4533	39.877	31.9588	20.9107	20.5762	23.3679	24.1809	20.0531	105.55	121.056	93.6043	81.195	94.6049	78.7216	100.346	87.4468	98.7767	38.6037	45.9787	37.4122	1.56918	0.0256597	0.91356	0.0408088	3.11076	0.0370951	1.12417	0.0245325	Chr00	35662874	35668505	+	ABC2 homolog 6
MD05G1208500	6.14107	7.17396	3.87091	3.36807	4.90271	3.6292	3.81568	6.13249	5.94384	3.90691	4.53207	4.39094	7.78924	5.42022	8.30313	6.13873	3.20549	6.7113	7.67965	7.37647	7.54711	3.27781	3.22982	2.37489	1.91651	0.0482348	1.28135	0.0588798	-0.10069	0.918897	-0.533489	0.20354	Chr05	34017791	34023475	+	RING/U-box superfamily protein
MD05G1208700	24.1643	22.722	19.8815	19.8895	19.4872	23.6117	36.9521	41.8849	36.611	42.2612	43.4722	35.0003	0.80167	0.434617	1.34849	3.33157	4.42527	3.4173	10.7627	8.70413	4.93972	9.46869	13.8972	3.77029	-2.40488	0.0158914	-2.49684	0.00298413	-3.64065	0.0704386	-2.026	0.230511	Chr05	34069531	34071008	+	2-oxoglutarate (2OG) and Fe(II)-dependent oxygenase superfamily protein
MD05G1209200	12.9206	3.74006	4.49038	10.2417	11.7063	10.8097	10.4652	4.59751	11.2181	11.5137	3.3333	11.3788	3.87812	4.08395	15.0271	4.7085	18.0655	3.92136	15.4069	5.63352	14.4524	10.2268	13.4963	12.1078	1.97706	0.533214	-2.79895	0.0112123	3.98862	0.140543	0.353926	0.818388	Chr05	34088917	34091448	+	trigalactosyldiacylglycerol 1
MD05G1209300	271.874	270.129	269.255	179.87	178.396	167.184	186.659	192.444	187.125	140.806	149.908	138.577	139.766	135.111	139.145	96.9688	112.67	101.569	114.392	112.788	115.359	69.9938	75.2193	88.5924	-0.863563	2.79673e-05	-1.0055	0.000651763	-0.668318	0.00412273	-0.606461	0.078965	Chr05	34091775	34096063	-	Aldolase-type TIM barrel family protein
MD00G1160500	8.91932	10.4211	8.66309	7.94016	7.47644	8.11086	8.15689	7.84596	8.18969	7.88268	8.10431	7.12502	6.18636	7.04326	5.10953	4.75193	6.11676	4.67175	8.3118	8.24269	7.90191	4.44254	3.82867	3.28041	-0.975188	0.145871	-0.886078	0.00825155	-0.0743453	0.609779	-1.08842	0.0261239	Chr00	35671948	35674657	-	modifier of snc1
MD05G1209600	7.80663	8.05996	7.35951	8.4789	6.40918	4.66654	7.99958	7.22941	7.71478	5.42879	5.91886	5.7744	6.97095	6.80082	6.70219	4.13474	5.63444	3.71605	10.1645	9.47385	9.16245	2.81072	1.96841	2.65152	-0.0558341	0.712741	-1.20358	0.0620649	0.337366	0.327925	-1.29928	0.0107884	Chr05	34113264	34121308	+	ubiquitin-specific protease 25
MD05G1209700	0	0	0	0	0	0	0	0	0	0	0.0984562	0.117536	3.41618	2.46788	3.01001	1.98784	2.47415	1.8744	0.0661011	0.0353721	0.322375	0.224546	0.0975626	0.186524	2.56741	0.00131689	1.33211	0.000302563	0.950733	0.0837996	-0.0334755	0.845206	Chr05	34122009	34124732	+	glutathione S-transferase TAU 25
MD05G1209800	10.6978	14.3781	11.2462	9.44809	9.07355	5.22545	11.0533	9.07056	9.4972	7.29685	9.02599	12.5841	14.8486	13.1722	15.1994	18.95	11.5132	15.1087	11.9711	10.9869	17.1786	3.64296	7.91378	11.2473	0.770602	0.189979	1.18815	0.208158	1.97638	0.025947	0.929041	0.397367	Chr05	34130143	34132777	+	Small nuclear ribonucleoprotein family protein
MD05G1210000	40.2322	41.651	36.4743	36.4105	37.4412	30.3949	45.7742	43.1562	41.0061	39.1036	37.2249	39.1916	84.4815	75.4178	81.4862	104.22	116.86	99.664	42.4723	48.5167	41.099	52.1985	61.1022	54.4602	1.44402	0.00238948	1.24912	0.0053221	-0.409921	0.344501	0.72844	0.014717	Chr05	34146212	34147596	+	glutathione S-transferase TAU 19
MD05G1211900	7.42739	6.26328	5.71452	7.31863	3.6659	5.24492	7.76642	5.50543	5.99798	5.60773	4.93244	5.30925	15.2428	20.1577	15.1382	13.076	8.33795	8.0619	20.4531	18.965	21.1743	4.79079	10.2474	4.55368	0.614379	0.334048	1.01504	0.279542	2.32915	0.0235348	1.02363	0.258737	Chr05	34318837	34319374	-	-
MD05G1213200	0.900092	1.30076	1.25372	0.230495	0.675378	0.741553	1.62785	1.22965	1.69885	1.52719	1.27105	0.963972	2.81185	2.37687	2.38761	2.96547	2.13649	2.51474	3.77059	2.93391	2.43245	0.999387	1.43608	0.900986	0.84457	0.139012	1.61958	0.0230185	0.471352	0.617839	0.195251	0.635904	Chr05	34442705	34451469	-	ubiquitin family protein
MD05G1213400	10.4146	10.3615	8.88426	3.50515	4.53304	3.64481	16.272	12.0998	18.3517	8.46453	12.6316	10.2987	3.86613	4.16026	2.85261	4.98235	4.22487	2.22941	3.83685	6.10379	5.65618	1.91509	0	1.42389	-1.58252	0.0666082	-0.466461	0.531325	-1.75026	0.255769	-3.98451	0.0302154	Chr05	34472346	34474734	-	Ankyrin repeat family protein
MD05G1213600	0	0	0	0	0	0	0	0	0	0	0	0	0.909544	0.597109	1.35392	0.17927	0.400044	0	0.82639	0	0.161853	0	0	0	1.79221	0.0244041	-0.220305	0.303191	1.18478	0.426453	-	-	Chr05	34501551	34507025	-	Di-glucose binding protein with Kinesin motor domain
MD05G1215700	12.8609	7.34843	9.17807	11.44	11.7609	10.0287	12.6159	17.491	17.4006	15.7651	16.1901	17.0397	1.72682	3.4801	3.0925	1.60579	5.29488	1.74516	5.12645	4.39064	3.56453	2.71805	2.29802	1.33115	-2.43552	0.119503	-3.32031	0.000623942	-2.59843	0.053058	-2.93675	0.00907213	Chr05	34664002	34664685	+	-
MD05G1216100	2.94693	2.65066	2.56056	1.90056	1.50494	2.50149	2.5265	3.1383	3.12893	1.92474	2.95711	2.27062	2.21491	1.88332	2.15054	2.16758	1.59388	1.73238	1.64654	2.25871	1.82054	1.68469	0.960422	1.25764	0.0955541	0.581195	0.283015	0.469917	-1.27552	0.0408342	-0.948095	0.1167	Chr05	34723439	34726058	-	SNARE-associated protein-related
MD05G1216400	1.81139	1.90263	1.50972	1.81942	2.36827	0.784945	0.914754	1.05242	0.870087	1.1655	1.35562	0.600052	2.3356	2.55008	2.61905	2.54547	2.74571	2.32113	3.10999	2.19359	2.77553	0.855726	1.97681	2.18019	0.455774	0.217035	-0.000963086	0.998863	1.55363	0.0460401	1.49197	0.0312236	Chr05	34736193	34737896	-	Pentatricopeptide repeat (PPR) superfamily protein
MD05G1216300	17.3113	19.7197	18.5013	9.56658	10.5059	11.6946	16.8552	18.7546	20.1469	11.6612	13.1784	12.2501	6.60543	6.60053	5.88361	4.01648	4.32757	4.79396	6.73576	6.13664	7.83619	2.43995	2.34226	3.18786	-1.53052	0.01177	-0.983517	0.02327	-0.844357	0.214461	-1.75994	0.00982718	Chr05	34729549	34733202	+	S-locus lectin protein kinase family protein
MD05G1220200	1.57408	1.78289	1.31235	3.9424	3.49588	3.81353	1.07288	0.841646	1.59671	0.984818	1.16357	1.36856	4.91374	3.66061	4.92524	1.81208	2.01663	2.06503	5.63671	5.4908	4.55536	1.23788	1.347	1.73247	2.01886	0.000598119	-0.711224	0.0140378	0.941544	0.327283	0.312898	0.369543	Chr05	35298291	35301755	-	S-locus lectin protein kinase family protein
MD05G1220600	13.8674	12.6633	11.3452	26.2788	26.6697	20.0814	8.28006	10.2897	9.32302	10.6434	13.1656	13.5718	45.5614	50.3555	45.3348	32.1835	28.7169	39.8201	55.7804	58.9381	63.8098	25.4119	39.7895	20.2957	1.68726	0.0191244	0.692565	0.207641	2.51551	0.016939	1.58189	0.121876	Chr05	35332610	35333827	-	Ubiquitin carboxyl-terminal hydrolase family protein
MD05G1220900	0.166402	2.21605	2.14014	2.65737	2.79834	1.89462	1.64078	0.781828	0.599248	2.72329	2.17602	2.17957	0.94944	2.00726	1.12083	0.37486	0.514793	1.65333	1.74049	0.450388	1.89146	1.36796	0.695117	0.463672	-1.60069	0.45846	-0.617668	0.47939	3.47887	0.0137617	-1.63707	0.0209089	Chr05	35354802	35355411	+	-
MD05G1222600	10.952	9.48384	10.9815	7.63743	6.74066	5.70396	9.22619	9.84115	8.86848	7.90368	8.26139	6.77637	8.61001	6.57978	7.36569	4.15719	7.14694	5.91377	10.1011	11.8938	10.2892	4.72363	1.77227	1.48228	-0.0291032	0.948801	-0.836134	0.10613	-0.32076	0.347737	-2.70281	0.0205594	Chr05	35517989	35524318	-	Cyclin family protein
MD05G1222700	1.36786	2.16059	0.988196	1.19357	0.89932	0.720402	0.599417	0.671851	0.307746	0.37263	2.02065	0.529758	1.66291	1.95563	1.73543	0.215894	2.5076	0.985809	1.45459	1.02639	1.80452	0.826086	0.293846	0.923075	0.354532	0.692252	-1.38851	0.103487	1.93668	0.0357062	-0.175209	0.882609	Chr05	35525839	35527355	+	Tetratricopeptide repeat (TPR)-like superfamily protein
MD05G1222400	14.9873	9.9924	11.6834	8.02497	5.97545	8.68842	10.9857	8.94348	7.28481	7.42803	5.28686	8.08254	48.1459	39.909	55.5751	36.433	51.5345	36.6971	34.5136	34.9307	28.3569	27.462	29.0708	32.5323	2.64361	0.0349965	1.82367	0.0249821	1.61333	0.188119	1.92005	0.0282007	Chr05	35494362	35501420	+	cyclophilin 59
MD05G1222500	9.41722	9.04472	9.21088	6.59435	7.57635	8.96898	9.93305	7.75352	7.41637	2.69593	9.68525	2.92696	3.61141	8.39385	3.34664	10.1578	9.04604	8.24084	7.55627	10.6232	12.3403	6.10908	6.14217	2.46285	-3.0689	0.0132941	0.349209	0.373154	0.895414	0.479461	0.291021	0.871304	Chr05	35501475	35508090	-	Cyclin family protein
MD05G1223500	101.188	95.7333	95.0489	44.1763	42.0659	47.3101	60.7306	70.8156	66.29	41.3243	43.2347	39.0435	14.5234	11.5737	15.2402	12.4138	11.8585	8.62033	11.1763	9.48219	13.929	4.53279	7.36354	9.499	-2.00656	0.00170972	-2.14591	0.0102751	-1.45044	0.101622	-1.4594	0.0423293	Chr05	35627716	35630497	-	sedoheptulose-bisphosphatase
MD05G1223600	20.3113	22.5608	22.7743	12.5057	15.6039	12.808	22.5272	17.1099	19.0354	12.7339	12.1584	14.3351	15.6969	18.3714	20.4869	20.7907	18.4017	22.1693	28.6752	26.1471	32.901	17.7902	16.3444	13.7282	-0.397302	0.462173	0.782323	0.057884	1.64527	0.0274251	-0.0521213	0.85825	Chr05	35631179	35644990	-	binding
MD05G1224800	0.166255	0.171119	0	0.158449	0.28735	0.509055	0.211905	0	0.139628	0.291673	0	0.22892	0.814787	0.308988	0.574598	0.045998	0.306399	0.141471	0.754676	0.31387	0.228001	0.0538341	0.227206	0.213536	1.4593	0.010089	-0.351027	0.380959	0.51516	0.619678	0.146851	0.70428	Chr05	35746234	35748046	-	-
MD05G1227600	0.152132	0.150263	0	0.0297725	0.0868906	0	0	0	0	0	0	0.0839689	0.449837	0.174549	0.647072	0.205278	0.594593	0.377967	0.606678	0.58851	0.783718	0.289271	0	0.31493	1.35949	0.0102524	0.0293297	0.874741	1.09161	0.00922515	-0.157471	0.607937	Chr05	36159853	36163901	-	lectin protein kinase family protein
MD05G1226700	32.9269	33.2594	46.5252	40.2963	33.6535	33.6572	34.3768	38.9248	31.9135	33.7908	39.4323	39.5853	15.4813	13.3202	15.4628	9.90259	20.198	17.9577	27.278	18.4913	17.4431	4.29651	8.14237	8.44385	-1.27354	0.170924	-1.84077	0.061505	-0.699514	0.573033	-1.23831	0.0345178	Chr05	36018043	36027262	-	receptor-like protein kinase 1
MD05G1229600	67.5705	58.6298	67.116	58.5849	58.7709	48.5889	61.7791	74.1077	77.1197	83.8982	103.319	85.1136	253.099	271.568	255.953	230.204	264.752	245.379	202.1	204.458	186.314	176.461	177.677	167.212	1.70101	0.0056451	1.85514	0.00223905	0.835013	0.137057	1.03379	0.0300384	Chr05	36298931	36300862	+	nuclear factor Y
MD05G1228600	10.5256	12.0166	8.54782	10.2578	10.3385	8.191	8.16706	7.02108	8.01517	4.69915	12.6192	10.1653	27.3108	27.7623	30.8474	10.8594	16.7624	20.0319	15.9705	20.2064	17.1056	8.30797	8.09372	12.0279	1.85268	0.0350032	0.382132	0.591189	0.59625	0.33321	0.495086	0.686054	Chr05	36266654	36269240	+	mercaptopyruvate sulfurtransferase 1
MD05G1230200	26.2886	26.4349	27.1065	20.2079	21.151	19.8008	23.5916	22.4177	22.7314	21.2729	22.1691	21.7529	9.27016	9.21375	9.13469	8.43268	10.4636	9.68915	9.09084	8.80967	9.8618	7.81827	9.98768	11.7695	-1.47159	0.000109459	-1.26412	0.00351687	-0.822046	0.00364622	-0.566042	0.128983	Chr05	36365552	36368856	+	serine hydroxymethyltransferase 4
MD05G1230300	12.4551	11.587	12.0312	12.1275	12.0101	14.9742	16.2748	15.8503	16.6928	10.4549	11.1875	13.7086	22.0343	19.6973	19.1943	16.1461	17.7474	14.9551	30.1824	26.1081	29.5275	12.0829	14.2387	12.419	0.825561	0.0478953	0.190877	0.549716	1.22	0.0129343	0.276478	0.472282	Chr05	36369225	36382375	-	DNA repair-recombination protein (RAD50)
MD05G1233300	15.3913	18.0134	13.6866	8.59211	11.7084	13.1936	12.7544	14.2374	11.6147	9.9468	14.3396	11.4148	28.192	24.7236	30.9311	21.4373	24.9951	26.149	40.107	45.3699	42.737	24.993	16.0695	20.2233	1.56616	0.0198587	1.15523	0.0885247	1.41268	0.0577713	0.18802	0.738523	Chr05	36608511	36609977	-	NAC domain containing protein 102
MD05G1234000	487.575	490.757	480.74	531.871	528.329	510.059	486.156	489.295	493.19	462.773	476.21	463.29	213.878	220.526	216.932	188.947	209.706	196.724	177.887	193.526	187.248	166.07	173.765	213.505	-1.20812	0.000220179	-1.55922	7.70586e-05	-1.56013	0.00227374	-1.1315	0.0256986	Chr05	36641577	36645295	+	Phosphoglycerate kinase family protein
MD05G1230900	0.78501	0.805274	0.728714	0.833343	0.580288	0.59922	1.30861	1.49134	1.98128	1.01312	0.85402	0.566611	1.96383	1.15628	1.92032	1.67827	1.08524	1.52515	0.93914	0.887475	0.955632	0.0750044	0.444771	0.347372	1.56783	0.0027017	0.869363	0.0346943	-0.595703	0.375755	0.0939585	0.743489	Chr05	36460654	36461258	+	2-oxoglutarate (2OG) and Fe(II)-dependent oxygenase superfamily protein
MD00G1163700	0.11266	0.0968267	0	0.177666	0.0977988	0.263366	0.181817	0	0	0.180034	0.0662237	0.150112	0.436675	0.564251	0.243595	0.130039	0.0547173	0.441187	0.314869	0	0.399442	0.094396	0	0	0.054759	0.897513	0.43989	0.179861	1.69448	0.00234044	-0.356542	0.0305512	Chr00	36867358	36868944	-	-
MD05G1231700	5.76388	8.37134	6.72552	7.002	6.74173	5.95232	9.43331	8.20113	7.30929	6.43028	7.92978	8.14724	2.29723	3.66474	2.36569	1.52993	3.57203	1.45202	6.41694	7.0782	6.72995	1.77958	1.34821	1.05859	-2.00383	0.0575855	-2.44277	0.000100821	-0.136749	0.813314	-2.20692	0.00856814	Chr05	36486492	36490037	+	S-locus lectin protein kinase family protein
MD05G1232100	1.55777	1.75224	1.77247	0.98548	1.27062	1.33412	1.60576	1.45396	1.91617	1.52645	1.06366	0.996764	2.13445	2.08447	2.34121	2.39008	1.2271	2.08026	2.92522	3.46373	2.82996	1.06021	1.01563	0.68724	0.340641	0.18895	1.08079	0.00967417	0.00649322	0.987661	-0.346813	0.41739	Chr05	36515102	36521698	+	S-locus lectin protein kinase family protein
MD00G1163800	0.706741	1.86881	1.06997	0.568806	1.79515	0.489557	0.558212	0	0	0.516259	0	0.462604	1.2047	1.07987	1.04457	2.53732	0	1.11926	2.11508	1.15371	1.36679	0.572999	0	0	0.198305	0.838819	1.60259	0.249138	2.38466	0.139038	-1.26602	0.0429221	Chr00	36912275	36913374	+	SET domain-containing protein
MD05G1235500	3.28715	3.19441	3.31671	3.83197	3.4669	3.41823	2.91429	3.08468	2.67067	2.98542	3.49377	3.30124	4.94572	4.09807	5.10569	4.74098	5.66439	4.78074	5.2214	5.0697	5.84411	3.97371	4.56697	3.70696	0.893948	0.0147349	0.118311	0.224668	1.12546	0.0257851	0.415895	0.148985	Chr05	36735506	36738238	+	-
MD05G1235700	307.311	303.201	289.271	182.663	206.087	190.038	224.383	237.162	257.544	169.38	178.849	182.568	136.819	133.774	133.413	108.969	160.833	114.158	112.414	132.602	110.303	79.0468	76.8951	103.428	-1.05261	0.00196917	-1.24134	0.00784315	-1.84503	0.00327687	-0.930313	0.0882722	Chr05	36742512	36743658	+	Uncharacterized conserved protein (DUF2358)
MD05G1236300	4.58929	6.13569	9.17532	6.07235	7.586	7.20751	14.4592	10.8848	12.8113	9.29638	5.51918	5.01994	4.7708	9.47514	1.83872	2.6298	3.77894	2.93768	2.32397	3.52963	3.1609	0.606753	0	0.551269	-3.81115	0.0678783	-1.31409	0.017487	-1.92129	0.12476	-3.15337	0.0264959	Chr05	36772306	36775419	-	disease resistance family protein / LRR family protein
MD05G1238800	2.342	3.52862	2.98466	4.76286	2.63351	3.53091	3.73622	1.16167	1.84617	4.89861	2.18906	3.13819	1.46573	2.95462	1.32301	1.47859	0	0.927593	2.08753	2.69015	1.19678	1.68151	0.14894	0.822401	-1.96146	0.0622455	-0.135355	0.853932	-0.696746	0.758338	-2.84798	0.02133	Chr05	36986104	36988333	+	Lactate/malate dehydrogenase family protein
MD05G1239100	66.3733	56.1103	55.8805	46.5556	52.4187	48.6648	57.8891	48.2222	47.1857	51.9479	54.3666	47.9475	71.0651	77.9539	70.8248	94.6307	119.171	81.6255	74.7961	63.7065	77.9391	57.7774	77.0152	77.3641	0.102694	0.792851	0.426951	0.131434	1.52203	0.0117279	1.04652	0.00264867	Chr05	36998541	37002283	-	hydroxyproline-rich glycoprotein family protein
MD05G1240300	0.215562	0	0	0.0559329	0.275077	0.0588284	0	0	0	0.0159651	0	0.723873	45.6665	43.7857	45.0503	53.4991	54.6881	46.4983	15.768	16.9075	15.5393	31.5434	30.2902	27.0885	5.62001	0.000634957	5.32763	0.000228329	3.80905	2.23009e-05	4.28808	0.00827936	Chr05	37103604	37104083	-	HSP20-like chaperones superfamily protein
MD05G1239600	1.52404	1.46475	2.28889	1.53926	1.9051	1.55843	2.61623	2.28728	3.45039	3.07251	3.6769	2.45456	0.711536	0.526856	0.318257	0.445734	0.0932504	0.313464	0.485943	0.511081	0.385251	0.418457	0	0.451139	-1.24858	0.157153	-0.695267	0.0587642	-1.76532	0.0780259	-1.97561	0.0376372	Chr05	37035135	37041990	-	Ca(2)-dependent phospholipid-binding protein (Copine) family
MD05G1242400	0.277485	0.231112	0.096285	0.284626	0.274797	0.252164	0.327819	0.134953	0.0992104	0.223279	0.150698	0.150477	1.03839	0.937722	1.06766	0.73798	0.604912	0.43984	0.964101	0.984627	0.984346	0.939352	0.333939	0.399117	1.08554	0.0150935	0.263899	0.267177	1.03256	0.0867873	-0.312046	0.136683	Chr05	37518068	37522895	-	minichromosome maintenance (MCM2/3/5) family protein
MD05G1242700	13.9346	13.9506	17.1135	13.3407	12.197	11.3726	10.5713	12.9677	16.6957	15.617	13.0436	12.5167	10.7304	14.0338	14.508	8.0129	9.4692	10.9251	13.2241	14.3649	13.8983	7.04501	5.09526	5.48419	-0.770928	0.249836	-0.40289	0.305935	-0.624882	0.520446	-1.61039	0.00866979	Chr05	37545321	37547888	+	Protein of unknown function
MD05G1242800	19.641	17.6455	13.9595	8.92468	15.8933	16.9333	8.90371	11.1232	9.08174	6.85206	10.4105	12.3514	111.95	106.445	102.912	78.1986	94.159	94.6158	47.3938	43.8302	39.296	16.8993	28.0452	26.3272	2.94661	0.0120162	2.71674	0.0314142	1.60722	0.0692576	2.07265	0.0510064	Chr05	37564698	37567850	-	Domain of unknown function (DUF23)
MD05G1243000	0.120972	0.26602	0.0764345	0	0.0439455	0.0418759	0.047828	0.0335549	0.0669342	0.044381	0.0437981	0	0.199785	0.0920609	0.0789113	0.124514	0.138466	0.307585	0.421443	0.281137	0.560318	0.0490949	0	0.0176384	0.239353	0.493265	0.348006	0.112001	1.09371	0.0121465	-0.0732423	0.361805	Chr05	37576760	37579361	-	DNA glycosylase superfamily protein
MD05G1244600	5.6117	4.61852	4.31288	8.01236	6.75634	6.46571	4.36793	5.97979	5.63234	3.605	6.07137	3.69604	6.70132	5.00073	6.26648	5.08149	7.83889	4.9567	5.47617	7.86262	8.31616	6.7629	5.9861	7.41318	1.06928	0.0479382	-0.98005	0.00592997	-0.0662849	0.95275	0.67552	0.330847	Chr05	37693059	37695478	+	Pentatricopeptide repeat (PPR) superfamily protein
MD05G1244700	0	0	0	0.463579	0	1.0059	0.282477	0.487346	0	0	0	0	2.2382	3.5107	2.26701	2.30816	2.62826	0.998463	2.41875	0.568239	1.02005	2.91808	6.55446	2.83545	0.873159	0.0405036	0.618836	0.56117	2.20619	0.304138	3.16217	0.0182023	Chr05	37696491	37697355	+	plastid transcriptionally active 14
MD00G1165000	6.55111	5.94421	6.09988	5.39855	5.36487	5.52113	5.04243	4.75355	4.757	4.09696	4.95172	4.79877	7.01838	10.0497	8.40991	8.29211	10.481	10.1515	11.0231	8.36073	9.7579	3.8547	5.80147	6.38886	-0.333367	0.428123	0.544164	0.0808355	1.52632	0.033469	0.882954	0.0518009	Chr00	37575239	37586531	-	Protein of unknown function
MD05G1245200	9.61366	11.278	17.0248	25.5636	15.6385	20.4419	4.28363	5.81106	3.66382	7.78475	8.71538	7.60912	13.54	13.0432	13.9384	8.37809	12.85	6.6687	16.3333	19.5605	18.2333	10.6348	8.41939	7.45351	-0.284188	0.774471	-1.97675	0.0344465	1.4035	0.217637	-0.280975	0.432103	Chr05	37723668	37734212	-	cationic amino acid transporter 5
MD05G1247200	484.672	495.956	447.448	190.815	192.092	180.307	350.945	318.254	302.528	226.507	234.113	224.016	144.581	145.643	155.661	70.7505	83.2855	78.4973	21.6303	21.2644	29.6533	35.9628	46.8217	65.363	-1.46744	0.00480308	-1.48121	0.00115464	-2.49691	0.0136478	-1.5325	0.0557888	Chr05	37833961	37836957	-	zinc transporter 1 precursor
MD05G1247800	1.54016	2.23234	1.40597	1.49639	1.06107	0.816609	1.81467	3.05682	1.84266	0.933779	0.833947	1.5561	1.91914	1.82811	2.45301	0.157906	1.48422	0.566686	0.985539	1.33852	0.997739	0.0936524	0.876491	0.201879	0.77857	0.244243	-1.52077	0.0334724	-1.46959	0.186786	0.00832105	0.990713	Chr05	37924761	37928308	-	phosphorylcholine cytidylyltransferase
MD05G1247000	41.4989	42.7378	50.1309	31.567	41.3272	39.6572	45.6196	41.7845	44.6862	38.9012	39.6105	34.572	65.3018	66.09	69.7646	37.4607	60.4521	45.0201	67.6398	68.2913	76.8756	31.8611	38.2228	44.2703	0.424413	0.309623	-0.254175	0.598233	1.11131	0.0236579	0.483164	0.161398	Chr05	37823791	37828493	-	zinc finger (C2H2 type) family protein
MD05G1247900	18.034	16.9507	14.4106	19.904	18.9264	14.2692	14.2643	12.9693	13.093	17.0811	15.3187	16.236	21.948	23.1112	20.038	18.8194	19.1005	17.4615	24.6272	22.6749	23.1824	10.1837	14.0196	14.69	0.325971	0.511667	-0.192586	0.590872	1.01816	0.023046	0.23016	0.44472	Chr05	37945912	37952509	-	copper-exporting ATPase / responsive-to-antagonist 1 / copper-transporting ATPase (RAN1)
MD05G1249300	7.25607	7.16103	6.97811	5.57872	6.31579	5.67968	8.3746	6.63356	11.0614	4.78957	6.95376	5.75863	6.95815	7.16288	5.60407	3.36824	4.93434	3.49811	7.91961	6.96932	7.83382	4.62815	2.78467	3.72465	-0.423634	0.314415	-1.00821	0.00665353	0.146237	0.896087	-1.05731	0.114175	Chr05	38084737	38095663	-	chromatin remodeling 4
MD05G1249600	1.72149	2.10345	2.03573	0.595264	1.0449	0.615174	1.49189	1.80409	1.57727	0.971379	1.16263	0.866913	2.67209	2.17581	2.71587	1.61394	1.87566	2.05529	1.62237	2.37159	1.38527	0.790855	1.43473	0.632845	0.673742	0.100529	0.646024	0.145754	-1.25895	0.0166454	0.396457	0.41166	Chr05	38117731	38119899	+	Arabidopsis thaliana protein of unknown function (DUF794)
MD05G1250900	0.910072	0.853595	0.826112	1.09608	0.57446	0.674929	0.325766	0.828032	0.641713	0.781622	0.598112	0.685945	1.90015	0.721474	1.55208	1.23778	0.598693	0.276648	0.687904	0.599434	2.10804	0.848398	0.907605	1.13787	1.74377	0.018486	-0.121239	0.866771	1.98538	0.275587	0.297831	0.246932	Chr05	38296771	38299991	+	F-box family protein with a domain of unknown function (DUF295)
MD05G1250300	6.33211	6.90763	5.44054	5.90616	5.41766	5.55608	5.21954	5.37382	4.70062	5.19906	4.83956	5.4514	7.15421	6.75123	6.74176	5.08175	7.27294	4.93853	5.89871	5.99177	6.13185	3.4183	2.69996	2.51555	0.431262	0.271237	-0.559212	0.0183488	0.319308	0.305928	-1.09468	0.00327195	Chr05	38265329	38267808	-	HISTIDINE TRIAD NUCLEOTIDE-BINDING 2
MD05G1250500	9.18247	9.55509	10.7093	11.9513	11.0709	10.8069	11.2399	8.96783	11.594	9.18754	8.59341	8.82928	11.7933	12.2588	12.9647	6.41942	8.61095	5.22426	15.4058	12.8517	12.3847	7.53267	5.95233	7.50162	0.176413	0.572428	-1.34605	0.00454262	0.452655	0.581388	-0.612504	0.053146	Chr05	38270490	38281150	-	transcription activators
MD05G1251300	21.317	20.6084	21.3655	16.8389	18.0088	15.3016	20.0585	18.7565	18.0979	17.2835	16.0566	16.1613	10.0215	10.4429	9.52065	12.0071	13.7056	11.7322	14.2463	14.3623	14.6701	7.90842	6.38308	10.0205	-1.21725	0.00103212	-0.694838	0.00921398	-0.173948	0.437455	-1.11689	0.0910164	Chr05	38307534	38312313	-	N-terminal nucleophile aminohydrolases (Ntn hydrolases) superfamily protein
MD05G1252200	2.43559	1.75993	1.98721	2.03645	2.40339	2.32829	2.14509	2.30575	2.11042	3.12724	3.03473	2.94321	6.02678	5.81261	6.17404	5.30214	8.18604	4.37866	5.3685	4.26047	5.87852	4.59816	4.02305	3.25421	1.32572	0.0401299	0.273192	0.402602	1.85577	0.00970042	-0.00223848	0.993676	Chr05	38381027	38383104	-	-
MD05G1252500	0.978898	0.0852635	0.118259	0.376954	0.406216	0.379824	0.410928	0.696759	0.853164	0.0651788	0.256343	0.185436	0.257145	0.434169	0.424571	0.551506	0.76819	0	0.425766	0.611716	0.247054	0.38686	0	0	0.0610335	0.96208	-0.651223	0.239008	-1.47014	0.0287659	-0.637018	0.121924	Chr05	38392072	38392383	-	Protein of unknown function
MD05G1252900	5.61639	4.79158	3.91861	3.90251	2.55264	3.53068	3.58342	2.97563	4.12886	2.93345	2.80808	3.471	1.65499	1.63314	2.19374	0.719413	1.17662	0.866141	1.87966	2.69195	1.98976	0.279294	1.00845	0.456114	-0.461709	0.44736	-1.46807	0.0306623	-1.31553	0.141804	-0.776298	0.152886	Chr05	38424263	38424991	-	Protein of unknown function
MD05G1254200	0.0494218	0.0134534	0	0.0723391	0.0161779	0.06084	0.173137	0.172032	0.144559	0.114205	0.145679	0.0701431	0.399167	0.0332666	0.381305	0.244148	0.278098	0.299323	0.578611	0.894411	0.669949	0.131956	0	0.415836	1.23082	0.00795603	0.281157	0.0326108	0.0825763	0.805547	0.0633111	0.88682	Chr05	38480134	38481743	-	phloem protein 2-A1
MD05G1253100	10.3729	12.475	7.86187	9.62363	7.46484	8.31393	10.1727	10.7355	12.4276	6.89078	9.83554	7.63684	6.69249	5.94298	6.05109	5.54517	4.76571	7.51831	8.11758	8.49965	6.40707	4.28123	4.61866	5.84776	0.0159684	0.981627	-0.00344305	0.993189	-1.48616	0.0364952	-0.243335	0.60308	Chr05	38437084	38441869	+	myo-inositol monophosphatase like 1
MD05G1254800	1.89371	1.1286	0.82563	1.69282	1.87098	2.14885	0.615602	1.24447	0.934997	1.09473	0.251396	3.20957	93.6358	90.8515	96.2115	112.459	119.06	112.432	29.3041	34.1358	32.2967	64.6791	68.2122	61.5496	5.86626	0.00444525	5.29372	8.08469e-05	3.42722	0.0156059	4.30969	0.0490124	Chr05	38537454	38543906	-	ZPR1 zinc-finger domain protein
MD05G1254900	3.06608	3.00739	3.36973	2.18714	2.39217	1.61859	2.70032	2.00932	2.17821	1.77816	1.29961	2.22907	8.09201	5.66059	7.99908	5.49581	6.03177	6.0692	4.2653	4.35388	4.17706	2.65816	3.27388	3.40198	1.79855	0.0180722	0.989659	0.0360264	0.868807	0.157901	0.711857	0.204878	Chr05	38544503	38548650	+	organellar single-stranded DNA binding protein 3
MD05G1255000	11.0272	8.95797	8.60065	7.28088	8.21111	8.15774	10.0957	9.69672	9.56266	8.26696	10.3176	10.6103	19.7649	16.2726	18.8724	14.0879	12.9488	12.0836	15.2403	18.3897	15.2305	8.76397	10.1678	9.34065	1.5024	0.0268386	0.689222	0.0372237	0.097552	0.776915	0.198929	0.53289	Chr05	38549934	38552583	+	vesicle-associated membrane protein 726
MD05G1255400	142.63	165.671	150.149	127.914	118.073	115.563	133.343	133.147	130.231	116.501	136.02	124.756	99.1949	89.6078	94.0038	60.3936	90.9165	53.2657	67.0942	86.9932	100.903	69.6981	66.2144	67.8035	-0.410123	0.213239	-1.71302	0.00143198	-0.331378	0.731429	-0.897909	0.0165066	Chr05	38613955	38615625	+	SBP (S-ribonuclease binding protein) family protein
MD05G1256000	8.70396	7.13663	9.54179	7.89209	8.79136	6.04936	12.4086	5.19742	12.9114	9.649	13.9015	10.521	31.118	27.7276	4.6994	33.4463	39.3248	35.2452	40.3346	34.1937	42.8419	31.1742	18.1124	28.8231	-1.55139	0.639993	1.7408	0.0101701	3.24721	0.189017	0.523315	0.484288	Chr05	38669345	38671795	-	O-fucosyltransferase family protein
MD00G1165400	11.7503	9.91864	9.95451	4.97943	5.79786	5.81376	4.53278	4.95206	5.04294	4.66113	5.88517	4.64953	22.5539	23.2302	23.6156	9.86417	10.4042	8.53635	13.8853	14.5498	12.7358	2.94755	2.80272	4.69897	1.11535	0.0369721	0.529987	0.0963619	0.786436	0.00787578	-0.187504	0.753752	Chr00	37678748	37693135	-	ABC-2 type transporter family protein
MD05G1256100	26.5262	28.1454	30.4172	25.8315	24.0621	24.2688	23.932	24.5771	27.1513	25.5772	26.8417	29.2408	65.7443	64.5655	69.6307	77.1941	88.43	82.6564	60.3587	56.2871	60.8076	67.9642	73.2535	64.8604	1.22014	0.0187026	1.51569	0.000687307	1.33877	0.0262277	1.35165	0.00669657	Chr05	38726981	38731454	+	Argonaute family protein
MD05G1256200	1.93764	0.457316	4.41877	7.30025	5.79781	6.04254	15.2038	12.7908	16.799	15.3762	11.4603	12.2218	5.89906	4.40588	8.6519	10.9577	7.21078	7.16157	30.1643	20.2939	17.9533	4.73073	0	2.54378	1.20966	0.655592	0.568006	0.323763	0.457529	0.743749	-5.07055	0.021834	Chr05	38734601	38739943	-	Transducin/WD40 repeat-like superfamily protein
MD05G1256300	39.7175	42.1482	37.5479	52.7823	50.1495	39.5642	68.0225	68.1394	71.7829	70.0466	71.8301	60.097	36.884	35.7208	37.0549	30.8818	28.3828	28.229	39.4704	39.1091	34.6174	28.3647	27.5574	32.9966	0.0977184	0.576621	-0.768205	0.0975398	-1.2733	0.0128554	-1.034	0.0389499	Chr05	38744751	38748169	+	NPR1-like protein 3
MD05G1256400	0.403975	0.380182	0.553318	0.142887	0.311061	0.501931	0.190933	0.195795	0.853499	0.221465	0.916411	0.465365	0.911392	0.95788	0.909241	1.15619	1.28187	1.61457	0.947391	0.691992	0.896829	0.196646	0	0.661163	0.200064	0.351286	1.05387	0.0462583	0.426058	0.739053	-0.138519	0.869924	Chr05	38749838	38752938	+	NPR1-like protein 3
MD05G1256500	14.0872	13.9884	10.0503	8.92314	12.1382	12.1357	7.43317	11.6284	18.1154	11.8359	8.00762	8.16099	12.5028	7.8983	12.1068	10.6145	8.67284	10.6778	8.12922	9.02958	9.96242	5.17527	6.97223	2.61662	1.37994	0.0136297	0.29199	0.396632	-1.20673	0.5448	-0.863058	0.461903	Chr05	38756758	38761116	+	TRAM
MD00G1166100	0.574876	0.765835	0.995992	0.484918	0.849701	0.413524	0.781583	0.495888	0.420446	0.466544	0.465438	0.649818	0.976914	0.836373	1.34673	0.470482	1.23111	0.165179	0.369966	0.448162	0.283229	0	0.197249	0.609616	0.470407	0.468273	-1.04106	0.0468277	-0.248077	0.700258	0.158685	0.767863	Chr00	37978281	37979600	-	Protein of unknown function
MD05G1259600	0.384251	0.21654	0.424187	0.513404	0.46431	0.398127	0.42586	0.223997	0.159731	0.23011	0.258327	0.263628	0.965419	0.967543	0.948936	0.385757	0.449081	0.62918	0.896894	0.592679	0.962211	0.537761	0.45113	0.283245	0.395928	0.241034	0.070022	0.736921	1.57433	0.010193	0.00766231	0.968958	Chr05	39522913	39526343	-	-
MD05G1261900	8.57383	9.50267	7.78681	14.045	13.5091	13.2625	18.8702	18.0208	20.1679	15.9546	14.3604	16.4163	4.48984	4.01955	3.94484	4.24871	6.92696	4.12215	7.45548	5.70644	4.61488	6.14153	6.27708	4.15743	-0.599475	0.150545	-2.05425	0.000432927	-1.98368	0.114202	-1.58264	0.0377265	Chr05	39706972	39712729	+	Exopolyphosphatase PRUNE1
MD05G1261100	448.483	436.968	449.988	384.394	379.881	388.123	652.262	560.466	542.789	491.499	480.045	487.029	134.813	132.885	124.987	125.766	126.105	126.167	232.742	244.792	229.521	85.5389	106.44	132.833	-1.85046	0.000856755	-1.59372	5.88883e-06	-1.24266	0.0717055	-1.65705	0.0207547	Chr05	39636141	39644126	-	Leucine-rich repeat transmembrane protein kinase
MD05G1260500	15.7175	15.5751	12.1583	10.7484	9.38231	7.89706	14.5478	13.7688	12.7544	8.63293	10.3179	11.6315	9.55616	8.63425	12.3087	7.85968	9.5197	7.58607	12.696	14.549	10.515	5.63911	3.75518	5.39588	0.433867	0.439077	-0.606914	0.0646531	-0.964863	0.157401	-1.42258	0.0406327	Chr05	39570773	39572376	+	Thioesterase superfamily protein
MD05G1262700	216.084	234.15	227.028	224.637	225.309	216.875	170.925	167.484	155.014	178.982	182.294	167.68	48.0757	41.5515	46.2222	41.5899	47.4328	47.5147	77.1742	82.8808	80.4738	32.798	33.629	58.3431	-1.9193	0.00168497	-2.38192	0.000463265	-1.05096	0.0311521	-1.72977	0.0875056	Chr05	39755570	39757278	-	cytochrome P450
MD05G1262800	1.33477	1.64666	3.04177	0.315412	1.71992	0.847746	1.68622	1.12848	1.87367	1.32209	1.90872	2.86919	0.133516	0.271874	0.102952	0.660927	1.05788	0.49185	2.12861	0.388195	1.44571	0.961484	0	0.0847529	-2.30597	0.0681326	-0.575426	0.510935	2.12938	0.222566	-2.53886	0.0207974	Chr05	39842632	39846316	-	pleiotropic regulatory locus 1
MD05G1263800	17.1988	17.2559	14.801	15.061	10.5641	10.4941	16.4189	14.2511	15.8942	15.1502	14.9765	13.7208	15.755	13.9655	14.228	8.20274	10.8486	8.251	15.029	14.9998	16.8491	8.14402	5.70964	6.11563	0.228835	0.449228	-0.911688	0.0772691	0.475805	0.217835	-1.56539	0.00464207	Chr05	39907674	39913252	-	NAD(P)-binding Rossmann-fold superfamily protein
MD05G1264700	6.457	6.43562	5.95322	6.19599	5.14609	3.27262	5.85265	8.97463	10.599	4.11347	4.4079	4.47087	9.074	6.38323	8.3255	2.85469	1.3447	4.31056	4.9917	12.067	7.55548	2.70111	4.63527	3.74098	1.19207	0.00441576	0.261718	0.771593	-2.63446	0.165963	0.508829	0.0660539	Chr05	39978908	39979825	+	Protein of unknown function (DUF640)
MD05G1264500	1.88506	2.32161	2.40699	4.90273	7.14499	3.61232	2.66562	2.18536	1.40017	3.47278	2.94575	3.5544	5.28902	4.77539	5.48662	5.16058	4.95669	3.99583	7.48857	8.5289	8.97027	10.1328	11.4415	10.8354	1.15438	0.0448743	-0.452815	0.499418	2.19391	0.105866	1.55154	0.00504548	Chr05	39962647	39963958	+	cyclin b3
MD05G1265100	24.9552	28.0418	23.2302	22.0222	29.5145	24.155	24.8589	20.171	24.0751	23.6658	20.0767	20.1535	17.6131	20.0972	20.795	19.1613	22.697	20.6334	25.2153	17.0948	27.8664	12.7193	16.9842	15.0493	-0.33442	0.485751	-0.483611	0.216575	1.83609	0.0297113	-0.062867	0.818876	Chr05	39996009	40000962	+	AGC (cAMP-dependent
MD05G1267600	492.715	468.664	475.719	461.029	452.504	436.339	362.24	376.541	384.766	388.918	379.638	352.877	162.959	153.3	156.85	252.342	250.799	224.991	484.581	465.481	453.125	201.432	211.378	249.833	-1.46505	0.000938692	-1.01832	0.00333194	0.175118	0.404071	-0.551099	0.111954	Chr05	40281483	40283117	+	FAD-binding Berberine family protein
MD05G1269300	7.07857	7.50496	7.9661	6.88056	4.6467	6.26154	6.99583	7.42436	6.04388	6.30092	6.65288	6.14462	17.2565	13.7706	17.2457	8.56746	7.47808	8.28384	41.8696	44.2174	45.0672	4.80857	3.66235	4.24807	1.54586	0.0157496	0.616971	0.183473	2.62504	0.00897745	-0.814356	0.0168299	Chr05	40450355	40451833	-	ethylene-responsive nuclear protein / ethylene-regulated nuclear protein (ERT2)
MD05G1268900	35.6397	32.0843	32.1953	29.8401	29.7177	31.702	28.9974	25.648	23.828	23.8653	33.5367	35.9706	32.5982	19.8209	28.6489	13.3506	26.4004	18.8415	24.9065	25.014	27.1437	12.9212	14.8614	14.3316	0.983681	0.0797895	-1.43683	0.0493475	0.486597	0.267802	-0.822631	0.185679	Chr05	40425580	40428871	-	fatty acid hydroxylase 1
MD05G1272800	0	0	0	0	0	0	0	0	0	0.65664	0	0	0.0959842	0	0	0.0572602	0	1.3588	0.69308	0.280581	1.25883	0	0	0	#N/A	#N/A	1.32676	0.200701	2.67462	0.0150538	-	-	Chr05	40789323	40796678	-	acyl-activating enzyme 14
MD05G1272500	6.45848	6.82169	5.18694	5.71962	5.43349	5.18632	5.77783	5.96653	4.98523	6.04146	6.18169	6.45045	2.78348	2.1989	2.97299	1.61387	1.88152	1.18765	4.57061	4.18659	3.54624	1.53005	1.73763	1.8829	-0.117603	0.679675	-1.72261	0.00209522	-0.632511	0.337233	-1.24702	0.00213552	Chr05	40747733	40753892	+	galactose-1-phosphate guanylyltransferase (GDP)s
MD05G1273000	7.3372	5.45641	5.26267	6.22818	4.05908	3.72529	8.23419	7.66492	4.96144	5.73232	10.1583	3.96641	8.19418	6.12652	9.07241	8.17131	7.13224	7.49953	11.2669	10.831	10.3637	5.91266	15.0414	9.36781	1.38209	0.0718002	0.598641	0.309051	0.958943	0.421284	2.35241	0.0401753	Chr05	40801958	40806377	-	ARF-GAP domain 13
MD05G1273200	1.57889	1.88115	2.81641	0.0713125	0.656842	0.210012	0.360919	1.29388	0.775283	0	0.0743284	0.0719489	0.502223	1.41132	0.966048	0.710869	1.30628	0.187305	1.99681	0.526502	1.65224	0.175257	0.590986	0.192959	-2.10451	0.0421072	-0.53476	0.428516	1.8321	0.373227	0.75291	0.0796815	Chr05	40822853	40829124	-	-
MD05G1274100	259.905	264.923	266.759	265.204	273.215	235.774	278.6	268.743	257.348	244.35	239.682	233.309	166.686	156.018	157.673	131.553	148.317	127.492	207.663	202.943	207.844	91.057	98.061	132.719	-0.617914	0.0123644	-1.23319	0.00146841	-0.188543	0.287366	-0.856495	0.126744	Chr05	40877018	40886042	+	SIT4 phosphatase-associated family protein
MD00G1166500	11.7904	10.6287	11.4834	7.6645	9.35796	6.43114	7.66649	10.0188	8.64853	7.78375	6.45646	8.60919	7.00553	5.1518	6.36297	3.22945	3.93184	3.91405	5.07166	3.49583	3.23756	3.03707	3.21898	4.70087	-0.159449	0.644862	-1.14858	0.0480012	-1.28211	0.284348	-0.790002	0.221939	Chr00	38161476	38163482	+	CRINKLY4 related 3
MD05G1275400	0.571687	0.739683	0.256189	0.206043	0.0442075	0.495621	0.288685	0.273745	0.233433	0.221299	0.0876794	0.352585	1.48156	0.935871	1.22883	0.415537	1.04888	1.13251	1.5945	1.79947	1.38393	0.551569	0.670647	0.249248	1.50267	0.0364349	0.486222	0.475701	0.543469	0.0963268	0.151716	0.739662	Chr05	40970467	40974368	+	Protein of unknown function (DUF630 and DUF632)
MD05G1276300	197.185	190.834	184.28	168.339	155.584	142.159	230.147	194.593	192.147	236.695	256.445	233.867	60.1405	64.1854	52.2312	70.7654	83.3624	63.1594	123.944	121.675	110.916	74.2996	77.5931	97.6927	-2.02079	0.00744361	-1.56624	0.00137667	-0.756549	0.235792	-1.28153	0.0255003	Chr05	41075782	41078144	+	Protein kinase superfamily protein
MD05G1277000	21.7306	23.665	20.7979	23.1577	21.7822	19.8593	24.4199	16.6343	16.1601	21.0438	23.9513	24.2733	34.4425	32.0456	36.809	30.2214	33.6964	28.8019	38.3523	38.8854	35.5883	26.6526	26.5282	22.3773	1.04289	0.0108474	0.197201	0.162747	1.34346	0.25672	0.0358704	0.903678	Chr05	41183700	41185068	-	RNI-like superfamily protein
MD05G1278200	40.3316	45.4598	44.7645	22.5929	27.7627	20.6677	16.7732	20.3005	16.8701	30.6337	37.1781	34.0499	60.1096	71.7815	59.7233	77.4784	87.6583	83.9895	476.586	462.821	420.343	46.1072	33.2378	35.0749	-0.0315873	0.898531	1.54908	0.013134	4.16491	0.00315433	-0.360042	0.319305	Chr05	41267524	41269080	-	alpha/beta-Hydrolases superfamily protein
MD05G1275500	81.6018	69.459	76.6898	75.6521	69.0434	75.2038	69.2976	55.1817	54.2701	65.3291	73.85	67.537	103.889	97.9921	101.532	105.248	119.137	105.399	99.656	97.566	118.82	108.572	107.134	104.355	0.503554	0.176394	0.38142	0.0576194	1.82517	0.029213	0.644229	0.0228171	Chr05	40978430	40997607	-	multidrug resistance-associated protein 2
MD05G1278700	0	0.160362	0	0	0	0	0.0576362	0	0	0	0.0740455	0	0.582158	0.0557488	0.312307	0.200175	0.0245682	0	0.210998	0.21334	0.225463	0	0	0	1.3701	0.0394463	0.195394	0.392103	0.380839	0.0554176	-	-	Chr05	41303932	41306623	+	plastid transcriptionally active 12
MD00G1167000	15.1194	14.6876	11.397	22.6095	15.999	14.9797	1.31059	0.367791	0.366827	2.31148	3.35005	5.97051	760.984	748.664	754.077	232.044	254.758	221.089	273.301	271.72	274.428	125.281	117.394	113.37	6.03649	0.000879973	3.31322	0.00360671	8.32401	0.0063596	4.37881	0.0138776	Chr00	38246708	38248500	-	cytochrome P450
MD00G1166700	2.6805	2.82949	2.21841	3.0125	2.80597	4.31097	2.52117	2.13037	2.07195	2.18593	2.88229	1.84597	5.25122	4.48245	6.53916	4.93259	5.04248	4.28549	5.30164	4.86487	5.25378	2.83932	2.56604	6.66048	1.70751	0.016102	0.433971	0.358042	1.38263	0.0116059	0.968006	0.398655	Chr00	38166117	38171030	-	sequence-specific DNA binding transcription factors
MD05G1280200	7.35201	5.87774	7.29824	5.22706	5.41173	5.20237	2.17233	4.46139	3.21427	1.59223	2.38431	2.34648	26.5291	29.2968	28.3434	10.6325	11.8238	15.5504	9.94071	11.1818	12.6735	7.06223	6.54105	6.67665	1.55181	0.0223764	1.2743	0.0393377	1.15719	0.429924	1.26032	0.0366707	Chr05	41416756	41424452	-	geranyl diphosphate synthase 1
MD05G1280500	9.99463	9.78383	10.4712	9.4104	10.1622	8.15045	7.01997	7.76479	7.48681	8.68587	6.07399	6.42046	19.1672	15.7456	17.6667	17.3423	19.6351	18.8181	13.3504	13.6392	13.2803	9.01349	12.1639	10.9724	1.1155	0.0205095	0.721184	0.0354289	0.5677	0.0411479	0.943858	0.11541	Chr05	41450664	41454833	+	RNA helicase 1
MD05G1281500	12.2866	12.53	11.9311	15.5268	14.0702	15.0511	10.0279	9.01748	9.56568	13.8226	13.6809	10.4808	15.5769	12.1827	17.6182	10.3819	12.0544	9.75756	11.7168	14.4321	11.3709	9.70223	7.54847	6.89222	1.17813	0.0195762	-0.730999	0.0107617	-0.329907	0.473842	-0.962298	0.110768	Chr05	41552954	41553283	+	Small nuclear ribonucleoprotein family protein
MD05G1281900	256.98	255.243	246.697	170.327	168.103	165.892	164.815	183.963	166.078	136.02	127.334	134.314	223.983	223.316	204.905	147.49	152.847	137.43	102.934	109.7	89.7066	97.7061	108.555	91.4142	-0.293218	0.204973	-0.347	0.0141148	-1.50449	0.013318	-0.344281	0.192889	Chr05	41570905	41575061	+	Aldolase-type TIM barrel family protein
MD05G1282600	394.046	396.199	382.933	499.058	493.148	471.385	526.739	539.583	540.283	595.068	588.169	565.23	176.874	173.55	175.291	246.572	258.526	254.325	234.747	241.507	227.32	275.947	292.367	311.971	-1.0692	0.00020348	-1.02517	0.000424791	-1.43249	1.261e-05	-0.828266	0.00521212	Chr05	41597192	41600051	+	Transketolase family protein
MD05G1282900	11.0862	8.7285	8.67021	7.12836	9.03753	8.33992	6.55073	7.30574	8.28811	7.71327	10.3828	11.4196	13.6234	14.3505	15.8571	13.904	10.6431	16.275	15.6475	22.499	12.4324	4.65432	7.11676	8.24866	0.748908	0.22251	1.26553	0.0154936	-1.13584	0.0211496	0.253704	0.662481	Chr05	41646833	41655367	+	-
MD05G1283000	5.61855	4.36979	3.61923	6.65789	6.03347	4.12291	6.06508	7.17398	7.12036	7.23089	7.36599	4.20023	9.61596	6.85744	9.61204	5.41537	4.98154	5.69616	8.68165	9.20323	8.25048	6.23682	5.23069	8.45931	2.00467	0.0227161	-0.0796918	0.871943	-0.254185	0.382953	0.237563	0.779336	Chr05	41658344	41660204	+	Galactose oxidase/kelch repeat superfamily protein
MD05G1283600	5.49682	5.13772	5.03856	4.52776	4.97522	4.21651	4.96596	5.23516	4.82087	4.52256	4.90216	5.68374	94.4269	90.2066	95.7181	85.0851	88.6015	84.0003	34.2443	36.37	32.0594	51.7471	53.4541	45.2484	4.12696	4.76412e-05	3.83166	7.72601e-05	2.12914	0.00140032	3.01201	0.00195294	Chr05	41729271	41731560	+	SGS domain-containing protein
MD05G1284200	51.2834	56.9418	43.1739	46.9448	24.2347	33.0443	35.7226	35.8376	38.7819	45.1535	39.602	48.3285	71.1988	44.4033	67.1132	57.7924	55.6793	57.0524	64.6468	49.77	61.324	33.6482	57.1494	40.1898	1.85399	0.00140334	0.745906	0.34532	1.3552	0.0640532	0.643383	0.259914	Chr05	41814792	41816879	-	Intron maturase
MD05G1284800	155.307	151.701	95.1016	166.852	174.016	161.794	171.144	156.183	154.994	173.298	165.076	225.398	69.2893	75.9474	80.5756	78.7231	84.9903	80.1902	154.595	162.454	145.051	123.596	117.418	143.298	-0.250547	0.801802	-1.17517	0.00033876	-0.274464	0.45721	-0.675512	0.220483	Chr05	41868033	41871938	+	translocase 11
MD05G1285900	0.8586	1.27762	1.29239	1.35985	0.683067	0.75268	1.12678	1.08637	1.60942	0.682309	0.989531	0.471036	2.17352	2.27445	2.21786	0.957747	1.40428	1.45596	1.29455	1.55484	0.97179	0.594097	1.39544	1.28711	0.417702	0.369461	0.016504	0.972342	-1.04098	0.127194	1.1892	0.00901039	Chr05	41921786	41922717	-	-
MD00G1167900	0.250561	0	0	0.495073	0.136458	0	0	0.19315	0	0.192688	0	0.202514	0.65434	0.191274	0.644818	0	0.627648	0.372998	0.382496	0	0.804614	0	0	0.129255	1.54352	0.0354747	-0.571674	0.323375	2.22903	0.071613	-0.159101	0.615475	Chr00	38543431	38544188	+	Pentatricopeptide repeat (PPR) superfamily protein
MD05G1286900	158.55	165.509	159.324	77.793	77.5135	76.3826	45.9691	52.0135	50.5755	22.8693	25.5464	30.7803	101.709	96.8488	99.7705	69.4368	69.7105	59.5419	68.3201	79.8481	62.1117	42.578	56.9835	50.249	-0.544619	0.00531994	-0.387592	0.0817497	-0.546138	0.00722353	1.3112	0.0411352	Chr05	41950184	41952492	-	Uncharacterized protein ycf23
MD05G1289000	7.35931	6.20008	8.75526	5.65669	5.17241	4.80989	5.88414	2.37152	7.39103	8.80878	5.38511	5.71874	10.1827	11.0468	6.96146	3.98256	4.82463	6.10887	9.04601	6.50309	8.51451	6.30787	2.38148	3.28745	-0.746051	0.346187	-0.052604	0.902655	1.88193	0.434306	-2.09861	0.0258433	Chr05	42164570	42168729	+	Leucine-rich receptor-like protein kinase family protein
MD05G1289300	129.261	129.332	138.512	125.254	138.199	139.496	74.9195	87.1103	84.6437	63.8262	62.5567	65.1436	526.332	531.193	525.593	292.934	309.01	279.463	145.382	153.339	142.47	101.244	125.08	118.841	1.87167	0.000527744	1.02359	0.00609491	0.350336	0.268611	1.18629	0.00208747	Chr05	42174118	42175040	+	light-harvesting chlorophyll-protein complex II subunit B1
MD05G1288800	152.083	88.9061	80.8487	108.297	103.253	123.979	129.478	115.602	138.761	123.815	124.473	113.431	88.5498	97.5087	88.7828	39.6859	33.2298	65.7806	116.88	118.211	57.7347	43.6579	49.0785	46.1008	-0.0853042	0.946283	-0.436031	0.430832	-2.61594	0.139361	-1.13566	0.00147033	Chr05	42131114	42131967	-	basic helix-loop-helix (bHLH) DNA-binding superfamily protein
MD05G1288900	111.429	116.548	113.179	80.0465	85.0576	91.7159	96.6005	86.8236	86.0073	81.6983	99.8193	103.142	67.1506	77.8848	67.0717	62.7728	53.0499	54.716	80.9064	84.2087	91.3327	40.0407	38.7296	41.6795	-1.10768	0.00557469	-0.365615	0.136603	0.341437	0.341529	-1.21923	0.025908	Chr05	42131969	42133801	-	conserved peptide upstream open reading frame 35
MD05G1289600	46.462	45.4428	43.522	49.9711	45.3786	44.0877	70.2966	57.3906	57.798	46.2652	54.6758	53.2272	101.03	94.9561	87.361	105.093	135.456	125.569	69.358	68.8854	75.9525	63.0458	59.1591	62.3215	1.08486	0.0274565	1.05466	0.0170872	0.843317	0.128783	0.204238	0.40558	Chr05	42177632	42182190	-	starch synthase 4
MD05G1290000	1.88398	1.83935	1.76063	0.470417	0.649	0.649251	0.845575	0.85098	0.614262	0.69051	0.477341	0.479894	0.108505	0.13064	0.0892098	0.395606	0.229228	0.255501	0.297643	0.47224	0.185754	0	0	0.275557	-1.39223	0.00070065	-0.141213	0.463831	-1.04306	0.109799	-0.402155	0.343965	Chr05	42190034	42191868	-	purine permease 10
MD05G1290300	2.55146	2.95566	2.65764	0.83821	1.10269	1.10745	3.13486	3.58771	3.10811	2.10086	2.28622	1.63155	4.32863	4.25257	4.21119	4.1741	4.05428	3.5027	5.22452	4.40135	4.70127	2.26219	1.36942	2.018	0.561226	0.0603265	1.2358	0.0114224	0.61186	0.226198	-0.438952	0.349065	Chr05	42212192	42214208	-	WRKY DNA-binding protein 28
MD05G1290400	0.658238	0.658585	0.559543	0.50051	0.591071	0.453679	0.662741	0.540724	0.487532	0.508644	0.456207	0.417334	1.59358	1.62278	1.50554	0.939353	1.23699	0.895895	0.834852	0.619821	1.31903	0.566429	0.869764	1.19191	0.657096	0.0204206	0.112475	0.204987	1.62521	0.00986367	0.778582	0.0670756	Chr05	42225001	42228071	-	Ca2+ activated outward rectifying K+ channel 6
MD05G1290900	2.3625	2.42871	2.00224	2.1701	1.85843	1.53794	1.22414	1.20492	0.896979	1.36687	1.5525	1.44467	4.63462	3.08909	4.7186	3.52361	3.53525	3.27529	4.49875	4.27566	4.83046	2.07538	3.74845	3.23579	1.78951	3.59338e-05	0.480512	0.113015	1.88467	0.0121709	1.48794	0.000833828	Chr05	42246024	42249837	-	Magnesium transporter CorA-like family protein
MD05G1291000	36.4097	38.6218	35.6995	43.4822	41.6594	40.3681	37.0693	32.9769	34.9701	35.6914	37.9252	34.6317	67.4076	65.3949	68.9739	48.5209	54.4105	49.3771	73.5666	69.8467	67.1563	35.8176	40.2005	40.1156	1.04208	0.00278985	0.0613448	0.318813	1.03571	0.0471948	0.36022	0.011127	Chr05	42265193	42271619	-	Kinase-related protein of unknown function (DUF1296)
MD05G1291300	68.7046	70.0119	68.2626	72.8219	72.6098	68.7598	69.8429	67.2103	68.9124	77.8054	77.8399	73.9873	47.5479	50.733	46.8155	32.112	36.3433	30.7765	40.7426	41.8176	39.9947	19.6183	26.7197	27.4072	-0.69528	0.00532746	-1.37174	2.71275e-05	-0.84273	0.00475179	-1.01335	0.00686182	Chr05	42283414	42285577	-	COLD REGULATED 314 INNER MEMBRANE 1
MD00G1168400	0.964424	0.823605	0.959929	1.13349	0.949587	1.34875	1.15243	0.567349	1.47555	1.01586	1.25128	1.61678	3.35051	3.93997	4.38328	3.00737	2.58456	3.11258	3.95554	5.22624	5.06711	1.32287	1.25827	1.21619	1.21963	0.0507396	1.16043	0.00475014	1.38488	0.320531	-0.123026	0.70435	Chr00	38663201	38666842	-	Protein of unknown function
MD05G1292300	3.16002	2.79625	2.56603	2.44756	2.74556	1.85169	2.71237	2.60001	1.98008	2.29037	2.40058	1.77418	5.71379	4.89211	5.50855	2.48692	4.15376	2.70481	4.64893	4.26061	3.58834	1.03943	1.73547	2.07844	1.20083	0.0106209	-0.463226	0.0954217	0.447072	0.565848	0.435745	0.231785	Chr05	42363998	42368134	+	SH3 domain-containing protein
MD05G1292800	7.35372	6.1678	6.71895	5.45059	4.12565	6.03283	6.09519	8.18561	7.75066	4.47576	6.5011	4.74586	19.6019	21.4613	19.854	11.6645	15.2185	12.8764	11.4133	13.0943	12.3148	8.40523	10.5823	9.94964	1.19654	0.0195824	0.965576	0.0935038	0.0313363	0.957781	1.31523	0.0229317	Chr05	42431624	42434681	-	eukaryotic translation initiation factor 4E
MD05G1292900	7.89194	8.69602	8.84989	5.98694	6.68542	5.51925	6.94595	7.8287	8.09312	5.47245	4.49595	5.21398	25.7944	26.6436	24.8213	15.7844	13.7208	12.9983	28.1022	27.3747	25.7024	9.83064	9.03712	7.93073	1.28924	0.00579858	1.09027	0.0245332	1.3247	0.019933	0.422174	0.163099	Chr05	42436817	42440901	-	DNA-binding bromodomain-containing protein
MD05G1294000	7.00978	6.50409	6.51749	6.0592	6.41306	5.95074	7.75366	8.82604	7.75305	8.05006	6.75701	8.44551	2.77711	2.60002	2.98204	3.01842	3.2642	3.30023	5.86006	3.76665	4.81969	2.81692	2.49045	2.14982	-0.770132	0.0147898	-0.824428	0.00340771	0.0834053	0.916475	-1.66587	0.00607439	Chr05	42665302	42669726	-	MAC/Perforin domain-containing protein
MD05G1294400	2.90909	3.04403	3.3698	1.80141	1.08972	1.41482	3.2693	2.23088	2.72697	2.89654	2.56974	2.96646	1.68775	1.46423	2.28014	2.61318	2.19777	2.1478	2.58205	1.98927	2.20153	1.23161	0.629455	0.378348	-0.117355	0.818026	0.51344	0.228125	0.464099	0.509081	-1.90579	0.00886724	Chr05	42682888	42686913	-	Leucine-rich repeat transmembrane protein kinase
MD05G1297000	0.96049	0.896645	0.917019	0.603175	0.749237	0.406465	0.914975	0.723087	0.793641	0.578806	0.551565	0.581082	2.14187	2.03503	2.13018	1.86805	2.35793	1.79302	1.76979	1.78038	2.06725	1.27622	1.22572	1.00626	0.78942	0.00104739	0.528002	0.051749	1.10674	0.0165358	0.353671	0.0837221	Chr05	43115903	43117567	+	Rho termination factor
MD05G1297500	75.6405	77.558	72.7654	81.3011	76.2714	77.6785	82.2366	71.1512	71.1091	78.2357	77.6636	80.7689	56.0891	53.2358	52.8804	42.7943	50.5851	42.8018	64.3839	66.4691	61.4137	41.758	35.4492	42.5039	-0.332835	0.080971	-1.07584	0.00074622	-0.231476	0.605581	-1.19735	0.00639825	Chr05	43130810	43134937	-	Protein kinase superfamily protein
MD05G1298700	24.4044	16.7218	21.5291	22.3971	28.341	22.8543	17.5716	19.6294	20.298	25.9707	24.6191	20.605	9.06573	8.31569	9.92886	9.61561	10.6554	11.3683	24.9693	24.0806	5.93547	13.2456	18.0731	13.2101	-0.884244	0.278442	-1.1926	0.0293817	-4.42001	0.144552	-0.185403	0.643831	Chr05	43207285	43210409	-	Leucine-rich repeat protein kinase family protein
MD05G1299300	0.286862	0.348979	0.195303	0.132085	0	0.0733898	0.5295	0	0	0.467209	0.486511	0.117472	0.677322	0.25651	0.723479	1.07455	1.19809	0.618382	0.0708108	0.786626	0.207895	0.272218	0	0.261673	1.31039	0.000686914	0.519986	0.162154	-0.586577	0.726773	-0.406368	0.444994	Chr05	43289198	43292861	+	myb-like HTH transcriptional regulator family protein
MD05G1299200	3.105	2.88018	2.68158	2.60434	2.6642	3.23319	3.16162	2.23264	2.34756	2.95726	2.70642	2.74704	3.61239	3.33287	3.41974	2.51198	2.65183	3.7264	4.54008	4.4184	4.70477	1.94945	1.42123	1.01755	0.415796	0.092588	0.351161	0.356843	1.21149	0.0989131	-1.13515	0.0350501	Chr05	43252854	43257982	-	Leucine-rich repeat protein kinase family protein
MD05G1299500	2.53463	3.72179	3.78788	1.33836	1.76224	1.48128	2.88259	2.47013	2.75596	2.66884	3.70391	3.81975	1.36082	0.96241	0.940153	1.20592	1.23959	1.2868	2.81181	1.90771	2.02049	0.921603	0.355554	0.797487	-0.933726	0.269778	-0.163131	0.429745	0.197312	0.782056	-1.8678	0.0252442	Chr05	43305625	43307734	+	-
MD05G1299600	1.25687	1.36377	1.74019	0.650478	0.568045	0.962121	2.40487	1.59849	1.71152	1.46878	1.19369	1.29797	0.639676	0.812347	0.389214	0.241526	1.02773	0.36066	1.07139	1.01291	0.885608	0	0.496191	0.155094	-1.36082	0.030777	-0.843819	0.133728	-0.299333	0.680478	-0.359666	0.324925	Chr05	43307736	43309823	-	Protein of unknown function (DUF688)
MD05G1299700	0.108932	0.345221	0.167397	0.0974566	0.0597276	0.133468	0.0857308	0.121614	0.152128	0.100533	0.0397517	0	0.966889	0.815921	1.01905	0.235962	0.252747	0.0967413	0.50308	0.260439	0.310303	0.0895653	0.0188814	0.128713	1.05143	0.0465729	0.00691781	0.966006	0.418439	0.391532	-0.0208878	0.902095	Chr05	43317285	43322683	+	cyclic nucleotide gated channel 1
MD05G1300100	284.468	291.39	277.985	265.325	251.071	258.398	234.744	243.778	246.594	219.055	216.264	216.934	98.7655	109.375	105.157	81.349	86.1024	83.5216	144.442	142.341	134.794	66.4428	62.7188	86.1141	-1.60421	0.0022525	-1.68939	0.000127869	-1.01079	0.00531079	-1.54188	0.0266379	Chr05	43343086	43346588	-	xylem bark cysteine peptidase 3
MD05G1301700	0	0	0	0	0.49458	0.472074	3.22966	1.51056	0.753306	0	0	0	1.38172	0	0.71286	1.32423	0	0	0	0	0	0	0	0	2.80886	0.0351512	0.794454	0.483842	-0.174873	0.929016	-	-	Chr05	43440133	43440540	-	Protein of unknown function
MD05G1303200	6.85249	7.51977	7.48081	4.63562	3.61947	4.3996	6.02042	6.52351	6.1793	3.34313	4.16499	3.47053	2.57032	3.33265	3.00683	3.44323	3.23226	3.91216	2.50679	2.97756	2.53387	3.06282	2.31925	1.98499	-1.51154	0.00908666	0.00243035	0.992334	-1.49361	0.00308687	-0.790789	0.10845	Chr05	43585095	43586430	-	Ribosomal protein L34
MD05G1303400	3.65309	4.14443	3.10546	2.29824	2.12618	2.1091	5.27494	4.08214	4.47027	3.79695	2.27622	2.97258	0.258496	1.20137	0.288683	0.291977	0.130224	0.149733	0.47097	0.302174	0.243946	0.380021	0.360072	0.5957	-3.0057	0.0297786	-1.32163	0.0032687	-1.8422	0.0526819	-1.54861	0.0472517	Chr05	43593091	43597070	+	TRICHOME BIREFRINGENCE-LIKE 38
MD00G1170400	2.0271	2.12364	2.44208	0	1.24231	1.18541	1.50867	0	1.13965	1.36933	1.36863	1.28712	0	0	0	0	0	0	2.29704	0	1.47002	0	0	0	-1.81238	0.00341113	-0.502392	0.629109	4.53985	0.150588	-1.21191	0.000113915	Chr00	39235762	39238417	+	Leucine-rich repeat receptor-like protein kinase family protein
MD05G1307600	1.61561	1.94372	1.42353	1.26033	1.37197	1.26029	2.10496	1.23343	1.76597	0.826945	1.10815	1.76252	2.58805	3.81778	3.32264	1.06959	2.64182	1.52254	3.58099	2.33715	4.07422	1.57217	1.65343	1.03281	0.242529	0.690353	-0.584241	0.139298	2.50779	0.0183027	-0.053897	0.930725	Chr05	43917564	43919804	-	Protein of unknown function
MD05G1308300	162.974	99.6911	155.471	139.897	137.559	83.6051	136.909	105.641	108.467	159.536	146.481	106.561	102.249	111.68	97.9661	56.0821	72.2036	58.4727	139.293	164.778	133.447	73.9287	68.4112	94.1861	-1.04407	0.311257	-1.59059	0.0481293	-0.0106421	0.98979	-0.636567	0.368222	Chr05	43941948	43944713	-	vascular plant one zinc finger protein
MD05G1309900	71.7499	74.0108	74.1799	52.2965	55.3555	51.1548	54.5923	57.9897	54.446	59.8402	61.1613	60.6109	57.3635	56.7082	59.9413	40.0702	36.5069	37.0931	41.6256	37.774	40.8703	28.3505	25.523	34.2197	-0.252975	0.0970954	-0.413164	0.0452885	-0.213939	0.412558	-1.06136	0.0479159	Chr05	44048006	44051708	-	HAESA-like 1
MD05G1310200	20.7789	22.1542	23.077	31.5532	32.2464	29.8372	21.4546	22.232	21.6761	19.5739	19.6613	18.1788	40.9913	42.8026	43.9299	37.127	32.6909	31.2547	51.1373	52.4352	53.2046	25.3468	28.7621	26.1395	0.815889	0.0259613	0.119206	0.587864	1.21883	0.00183396	0.677852	0.00757686	Chr05	44090063	44100535	+	homeobox-1
MD05G1310300	2.08735	2.15469	1.96324	3.90092	3.41047	3.40937	1.5369	2.25491	1.44901	2.25076	2.77685	3.10221	95.8023	95.963	96.2076	94.5353	94.1668	90.5054	56.3654	56.7236	53.3913	66.7183	79.5654	70.3674	5.05305	1.71763e-05	4.2919	5.76152e-05	4.03275	0.00909776	4.55925	0.000591447	Chr05	44100943	44103399	-	DNAJ heat shock family protein
MD05G1310900	187.759	207.773	221.306	206.318	186.748	184.768	228.71	246.336	253.595	234.847	223.975	199.096	150.252	145.987	157.909	102.972	134.488	116.815	175.802	196.901	190.359	93.5386	121.454	120.211	-0.404932	0.284549	-1.08602	0.00842717	-0.695109	0.0941054	-0.440262	0.0953636	Chr05	44122533	44125768	+	Drought-responsive family protein
MD05G1311300	30.0881	31.9074	39.8496	47.8207	37.3193	50.1825	48.4403	46.4438	51.0833	53.5082	45.3926	49.406	27.7918	30.8861	17.0201	34.6785	33.2376	23.4294	36.2044	46.9276	45.2063	23.4014	14.0954	17.7582	-1.73873	0.131926	-0.779929	0.229989	-0.472543	0.497647	-2.26417	0.00108526	Chr05	44129343	44132550	-	MAC/Perforin domain-containing protein
MD05G1311400	47.0224	47.5036	48.0022	31.1551	34.3652	33.1527	57.8542	58.0171	52.3525	49.381	50.917	53.0836	28.0018	28.9431	29.6748	24.6563	25.8489	24.9487	51.8351	44.4239	49.9148	16.8847	14.0112	19.538	-0.73157	0.00530278	-0.42847	0.0267959	0.332338	0.336717	-1.7382	0.0155785	Chr05	44143698	44144441	+	erf domain protein 9
MD05G1311600	0.836356	1.10653	0.60899	0.620278	0.285617	0.446145	1.14525	3.61549	2.76469	1.15691	1.34547	2.37689	3.01044	2.56682	2.71899	0.706232	1.0474	0.799544	1.28959	1.09809	0.977887	0.54758	0.165956	0.217826	1.55161	0.0290269	0.0763443	0.78058	-1.89905	0.324953	-1.65122	0.0425669	Chr05	44161243	44161779	-	ERF domain protein 12
MD05G1311800	700.129	754.89	652.9	941.161	835.954	921.948	819.541	826.494	844.837	909.305	876.191	797.907	1026.19	889.263	1020.57	732.232	785.498	659.522	1054.29	1135.28	936.43	390.268	415.221	420.031	1.04827	0.0048968	-0.521251	0.0612807	-0.347491	0.137429	-0.912911	0.00820513	Chr05	44187804	44188045	+	dormancy-associated protein-like 1
MD05G1312200	35.9687	35.4596	41.8773	27.4069	26.8133	24.6316	32.1991	32.7503	29.6404	22.6093	24.0709	21.8149	31.873	38.4602	28.9149	39.1889	26.5394	25.7147	48.7967	44.6152	39.59	23.7836	26.6117	14.8001	-1.07852	0.0125175	0.384717	0.470548	0.233323	0.663226	-0.151842	0.838293	Chr05	44200415	44203009	+	Mitochondrial substrate carrier family protein
MD05G1312800	10.1493	9.90599	11.1016	11.5159	10.5669	10.3117	11.9234	13.7791	18.093	12.8471	15.3836	15.5488	45.0953	51.4774	47.1066	23.5534	25.0604	23.6565	73.136	75.424	74.0342	17.7876	16.6539	21.8081	1.65214	0.000683174	0.950001	0.00201102	1.74121	0.121682	0.379711	0.390764	Chr05	44347183	44358866	+	beta glucosidase 17
MD05G1314300	4.05962	5.05855	3.98194	2.54233	2.99716	2.97918	4.19797	3.50813	2.86931	1.7916	2.56669	3.30858	8.6668	7.68648	7.98364	6.15442	6.63732	5.01811	6.9161	7.8274	6.58264	4.86307	7.46009	4.97873	1.1466	0.0457298	0.603009	0.090635	0.704972	0.405698	1.39798	0.107534	Chr05	44445204	44450896	+	transcription factor-related
MD05G1314100	25.8534	25.3847	25.5755	42.4534	41.3243	42.2764	40.6431	43.912	37.8771	40.6425	35.9861	37.4256	18.6269	17.4118	19.8551	18.5744	21.8101	18.5705	23.451	28.2832	23.0328	18.5898	13.7005	14.7604	-0.159912	0.315024	-1.32553	0.00034356	-1.39986	0.0388436	-1.78175	0.000652242	Chr05	44434546	44439374	-	allantoinase
MD05G1313800	0.694261	1.44782	0.883415	0.738081	0.593613	0.60557	0.824641	0.311783	0.597981	0.880108	0.748984	0.763061	1.68943	1.39661	1.81115	2.56706	1.6835	1.76585	1.83673	1.73513	1.25274	1.32347	0.808936	1.37584	0.976538	0.210609	1.07788	0.0394024	0.532018	0.597593	-0.0840948	0.783922	Chr05	44421744	44423438	+	Tetratricopeptide repeat (TPR)-like superfamily protein
MD05G1314000	13.0342	10.4697	12.4968	11.4179	12.076	11.7013	16.4975	11.9781	11.8337	9.78545	8.5697	10.1617	5.67614	6.7194	5.58845	5.63971	6.21812	5.95923	11.2105	9.49437	9.7972	5.29255	5.77055	7.08192	-1.4611	0.0207262	-0.974281	0.00117859	0.340537	0.678186	-0.432299	0.285069	Chr05	44426804	44431331	-	silencing defective 5
MD05G1315500	0.960235	0.622232	1.32794	0.817791	1.26503	1.03438	1.37101	0.948329	1.08399	1.07076	1.17386	0.147449	1.62454	1.8036	1.49795	1.84758	1.94477	2.53963	2.89074	2.07013	2.80129	0.756761	0.622408	0.66063	-0.20256	0.723105	0.778327	0.0897189	1.81523	0.0139378	0.109138	0.901377	Chr05	44493177	44494000	+	-
MD00G1170900	5.04786	4.76022	4.84524	4.17601	4.08875	3.54926	4.06408	4.87057	3.14937	2.56648	3.83517	3.30425	7.11581	5.33573	5.25171	4.34661	7.37599	4.39287	6.99279	9.23639	8.60956	2.79137	6.88185	4.5404	0.58823	0.289042	-0.506356	0.00284223	0.625897	0.552915	1.69332	0.0172507	Chr00	39310885	39315844	+	-
MD05G1317100	1.09023	1.77825	1.81551	1.99536	1.55915	1.97904	1.48822	1.80913	1.54781	1.13706	1.48088	0.87263	3.55643	2.52712	3.21335	1.38365	1.56543	1.27719	3.8106	3.53024	5.1377	0.682897	1.2463	0.748054	1.19055	0.169529	-0.378315	0.160573	1.8242	0.0493855	0.368403	0.331431	Chr05	44612972	44614215	+	-
MD05G1318700	27.396	29.7523	30.9565	17.4106	17.0097	26.3271	31.8448	31.0353	33.7455	34.5287	23.6227	24.9467	52.687	50.2205	59.1129	45.0946	33.5999	43.1967	46.7001	51.4719	46.0082	30.1571	36.5667	29.3853	1.07664	0.0441218	1.67491	0.0206575	0.132422	0.545294	0.375815	0.517214	Chr05	44667800	44669893	+	-
MD05G1320100	217.729	216.546	205.883	310.8	306.806	313.125	677.564	722.572	692.288	751.565	739.709	739.862	491.783	495.55	497.831	194.104	225.028	209.535	206.507	196.152	195.062	63.7203	64.7603	117.188	1.27177	0.00105934	-0.740648	0.00575057	-1.85754	0.00250591	-2.88131	0.031182	Chr05	44759206	44760969	+	Polyphenol oxidase
MD05G1321600	0.0630767	0.0591237	0	0	0.429428	0.663791	0.384194	0	0	0	0.721687	0.716524	0.322009	0	0.268602	0.0959778	0	0	0.660099	0.186912	0.963369	0	0	0	1.04687	0.00280507	-0.0943002	0.868386	2.79611	0.00301403	-0.431948	0.586187	Chr05	44914120	44917254	+	alpha-galactosidase 2
MD05G1322700	14.8648	17.7491	19.1921	16.6193	14.7942	17.7582	15.3046	13.4019	15.2072	14.1195	13.3584	13.9686	6.8772	7.14726	7.03412	3.43063	2.01314	3.63175	5.9103	4.07014	4.48315	1.99186	0.576116	1.73536	-1.42535	0.0375492	-1.3571	0.00202795	-0.910019	0.288374	-3.6111	0.00584502	Chr05	44995644	45001287	+	STRUBBELIG-receptor family 3
MD05G1325400	0.140235	0.0993032	0.344253	0	0	0.0364889	0.166424	0	0	0.115436	0.0381642	0.221656	1.57347	2.09227	1.20357	1.58169	2.02734	1.60012	5.94721	4.59974	5.12677	0.372803	1.20284	0.061581	0.10867	0.745953	1.18101	0.00133467	3.22677	0.0064408	0.817916	0.392427	Chr05	45157208	45158456	+	F-box family protein
MD05G1325500	0.0909901	0.164604	0	0.400679	0	0	0	0	0	0	0	0	0.343934	0	0.141341	0.278931	0.622443	0	0.257335	0	0.362683	0.441143	0	0	0.904669	0.0519702	-0.583258	0.24326	1.34689	0.0190449	-	-	Chr05	45161593	45164207	+	Heterogeneous nuclear ribonucleoprotein U-like protein 1
MD00G1171800	5.63356	6.00634	5.83261	4.13737	4.0693	3.90183	11.2887	13.8666	9.16805	8.5545	9.52407	7.98538	2.07059	3.12673	2.8663	8.9433	7.55625	9.75407	13.6996	11.698	10.7242	4.48125	4.2448	4.47143	-1.44631	0.0425022	1.26242	0.00263885	-0.0415706	0.968631	-0.816437	0.0230703	Chr00	39480002	39485023	-	trehalose phosphate synthase
MD05G1325700	0.123537	0	0.160608	0	0	0.0420777	0	0	0	0	0.177813	0	0	0.0935952	0.0320908	0.246228	0.200302	0.0863735	2.25454	2.24406	1.85715	0	0	0.645559	-0.426922	0.149753	0.167388	0.352173	1.25025	0.0126137	-	-	Chr05	45174897	45179374	+	NAD(P)H dehydrogenase B3
MD05G1325300	2.98507	2.78273	2.4157	2.27237	2.3876	3.693	2.83831	2.85823	1.84369	2.70982	2.9283	1.2366	5.5407	4.32089	4.65091	2.9341	4.23377	2.81635	4.30874	5.43392	4.10112	2.78325	0.50609	1.17952	1.20608	0.0270862	-0.13154	0.811362	0.135977	0.887727	-1.76471	0.164443	Chr05	45152164	45155702	+	Transducin/WD40 repeat-like superfamily protein
MD00G1171900	13.0947	15.2052	14.7435	14.4276	14.1116	13.3551	13.0799	10.6859	12.5343	12.0651	13.2227	12.3492	10.0369	8.89188	9.48958	9.67871	8.88194	7.83316	17.3551	16.1355	15.6831	5.71309	4.54163	5.56927	-0.32324	0.334735	-0.702776	0.0413591	0.54958	0.33238	-1.34679	0.00803078	Chr00	39525304	39530421	+	galacturonosyltransferase 14
MD05G1327100	0	0	0	0	0	0	0	0	0	0	0	0	3.40461	2.30093	3.22562	1.82428	1.3628	2.10312	0.690597	0.313308	0.276153	1.29134	0.328384	0.870259	2.78879	0.000999267	1.86097	0.00052343	0.564637	0.467205	-0.0195408	0.953938	Chr05	45320230	45322272	+	Cyclin D6
MD05G1328300	2.20552	1.75298	2.16122	1.45392	1.60509	0.995547	1.60886	1.89965	0.736431	0.260987	0.522409	0.862072	0.663314	1.34984	0.879225	1.80333	2.31915	0.418556	2.15606	2.0932	0.93586	1.38914	0	0.801765	-1.60831	0.015041	-1.08007	0.204357	-0.944415	0.58969	-1.31371	0.137068	Chr05	45377626	45378543	+	S-locus lectin protein kinase family protein
MD05G1328900	1.10082	1.268	0.940393	1.18547	1.09246	0.901064	1.27897	0.525979	0.785349	0.633157	0.499543	0.634524	2.20631	2.14573	2.66032	2.86447	2.35085	3.18094	1.60136	1.50417	1.64193	1.55807	0.938229	1.6519	1.07869	0.0360668	1.13605	0.0140087	1.21246	0.22214	0.159952	0.642515	Chr05	45409746	45412118	-	PLAC8 family protein
MD05G1331200	2.98126	3.6357	3.02589	0.920531	1.1069	1.47014	1.94728	2.40598	2.47851	1.31204	0.88413	1.31059	1.10579	1.04726	1.49929	0.711749	0.833033	1.13116	1.92396	1.52403	1.19287	1.11673	0.482076	0.231468	-0.485716	0.296688	0.0255385	0.941759	-0.979987	0.231119	-1.36521	0.0335477	Chr05	45518568	45521968	+	S-locus lectin protein kinase family protein
MD05G1332000	0.201033	0.686331	0.262406	0	0.261906	0.166659	0	0.383627	0.249653	0.0655373	0.130734	0.184198	0.80604	0.730025	0.888058	0.907493	0.0917439	0.673566	0.818213	0.985536	1.04011	0.19539	0.356565	0	0.80448	0.269601	1.29292	0.0262918	0.270204	0.737618	0.126948	0.75227	Chr05	45569985	45573637	-	S-locus lectin protein kinase family protein
MD05G1332300	20.0167	16.4362	23.8151	7.28921	11.7971	11.0856	32.3378	24.2938	25.8162	29.3302	37.6278	24.1521	6.84761	8.5198	5.6097	8.168	8.01189	5.48797	9.7108	12.2199	10.4729	4.58085	13.0218	5.77316	-2.59346	0.0128508	-0.613777	0.396739	-1.41274	0.172053	-0.338156	0.643422	Chr05	45592944	45596256	+	S-locus lectin protein kinase family protein
MD05G1334200	1.03347	1.43582	1.35677	3.29067	4.70841	3.1689	2.22709	2.429	2.62011	0.937992	1.93272	1.29031	0.309198	0.6462	0.318276	0	0	0.0952558	0	0	0.0482967	0	0	0	-1.40223	0.0260316	-2.1725	0.0103604	-1.7623	0.00809129	-1.05777	0.105754	Chr05	45737172	45740347	+	Quinone reductase family protein
MD05G1336700	1.26884	1.1534	0.829164	0.570215	0.236407	0.680733	0.504585	0.9922	0.630133	0.239954	0.426282	0.387564	2.73698	2.53358	2.4581	4.16996	4.20446	6.24477	2.83744	2.58596	2.72087	0.917692	2.90568	1.34022	1.07061	0.0623673	2.38057	0.0129232	0.995952	0.222328	2.06133	0.0222064	Chr05	45858154	45860169	-	Sulfite exporter TauE/SafE family protein
MD00G1172100	107.057	102.731	99.5442	109.981	115.981	113.756	90.7776	77.8357	86.6375	79.5879	77.4514	102.222	957.174	912.381	981.313	1068.5	1170.62	1111.57	350.171	366.641	368.562	473.729	505.133	443.468	3.43097	5.77999e-05	3.17704	3.7233e-05	2.22486	0.00813405	2.37765	0.00776722	Chr00	39545983	39548678	+	casein lytic proteinase B3
MD00G1172900	1.04414	1.09595	1.39876	0.323049	0.350511	0.589478	0.0969166	0.355022	0.353738	0.30662	0.298044	0.293472	1.0901	1.26222	1.2149	0.888701	1.22241	1.12814	5.49256	5.44252	4.68944	0.156319	0.322291	0.632954	-0.327101	0.289216	0.484903	0.168999	1.55873	0.0407389	0.433386	0.266858	Chr00	39951203	39953412	+	NB-ARC domain-containing disease resistance protein
MD05G1338600	5.65028	6.03298	4.94987	7.1601	6.29038	5.15928	5.71505	7.65426	5.18168	7.49531	6.77205	7.57416	14.551	8.16539	13.4078	9.78994	9.39874	8.77962	16.9507	14.6829	10.3524	10.0474	17.9827	13.6287	2.62804	0.000598741	0.360385	0.304629	0.0274419	0.982322	1.64765	0.0162745	Chr05	45992831	45996095	+	-
MD05G1341400	399.41	384.13	586.98	851.424	711.765	811.109	732.137	1253.67	1275.65	1393.63	1436.73	738.341	1015.4	1626.67	1032.33	664.945	1139.1	586.386	1610.32	1602.33	851.392	678.498	547.051	1185.58	-0.499818	0.280204	-1.09613	0.0433743	-2.56764	0.138578	-0.274674	0.837965	Chr05	46185343	46187514	+	polyubiquitin 10
MD00G1172400	2.49392	1.99811	2.25587	1.89575	2.94568	3.20823	2.54496	1.88894	1.05047	2.07361	1.64817	2.45226	7.14993	8.55857	7.73634	3.82375	7.57649	4.54934	7.79254	7.96667	3.9897	4.8701	8.82677	6.28883	1.02792	0.0366742	0.0296505	0.962561	0.272857	0.888025	1.98196	0.0288734	Chr00	39568138	39570272	-	CAX-interacting protein 2
MD05G1341900	30.3279	28.9979	31.221	29.7342	28.1591	28.1342	24.5821	30.5007	34.6258	17.657	24.3549	22.2757	27.9553	20.6369	29.3268	13.5827	12.2005	7.97005	11.3548	17.7157	12.3217	4.5204	5.03178	7.26314	0.651175	0.166114	-1.62969	0.0456283	-2.83925	0.0205628	-1.34678	0.0874262	Chr05	46242006	46245138	+	PAK-box/P21-Rho-binding family protein
MD05G1342600	8.12967	9.1182	8.50185	11.3115	8.70434	9.30732	19.7634	20.8018	21.7497	19.1539	21.18	20.3711	4.08658	3.75179	3.90066	4.28446	3.84858	3.65438	6.85135	7.10488	6.21571	2.49135	3.78105	2.83258	-0.780966	0.0229602	-1.14494	0.02885	-1.99542	0.000943186	-1.8949	0.00257856	Chr05	46297101	46299829	+	Major facilitator superfamily protein
MD05G1342500	0.112897	0.105822	0.0733873	0	0.0915591	0.0582615	0.0339907	0	0	0	0	0	2.09529	1.83796	1.85238	2.80235	2.53338	1.72688	0.258186	0.346391	0.29029	0.67928	0.435362	0.741022	1.59783	0.0014746	1.47516	0.0250755	0.245546	0.220622	0.494617	0.0880006	Chr05	46288130	46293147	+	beta glucosidase 46
MD05G1342900	2.27303	2.51635	2.50924	3.04716	3.36268	2.48208	2.81548	3.16663	2.98373	3.13857	2.68013	2.94772	7.52665	5.60925	6.01168	5.65339	6.83806	7.03668	5.41746	4.6075	4.83256	4.95831	5.04858	5.19834	1.54727	0.0288143	0.720822	0.0895938	0.670725	0.157079	0.62312	0.0219133	Chr05	46322894	46329645	+	phospholipases
MD05G1343800	11.4743	14.0011	12.0323	11.1118	11.464	12.9402	8.39069	9.61138	10.9229	9.12416	8.00256	10.0323	22.0889	19.9142	23.1762	12.6834	17.8343	19.2075	27.124	24.5409	23.0696	18.7811	20.4828	16.9069	1.2103	0.029937	0.336508	0.511788	0.84417	0.236163	0.923275	0.058777	Chr05	46364008	46365906	-	Protein of unknown function
MD05G1343900	14.7597	13.0996	16.1021	12.1647	11.7711	14.4916	14.09	16.7092	15.4382	11.8834	14.2615	10.2152	17.0042	19.0723	17.9338	14.4077	18.5522	15.8733	18.8404	21.5246	15.4089	13.0565	11.3609	11.5818	-0.163565	0.584455	0.0955064	0.767376	-1.00477	0.0311238	-0.0764629	0.854528	Chr05	46367281	46371851	-	DNA binding
MD05G1344100	22.8701	25.5565	23.9466	24.5695	19.6708	22.4233	23.2792	20.2026	21.2432	19.5401	18.1543	19.5356	41.1394	49.6681	39.5383	38.4743	42.8809	44.2269	41.0552	36.266	39.6703	30.6976	35.4907	29.2218	0.234805	0.456725	0.835159	0.0510414	1.35229	0.0144237	0.829091	0.0358423	Chr05	46375447	46377318	-	switch subunit 3
MD05G1345300	0.380867	0.692585	0.984538	0.335437	1.02961	0.563449	0.448233	0	0	1.03843	0	0.994977	1.57893	3.68015	1.47907	1.30702	0	1.57112	3.13699	1.32409	2.44915	1.38493	1.40467	0.331708	-1.25346	0.0626348	1.71992	0.0542201	3.69661	0.0294676	-0.422345	0.729211	Chr05	46499034	46502261	+	Protein of unknown function
MD05G1344600	0.935505	1.55608	0.487276	2.16064	0.459167	0	0.58919	0.78274	0.636793	0.965727	0.700283	0	4.62382	2.95357	3.9275	2.57872	1.11025	1.52459	2.17311	2.22085	2.25141	0.619364	1.81439	0	2.72277	0.0300263	0.779425	0.600974	0.852287	0.0474849	0.855132	0.573894	Chr05	46451320	46452753	+	-
MD05G1345400	44.3076	43.3003	46.6472	46.7965	46.4911	52.4265	63.9919	55.2145	65.5106	65.695	64.5241	58.3647	113.994	117.19	118.056	87.1925	90.4619	94.4413	164.839	141.088	141.255	78.3484	54.8409	66.8126	1.24669	0.00210591	0.968004	0.00776518	1.44608	0.0782716	-0.454395	0.183214	Chr05	46503289	46505955	+	Ubiquitin-like superfamily protein
MD05G1347000	0.660264	0.916019	1.2068	0.449869	0.201878	0.966417	0.329677	0	0	0.561831	0.396435	0.306944	0.928883	1.19778	1.00882	0	0.251388	1.05142	1.14879	0.691343	1.62081	0.533016	0	0.946074	-0.486771	0.31807	0.394093	0.675501	2.9217	0.00230308	-0.421915	0.610183	Chr05	46613387	46615190	-	-
MD05G1347300	66.3719	68.3867	70.1616	38.8458	38.4618	38.1884	47.6212	46.7825	47.0086	39.8269	38.5116	34.9549	39.6619	41.0406	38.9235	20.2418	22.2567	20.2305	23.1962	23.0975	22.3743	13.6741	13.9482	18.421	-0.934743	0.00119125	-1.01725	2.37227e-05	-1.07684	0.00100203	-1.04195	0.0639653	Chr05	46619632	46620756	+	ATPase
MD05G1346400	0.361085	0.544214	0.654863	0.726033	0.49969	0.39506	0.307849	0.0872818	0.227381	0.485576	0.392767	0.36409	0.379638	0.888104	0.553731	1.10284	0.536622	0.800274	0.993659	0.788229	1.13358	0.231119	0.937104	0.562616	-0.845295	0.0766083	0.533624	0.216862	1.51526	0.0163512	0.881791	0.0292325	Chr05	46576568	46577970	-	-
MD05G1348200	34.4916	35.4734	32.9756	78.3616	72.7919	73.8972	41.5634	36.5363	39.7324	38.2574	36.2606	32.9594	18.4575	19.7241	19.6672	24.7405	26.3433	27.985	28.1835	33.7177	28.1804	30.4695	30.0595	38.9101	-0.824716	0.0171785	-1.48023	0.00207506	-0.880746	0.13344	0.027309	0.94285	Chr05	46671614	46674373	+	APS reductase 3
MD05G1348300	4.81211	4.78415	4.23852	2.64266	4.31819	4.37088	2.65373	2.67551	2.63298	3.08548	3.56714	2.56079	23.2293	25.5252	22.5868	11.9256	16.4721	12.1334	11.7304	13.3882	8.42407	2.77787	5.05544	4.79291	1.95812	0.00529243	1.23679	0.099747	0.342975	0.549223	1.33741	0.00312235	Chr05	46678533	46682086	+	O-Glycosyl hydrolases family 17 protein
MD00G1174900	1.02137	0.676494	0.457514	1.33115	1.02665	0.996923	0.380563	0.373727	0.464475	0.605756	0.708436	1.0124	1.31528	1.51725	0.72123	0.852337	0.936473	1.12864	0.963061	1.10957	0.894196	0.756071	0	0.364391	-0.0802295	0.930343	-0.0985718	0.697758	0.0729374	0.634661	-1.37098	0.0233759	Chr00	40604139	40604789	+	-
MD05G1349800	10.4846	9.7238	9.78037	5.53579	6.08374	5.70166	9.31991	10.0397	8.98886	10.243	9.01839	10.3786	3.25435	3.75231	4.33746	6.69895	6.87263	9.41408	16.04	16.5363	17.5777	4.04819	3.10019	3.21124	-1.18346	0.0625015	0.59613	0.158582	0.902132	0.0505061	-1.7505	0.000246666	Chr05	46759691	46762704	-	WRKY family transcription factor
MD05G1350700	5.52751	4.31955	4.08452	2.78434	3.44283	3.87445	2.78451	3.82791	5.28277	3.2521	3.3713	3.05179	7.70333	6.02309	7.67427	5.49049	7.51832	4.71753	5.28961	4.90072	5.51786	3.47246	4.30661	2.32691	1.32308	0.0432933	0.158271	0.70755	0.0363193	0.976196	0.134248	0.819946	Chr05	46804707	46806786	+	Predicted pyridoxal phosphate-dependent enzyme
MD05G1351400	189.855	185.66	178.505	154.943	135.031	141.53	161.037	157.39	155.834	137.711	131.558	132.777	58.2085	54.4978	60.7206	59.489	54.2173	46.0052	56.8463	57.6054	54.3683	28.5022	30.2245	36.1838	-1.34393	0.000705765	-1.53214	0.0136201	-1.60824	0.0010776	-1.86364	0.00512618	Chr05	46838721	46844130	-	ERD (early-responsive to dehydration stress) family protein
MD05G1351600	0.273455	0.636024	0.304559	0.306818	0.185745	0.146657	0.247718	0.0999349	0.0639881	0.066757	0.109984	0.201216	1.11804	0.521277	1.04051	0.165463	0.264615	0.13798	0.170584	0.249495	0.15453	0	0	0.0887335	1.53693	0.0304025	-0.245902	0.118522	0.034594	0.938567	-0.110948	0.575331	Chr05	46853798	46855500	+	Chaperonin-like RbcX protein
MD05G1352300	2.88547	2.67679	2.58855	2.1049	1.23459	1.99289	1.97449	1.27319	1.35145	2.23395	1.61531	3.43356	18.5671	17.1836	17.0056	16.733	19.3453	15.0931	7.05458	9.28882	7.99467	9.70758	12.4574	8.36916	2.47767	0.000913605	2.42781	0.00946463	1.71676	0.132549	1.6958	0.104272	Chr05	46884053	46886314	-	PHD finger family protein / bromo-adjacent homology (BAH) domain-containing protein
MD05G1352400	21.8063	18.4915	23.8588	15.9231	18.6941	15.0868	13.747	21.9507	23.1091	12.6673	18.2431	14.7113	26.7872	28.6248	24.8694	34.3056	27.177	23.3137	21.7672	26.1807	21.2111	15.6783	26.3324	24.2317	-0.216554	0.58794	0.686906	0.221377	-1.27717	0.25701	1.53759	0.0112954	Chr05	46887069	46890878	-	Ribosomal protein L4/L1 family
MD05G1352700	3.4951	3.15969	2.71177	1.90343	2.10279	2.21549	1.62022	2.15655	2.27797	1.39475	2.47849	2.07949	6.49271	6.27799	6.72457	4.18767	3.73117	2.84523	5.15341	3.91089	4.13239	2.31227	0.920086	2.43672	1.17982	0.0263128	0.476671	0.245113	0.75629	0.383927	-0.688646	0.435422	Chr05	46918268	46919317	-	Protein of unknown function
MD00G1175400	2.62889	2.2177	1.90297	1.5862	2.29078	2.01406	1.93258	2.30627	3.40769	1.82717	2.81773	2.289	4.0909	3.18256	3.94435	1.60119	3.85449	4.27657	6.4011	7.20403	4.4091	0.461305	0.643184	0.880569	1.28095	0.0201934	0.100838	0.9086	-0.838433	0.359048	-0.579813	0.207609	Chr00	40668731	40670430	+	-
MD05G1355700	0.101908	0.239605	0.132932	0.30828	0.717935	0.18398	0.691715	0.503158	0.763991	0.850859	0.52982	0.70732	0.64601	1.74221	1.25192	2.253	3.66483	2.39919	5.08223	4.72569	5.0177	3.18118	1.51149	2.66564	-0.115498	0.872645	0.72204	0.124598	2.08707	0.0106535	0.149746	0.694024	Chr05	47188832	47190233	-	phloem protein 2-A1
MD05G1356700	45.3453	45.2696	39.098	28.4527	34.8472	28.4448	29.8624	33.3389	36.1875	32.7278	28.7632	28.6244	14.5115	16.7603	19.9664	11.9059	9.81256	14.9267	9.18339	14.1835	11.7885	6.54864	7.65106	10.4075	-1.08392	0.155216	-0.797954	0.107734	-2.46429	0.0479006	-1.38074	0.0523738	Chr05	47230791	47232984	+	Uncharacterised protein family (UPF0041)
MD05G1354000	3.2156	3.31418	1.69472	10.0054	10.013	9.27211	10.7951	13.3808	12.46	7.35661	8.23661	5.65954	1.80104	1.33783	2.72142	3.39147	3.74693	2.70905	7.77547	8.00275	8.56055	5.84507	6.78409	7.56803	1.2091	0.2149	-1.67778	0.00188956	-0.637906	0.27617	0.401473	0.341112	Chr05	47071356	47073240	+	ethylene-forming enzyme
MD05G1354600	1.07569	0.71725	1.08448	1.86501	1.2925	1.93276	1.51437	1.60035	2.62705	1.12918	1.47281	2.57802	5.08799	1.65939	4.25726	3.2563	2.41534	3.00293	2.83947	5.03153	3.88523	4.56649	2.25914	4.18001	3.29688	0.0336918	0.918712	0.041442	-0.541503	0.654777	-0.137678	0.854091	Chr05	47104656	47106265	-	Phosphofructokinase family protein
MD05G1357400	3.10311	2.87575	2.19171	2.7096	2.76027	1.43414	2.42412	2.98887	2.34675	2.04526	2.04158	1.77457	3.18697	2.26717	3.65713	2.60539	2.35309	2.73188	2.35222	1.37388	2.09258	1.04757	1.08463	1.70237	1.28478	0.0223236	0.0540291	0.92421	0.628501	0.442439	-0.16975	0.659229	Chr05	47317994	47319807	+	ATPase
MD05G1358300	4.4424	4.38444	4.07608	3.81868	6.20235	3.62256	7.4805	6.34973	6.33962	5.32337	6.20206	8.57252	0.891053	1.44205	0.725434	7.3953	8.17766	6.73549	14.0161	12.4701	10.1804	5.51069	6.1451	6.6399	-2.23232	0.0101316	0.280354	0.605524	0.507197	0.539838	0.0108808	0.984381	Chr05	47364022	47365385	+	-
MD00G1176700	0.482327	0.333009	0.136776	0.35067	0.371038	0.261438	0.360007	0.184417	0.287897	0.729106	0.203552	0.304433	3.45164	1.79943	2.56832	1.74486	2.26149	2.69539	0.526422	0.809773	0.701078	0.662107	1.89009	0.495488	2.76113	0.00846936	1.22466	0.0318466	0.256706	0.630456	1.07328	0.286736	Chr00	41075431	41076306	-	chloroplast heat shock protein 70-2
MD05G1359200	13.2345	16.3101	14.8962	14.0178	11.1421	14.4759	13.1509	12.6373	16.6067	12.1476	11.2988	8.48012	9.40848	8.16498	8.47559	6.06157	6.9428	5.36977	5.82033	7.87588	5.48168	3.13363	2.93737	3.0542	-0.442671	0.318747	-1.23496	0.031057	-2.34179	0.0261631	-1.48537	0.0333819	Chr05	47419265	47420545	+	Cystatin/monellin superfamily protein
MD05G1360000	7.69773	9.28834	4.9702	4.83907	5.44875	4.5591	6.35537	7.64897	7.42498	5.62647	4.46623	3.33955	4.77552	5.28286	4.15383	4.12664	3.73925	1.92387	5.88827	8.41547	3.09234	0.880595	4.14033	2.7202	-0.31457	0.774386	-0.986307	0.184729	-3.33586	0.0147413	1.10721	0.119795	Chr05	47472467	47475639	+	RAB GTPase homolog A5A
MD05G1360800	6.14062	6.32466	6.39234	4.11277	5.00353	5.04668	5.58686	4.12206	5.28432	4.62281	4.39651	4.45818	3.74477	4.52777	3.52389	3.41991	4.56321	2.9912	5.55093	5.73477	5.02981	3.1311	3.26662	3.36826	-1.12155	0.00432548	-0.748714	0.0775851	-0.0125448	0.985514	-0.30559	0.0217206	Chr05	47672846	47677129	-	5'-AMP-activated protein kinase beta-2 subunit protein
MD00G1175600	4.04648	3.3423	3.57736	1.87196	2.14217	2.63233	2.53339	2.57067	2.98572	2.53962	3.56057	1.85833	4.71736	4.02739	4.59518	3.93684	1.80959	3.82258	4.98507	4.92795	7.01723	1.88883	1.01982	0.196449	0.586442	0.123597	1.41557	0.000790986	1.64359	0.0864584	-1.62815	0.217493	Chr00	40684498	40685814	+	glutamate dehydrogenase 3
MD05G1361400	0.090442	0.176799	0.158682	0	0.160879	0.134442	0.0487208	0.127423	0.0771733	0.0854753	0.0788104	0.104643	0.0199141	0.489538	0.0410278	0	0.217696	0	0.248168	0.166392	0.0891933	0	0	0	-1.09752	0.0338625	-0.34293	0.200324	-0.144156	0.670255	-0.135247	0.015325	Chr05	47691073	47693449	-	nudix hydrolase homolog 2
MD05G1361900	51.0753	45.954	35.0385	42.2429	35.4905	37.4053	31.2512	38.4075	40.0712	38.6588	32.4472	39.292	119.15	121.33	131.358	61.6736	58.3558	72.3652	119.811	111.074	100.576	28.0444	37.8224	25.2635	1.9588	0.0486215	0.94456	0.033582	0.935172	0.200849	-0.051485	0.924066	Chr05	47716589	47719654	+	Calcium-dependent lipid-binding (CaLB domain) family protein
MD05G1362400	5.16469	5.11196	4.08052	2.74088	2.04319	1.72774	2.75533	4.1221	4.82708	2.5197	3.37616	4.47398	5.92887	4.25439	6.2847	1.2829	2.49661	0.658342	3.81203	6.63307	5.36984	1.52683	3.96494	1.24825	1.30153	0.0037803	-1.60075	0.0174379	-1.1313	0.388074	0.270194	0.799167	Chr05	47755983	47758015	+	Adenine nucleotide alpha hydrolases-like superfamily protein
MD05G1362500	10.6136	12.3241	10.8549	6.99264	8.29751	7.82182	11.3695	15.9715	15.5547	11.9542	13.3757	11.1706	7.84273	3.85086	7.40191	3.96239	2.55521	4.41525	6.29385	7.12464	5.02316	2.36872	3.87782	4.96841	1.03549	0.0797626	-0.237215	0.301645	-2.59424	0.0144047	-0.60307	0.205369	Chr05	47762058	47766099	+	farnesyl diphosphate synthase 1
MD05G1363200	4.75015	5.40748	5.16168	4.53371	4.27064	4.39967	5.40692	6.08935	6.76123	5.89588	4.59868	5.31323	7.45092	5.14447	8.16641	4.06502	4.92531	4.57433	5.48084	5.95227	5.63085	1.98573	1.23102	2.86149	1.43413	0.0297485	-0.152862	0.306323	-0.525954	0.245323	-1.42734	0.1091	Chr05	47798049	47803692	+	Phototropic-responsive NPH3 family protein
MD05G1363600	30.9414	29.3809	26.986	20.776	24.2984	19.4746	46.8546	47.1918	46.9945	44.8127	36.4228	41.9504	13.0292	9.78875	11.0002	4.75475	6.32558	5.64892	28.3372	18.9233	27.9346	11.1528	10.6883	9.87994	-0.610508	0.123656	-2.12433	0.00348538	0.467031	0.439519	-2.06507	0.00303897	Chr05	47837762	47840607	-	phosphofructokinase 2
MD05G1364600	0.24004	0.669	0.291837	0.648865	0.479705	0.732907	0.812607	0.456223	0.5249	0.547318	0.416993	0.56292	1.14598	1.10026	1.20857	0.502328	1.95731	1.30097	1.0334	0.991858	1.47468	1.53225	1.89455	1.40827	0.924526	0.178009	-0.282874	0.651722	1.44719	0.0420703	0.886413	0.034842	Chr05	47947486	47948029	-	-
MD00G1178300	17.5269	15.2458	11.6391	10.607	16.7402	14.2934	9.66305	7.3858	6.20835	7.21931	9.30006	7.79546	38.9083	40.3877	40.2443	12.9772	11.7782	14.4792	22.0097	19.0528	22.4421	13.7326	11.5497	17.2468	1.70518	0.0756831	0.254951	0.60547	2.47227	0.0355946	0.729578	0.242619	Chr00	41605951	41607444	+	Pyridine nucleotide-disulphide oxidoreductase family protein
MD06G1002000	51.5207	47.7697	54.6372	60.9756	66.3337	61.078	51.1391	59.2685	60.7187	46.563	54.6703	57.7123	209.417	200.707	202.916	177.153	218.602	196.042	171.357	160.987	181.751	132.213	130.948	152.821	1.92413	0.00383659	1.34858	0.00295884	1.71036	0.0366508	1.44031	0.0195161	Chr06	228815	232395	-	-
MD06G1002100	21.7616	21.4281	21.2785	20.6325	18.6714	17.7921	22.8243	21.5078	22.1224	26.172	22.9705	24.009	36.2421	36.4039	40.3264	28.4157	30.4575	28.9874	62.6472	65.2756	61.9341	22.59	20.92	24.2972	0.934358	0.0143111	0.441738	0.0426704	1.36156	0.00341007	-0.207042	0.394465	Chr06	233511	235391	+	basic region/leucine zipper motif 60
MD06G1002400	0.326208	0.354391	0.778213	0.309206	0.42538	0.618056	0.242848	0.113584	0.254517	0.335453	0.185323	0.274987	2.59701	2.8874	2.63226	2.0188	2.69913	2.29355	2.86373	2.7077	2.15376	1.12573	1.47261	0.816973	0.756224	0.19994	1.03512	0.0363097	1.16908	0.10251	0.8176	0.116804	Chr06	247728	251246	+	FAR1-related sequence 5
MD06G1001600	29.4664	31.0605	42.4176	54.6999	53.8279	53.3429	39.4339	51.17	48.7014	43.9383	31.1012	45.6293	25.5675	22.9167	22.782	15.4188	24.7014	23.7199	45.0719	30.0113	42.9604	16.5452	15.9859	22.1116	-0.749217	0.345084	-1.71898	0.0314938	0.674562	0.541301	-1.21032	0.138188	Chr06	192666	198613	-	Protein of unknown function
MD06G1002600	23.8891	26.619	23.6852	27.1842	27.0505	29.3226	31.5021	30.6735	34.968	32.417	31.6451	33.1589	4.56934	4.24151	5.49131	4.54985	5.48515	4.70513	8.05017	9.49387	8.55385	4.39028	3.06678	7.02392	-1.66121	0.0127784	-2.49057	0.000420905	-2.23772	0.00787218	-2.76911	0.0368559	Chr06	254411	257948	-	Auxin efflux carrier family protein
MD06G1002700	73.2958	74.209	72.423	79.5902	78.0437	76.2965	83.4416	79.8452	81.359	74.7618	77.0854	77.097	49.7129	53.1169	51.2762	34.0225	37.6147	39.3217	52.2884	55.9724	54.9276	24.993	23.5202	29.5456	-0.631907	0.00601874	-1.10898	0.00535636	-0.616252	0.0406585	-1.51035	0.010407	Chr06	276830	280238	-	Auxin efflux carrier family protein
MD06G1004100	2.48232	3.45179	2.05575	2.03086	3.48305	3.16286	0.55768	3.73739	3.80014	1.74454	1.24583	2.73326	2.1944	1.11388	2.93188	4.94618	3.89774	4.29646	3.69985	3.40327	3.24036	3.03619	0	0.75219	1.63087	0.0510427	0.798366	0.160373	-1.55015	0.592827	-3.18589	0.00268793	Chr06	475055	476219	+	-
MD06G1004700	1.03898	0.857645	1.08219	1.38773	0.764129	1.00091	1.99102	2.00463	2.26357	1.49172	1.87577	1.50528	0.809103	1.35159	0.961597	1.02269	0.894174	0.562947	1.23852	1.25921	0.85384	0.623032	0.921785	0.593155	-0.745607	0.0301301	-0.335857	0.468301	-1.24762	0.035473	-0.312444	0.263907	Chr06	525512	531519	+	phosphate transporter 1
MD00G1178400	0.204684	0	0.328071	0.222248	0	0.251643	0.29599	0.276878	0	0	0	0.175796	0.603035	0.653349	0.978011	0	0	0	0.358962	0.475075	0.232814	0.509778	1.37984	0.879119	0.512877	0.472083	-0.145356	0.605861	-0.149462	0.849872	1.51011	0.0254559	Chr00	41819054	41820337	-	BUB1-related (BUB1: budding uninhibited by benzymidazol 1)
MD06G1005700	55.5884	55.3852	54.6188	22.2919	16.2927	15.8649	25.4946	19.6268	18.97	13.3552	15.0604	9.98961	30.8656	29.3852	22.7812	17.6919	17.9433	16.4802	17.3799	22.957	18.8824	16.5604	26.5113	18.516	-1.24766	0.0929273	-0.250269	0.536104	-0.379994	0.698893	1.48932	0.0406243	Chr06	607998	609915	-	FKBP-like peptidyl-prolyl cis-trans isomerase family protein
MD06G1005900	71.9518	75.9568	69.384	74.8485	87.3702	70.3224	88.3256	78.2969	74.8798	70.2912	79.4861	73.6896	233.67	248.025	226.903	201.219	237.002	198.633	250.145	249.688	226.131	118.452	163.367	126.85	1.55798	0.00452808	1.07668	0.0112052	1.52103	0.0426469	1.37623	0.00960901	Chr06	619871	629712	-	TBP-associated factor 4
MD06G1006300	94.4817	98.714	94.8001	89.2063	84.77	83.0067	157.007	156.35	161.359	131.124	116.174	103.536	88.8525	86.0622	89.3775	55.978	54.3155	51.0226	50.2191	45.7055	52.2787	35.1673	35.132	41.8845	0.0114992	0.881057	-0.72943	0.00785508	-1.22461	0.00504555	-1.49517	0.0218199	Chr06	679506	682991	+	expressed protein localized to the inner membrane of the chloroplast.
MD06G1006500	85.0217	85.3257	79.367	42.814	41.0795	41.1998	53.4521	54.2006	51.926	33.5624	32.8675	29.1341	38.8912	40.4368	38.7514	22.0798	26.0685	25.1614	24.5774	26.7394	27.3394	17.5608	19.3876	18.9723	-1.09181	0.00613839	-0.916926	0.00785525	-0.961047	0.0327999	-0.524293	0.038628	Chr06	684140	686533	+	glyceraldehyde-3-phosphate dehydrogenase B subunit
MD06G1009400	26.3481	26.2422	23.7341	13.2348	14.1152	13.2075	21.6094	20.6142	20.1032	17.1648	18.7014	20.0356	67.3082	69.0475	65.5945	62.9445	67.2877	68.3527	36.2073	33.1956	35.7109	46.3271	50.5232	40.4753	1.38184	0.00737709	2.16084	0.000295912	1.09468	0.00327095	1.27805	0.0236399	Chr06	1064533	1079801	-	Patched family protein
MD06G1008700	4290.79	4362.99	4370.25	5453.47	5362.18	5173.43	4831.88	4721.64	4786.62	5199.11	5174.66	5179.46	2477.75	2479	2460.41	2217	2390.79	2266.56	2521.39	2521.11	2518.46	1707.81	1795.13	2263.79	-0.83363	0.00016403	-1.35369	6.55155e-05	-0.899887	0.000357852	-1.22224	0.0297492	Chr06	947004	952142	-	catalase 2
MD00G1179200	89.8384	87.9507	86.0451	66.7878	61.47	70.5333	113.95	88.6959	122.587	86.0564	95.4391	85.3589	33.7541	33.4174	33.3796	30.6214	34.4535	28.1049	35.6507	39.436	39.0298	23.0403	30.8097	32.0448	-1.31468	0.000317597	-1.30339	0.00721355	-1.44686	0.159424	-0.993173	0.00591876	Chr00	42089421	42092769	+	Prolyl oligopeptidase family protein
MD00G1179300	36.1384	35.6336	36.3744	33.9058	32.8588	34.8972	36.6414	39.9967	40.7041	33.5298	34.8857	30.8809	24.5878	23.2894	23.2272	18.797	23.8812	16.6847	17.604	19.7735	18.7614	14.7898	22.2453	18.7425	-0.527187	0.0153044	-1.24792	0.00645894	-1.40663	0.0120962	-0.106776	0.381444	Chr00	42093010	42094925	-	Cytochrome c oxidase subunit Vc family protein
MD06G1010100	4.36398	3.57048	3.83883	4.27265	1.83219	1.48211	3.7102	7.17555	4.75267	3.03819	2.82457	2.0026	10.1664	6.06988	9.74567	6.94525	6.00742	3.86355	5.83226	5.90274	5.75866	2.41965	3.4853	1.98918	2.26965	0.0138498	0.403877	0.69059	-0.502177	0.694844	0.390894	0.51866	Chr06	1183409	1185741	-	-
MD06G1010300	80.6966	79.875	78.551	76.2918	77.9971	67.7184	113.701	106.61	116.744	96.4229	98.0055	91.4547	48.1049	55.7384	49.1824	72.3156	79.742	68.3627	74.7132	76.8728	72.7324	73.9537	65.6277	61.7215	-1.01483	0.00600387	-0.30503	0.074186	-0.741832	0.0415936	-0.727966	0.0232709	Chr06	1210398	1211868	+	Protein of unknown function (DUF833)
MD06G1010800	17.131	20.8367	21.3754	12.2923	14.7597	16.3972	19.6324	14.9717	17.2986	15.9871	19.5614	21.8563	12.6034	15.5689	12.8701	18.4423	20.9426	9.95942	14.0403	13.5699	9.83607	9.93536	17.3122	14.3665	-1.18448	0.0429608	-0.540941	0.494718	-1.03081	0.340628	0.415384	0.381245	Chr06	1258804	1261663	+	Biotin/lipoate A/B protein ligase family
MD06G1010900	1.17742	1.15938	1.18903	0.398376	0.289402	0.40481	2.05545	1.94261	1.93363	1.53948	1.83929	1.42092	0.170271	0.105133	0.181752	0.349889	0.402138	0.504674	2.72527	2.28143	2.45313	0.0179626	0.104976	0.124711	-0.743724	0.00179635	0.118127	0.47911	0.52615	0.115471	-1.00728	0.00700036	Chr06	1314301	1317373	+	cytochrome P450
MD06G1011300	0.117994	0.248758	0.102381	0.346436	0.0424352	0.157811	0.370712	0.259864	0.758389	0.0429992	0	0.133625	0.499409	0.179287	0.572078	0.368276	0.179572	0.288926	0.358218	0.109615	0.189767	0.0477254	0.149055	0.170894	1.18328	0.00910217	0.290669	0.386704	-0.0909145	0.924353	0.208826	0.335293	Chr06	1343060	1345538	-	Protein of unknown function (DUF1218)
MD06G1011600	7.35281	6.70488	6.75927	7.94882	8.07398	7.30524	5.94079	5.52701	4.94433	5.1861	6.09423	5.4426	10.7125	9.47363	10.0189	10.3053	11.1385	9.24161	10.3098	9.96268	10.4096	9.53672	9.35997	8.28003	0.755287	0.0244083	0.0862369	0.46933	1.133	0.0311782	0.586446	0.0789894	Chr06	1463717	1465165	+	Tetratricopeptide repeat (TPR)-like superfamily protein
MD06G1012400	1.36012	1.38731	2.06117	0.464558	0.580635	0.902516	1.13904	1.26899	1.32861	1.44092	0.69102	1.26832	0.635372	1.00573	0.383889	0.207376	0.289325	0.371666	0	0.298578	0.234431	0	0	0.7967	-1.82129	0.0182252	-0.205271	0.536204	-1.37724	0.0996154	-0.665317	0.50686	Chr06	1585017	1586498	-	ribosomal protein L16
MD06G1012500	2.8273	2.97638	3.45679	0.627749	2.45827	1.10166	2.52001	3.52611	3.51297	1.36445	0.353256	1.62828	7.00883	2.50387	7.77121	1.27187	2.53159	0.561578	4.86049	2.75982	5.91892	2.50961	1.12389	3.55834	3.08139	0.0446821	-1.13591	0.28783	2.07505	0.1664	-0.257625	0.82123	Chr06	1590799	1599810	-	transcription factor jumonji (jmjC) domain-containing protein
MD06G1014900	247.833	283.585	225.098	237.162	312.866	262.692	320.414	234.071	269.926	248.942	279.861	242.642	162.991	166.727	137.151	134.744	178.843	135.784	233.949	250.12	177.032	106.916	118.514	128.693	-0.781793	0.238438	-1.34116	0.0220187	-1.01847	0.372681	-0.79692	0.0211023	Chr06	1889883	1892152	-	conserved peptide upstream open reading frame 25
MD06G1015000	41.1505	42.9862	42.7493	59.4377	57.221	57.9775	63.4365	60.4653	64.7605	66.3125	64.4257	65.7836	26.7295	22.7652	24.5719	31.4195	36.1259	28.9968	71.7141	68.8443	69.8152	30.1161	34.4878	32.826	-0.422378	0.110454	-1.15916	0.00113196	0.238065	0.25627	-0.780926	0.00206231	Chr06	1894264	1899615	-	S-adenosyl-L-methionine-dependent methyltransferases superfamily protein
MD06G1015200	260.751	281.609	247.92	330.45	376.756	293.781	300.453	327.16	348.559	243.303	268.063	296.185	1221.44	1235.42	1212.96	1180.74	1206.43	499.771	1109.9	501.072	1041.53	721.508	700.201	624.019	2.29333	0.00176187	0.445508	0.641319	3.87359	0.0574473	1.19165	0.0209831	Chr06	1938586	1942209	-	Replication factor-A protein 1-related
MD06G1015300	45.0323	48.3112	40.7059	38.4066	42.3229	24.0541	40.0026	36.8587	39.461	40.5975	44.2888	37.2723	65.0788	59.8041	56.7674	44.3345	56.2728	51.5095	58.5254	74.9593	62.3272	20.2518	46.9679	30.7048	0.665238	0.146214	0.0153978	0.979488	0.0972567	0.844203	1.03295	0.0358827	Chr06	1942676	1948290	+	Protein of unknown function
MD06G1015800	0.884218	1.1407	0.967283	0.525442	1.09593	0.41651	0.935539	0.554174	0.631065	0.444972	0.46299	0.475152	2.54637	1.85504	2.55097	1.85784	2.34908	1.80473	1.65367	1.63113	1.11246	0.943864	0.499326	0.646451	1.42914	0.00864264	0.446594	0.340979	0.18866	0.81408	-0.239671	0.089364	Chr06	1985925	1987557	-	-
MD06G1020700	3.15226	4.59915	3.6684	5.54099	5.36726	5.72995	5.2605	5.19568	6.35082	5.87995	5.35167	4.99256	15.7815	12.8315	14.8027	10.3712	14.9953	9.31794	14.1304	16.0502	16.4383	8.44858	9.15675	8.26836	2.27795	0.0202843	0.246415	0.316681	1.17897	0.113429	0.689275	0.0319952	Chr06	2576077	2578706	-	HXXXD-type acyl-transferase family protein
MD06G1021100	40.1822	31.7737	27.7462	29.6428	25.0505	24.7659	30.3544	31.1656	27.588	25.6178	27.9697	20.9208	22.0651	20.452	25.8353	10.055	15.0437	11.883	14.051	19.8498	14.5801	7.18086	9.13191	9.71277	0.19692	0.762298	-1.61686	0.00680157	-1.87536	0.0468706	-0.841021	0.0561057	Chr06	2645950	2647383	-	-
MD06G1022100	20.2366	18.1573	19.3795	19.9794	16.0978	17.021	25.3869	23.7342	25.3223	28.427	26.4937	25.8788	9.66644	9.46871	10.8359	6.87944	6.33029	5.55101	10.291	10.0523	10.1579	5.38536	8.43435	6.97196	-0.704693	0.077019	-1.46092	0.0145639	-1.11515	0.0059251	-1.18026	0.00885401	Chr06	2741393	2747501	-	Major facilitator superfamily protein
MD06G1023300	2.56522	2.02049	2.15128	2.38284	1.47859	0.997695	1.69415	1.16162	1.47587	1.52182	0.883866	1.70334	2.08725	3.73596	2.16738	1.22883	3.23402	1.17672	3.24335	1.78709	2.57197	0.978799	0.666011	2.19207	-1.07848	0.100559	-1.27268	0.0342185	1.77818	0.0954799	-0.278722	0.771097	Chr06	2900857	2901732	+	thiamin pyrophosphokinase1
MD06G1023500	1816.96	1898.16	1851.16	1277.22	1259.54	1206.16	1469.99	1463.89	1479.71	992.391	1029.36	937.185	826.049	810.594	839.94	697.837	793.031	717.075	859.959	880.479	816.558	533.557	590.658	639.646	-1.07482	0.000846047	-0.987633	0.000173569	-1.03594	0.00130039	-0.463833	0.0508538	Chr06	2915108	2918615	+	phosphoribulokinase
MD06G1023600	104.189	98.6159	99.5261	87.1114	87.2207	80.1595	79.4179	80.6464	81.6988	74.9215	77.6335	80.4347	54.8815	54.166	55.3511	40.8787	45.0828	45.5909	43.1474	44.8781	41.9134	38.5923	51.27	48.2925	-0.801736	0.00388074	-1.04568	0.00498525	-1.14738	2.93107e-05	-0.261859	0.166302	Chr06	2919608	2924139	-	membrane protein
MD06G1023900	16.165	19.2779	26.0361	12.4073	8.63071	10.9403	10.2547	12.985	9.41481	10.0075	6.88877	14.4551	10.1834	22.2631	15.1272	9.58161	10.78	16.7666	79.6267	83.8331	164.924	6.33049	5.00969	4.86752	-2.50202	0.0442094	0.506656	0.480019	5.08429	0.04344	-1.53595	0.103568	Chr06	2952356	2954232	-	-
MD06G1024000	15.4787	13.9396	18.997	9.01534	7.76998	7.39902	5.42724	6.59158	6.07921	8.17861	8.43778	7.43574	8.10126	9.49641	9.23927	8.80971	7.31785	8.44016	102.204	105.931	108.571	4.53002	2.27606	6.59175	-1.35782	0.056658	0.200331	0.454468	3.76051	0.00217422	-1.29336	0.256501	Chr06	2954315	2955652	+	NB-ARC domain-containing disease resistance protein
MD06G1024500	21.6914	22.8969	30.9714	30.7263	30.9093	35.2275	40.3098	32.9109	31.1656	23.0566	25.0515	27.782	16.8268	27.4226	18.6299	43.3496	37.8221	43.7527	56.1421	59.2939	51.3551	21.2109	24.4763	21.4979	-1.92453	0.010119	0.67213	0.00611882	0.588188	0.437216	-0.00419799	0.987496	Chr06	2997128	2999977	+	NB-ARC domain-containing disease resistance protein
MD06G1024600	1.31483	1.82876	2.56235	0.886951	0.521608	2.1768	1.08486	1.65782	1.94575	0.661065	0.69087	0.670361	5.74469	3.82447	4.54929	2.5556	4.00738	2.53909	2.92419	3.36313	3.609	1.72432	2.211	1.92623	1.32282	0.242463	0.673726	0.495922	0.350298	0.69989	1.08787	0.000727319	Chr06	3000727	3008200	-	protein dimerizations
MD00G1180300	42.7831	41.6239	37.4885	54.7952	39.4907	50.4488	34.1261	31.3015	24.9074	35.7603	34.2516	37.7005	86.8924	61.2529	72.1192	59.1124	84.475	69.9351	53.458	49.4365	57.8812	49.9521	51.9275	46.1558	1.73774	0.0117975	0.125838	0.784424	1.69432	0.0594458	0.40944	0.0945881	Chr00	42507566	42508603	+	Oligosaccharyltransferase complex/magnesium transporter family protein
MD06G1024900	22.0256	20.1956	23.5243	20.0402	18.2314	16.0159	21.0307	22.6602	13.8098	17.5825	18.4926	10.9736	15.6393	13.1636	18.8752	11.2277	13.4338	8.77996	9.71424	16.4754	14.4596	6.99722	7.96843	6.45682	0.148135	0.792905	-1.27483	0.0123935	-0.818348	0.637028	-0.664379	0.355875	Chr06	3020916	3024630	-	Protein of unknown function
MD06G1018900	44.2054	49.0438	38.1755	51.4199	61.918	42.8625	46.6027	41.9898	43.1094	58.6015	49.6531	51.6318	53.6606	34.9941	50.9656	27.0068	34.5317	44.1164	54.0919	44.3151	31.4177	38.7884	35.1056	50.5995	1.51603	0.00215628	-0.650765	0.369531	-0.814003	0.518358	-0.401797	0.449033	Chr06	2284580	2289141	+	-
MD06G1016700	10.1328	8.76026	7.55729	13.38	10.5374	12.4413	10.9749	12.5478	13.5681	10.9966	8.70214	9.26665	15.068	12.7378	16.6731	8.5796	14.1618	13.838	17.081	13.5063	18.1218	12.7772	15.4743	11.8606	1.52896	0.0252044	-0.374052	0.537065	1.06298	0.203881	0.577394	0.218864	Chr06	2056784	2059265	-	Amino acid permease family protein
MD06G1017200	6.26062	7.25218	7.59953	7.94732	8.22972	8.27683	7.88405	5.89816	6.41225	6.95157	8.70394	6.7503	17.5235	17.1868	18.3131	13.4602	17.9923	16.0215	11.53	12.7263	10.6969	9.48937	13.0557	7.59076	1.22378	0.0312154	0.568817	0.0735859	0.532715	0.481624	0.784579	0.262041	Chr06	2096463	2107175	+	Formin Homology 14
MD06G1017700	6.31429	6.18838	5.61778	3.8667	2.82412	4.17588	3.17694	4.57944	4.16971	1.40604	1.49586	2.31493	14.0155	15.5299	16.6207	10.0278	8.04251	12.5419	5.32417	5.15403	5.88084	8.50014	4.44051	8.8837	1.27454	0.0302257	1.90769	0.010857	0.322015	0.679837	0.699828	0.367946	Chr06	2170314	2173969	-	HXXXD-type acyl-transferase family protein
MD06G1017900	3.27591	2.09656	2.11086	2.2772	2.1368	2.64099	4.08397	3.58842	3.3788	2.42543	3.3872	2.97738	8.73679	9.59207	8.65938	7.60716	7.3594	8.84638	6.64055	6.98227	6.60455	6.19682	5.25227	4.7959	1.41166	0.118593	1.6674	0.00248418	0.771877	0.118056	0.481958	0.262263	Chr06	2202111	2205096	-	BR-signaling kinase 1
MD06G1019200	7.59214	7.44101	7.40705	8.26473	9.84199	8.66574	9.7387	10.9961	10.2051	8.57859	11.4657	11.259	10.756	8.72145	11.37	5.79858	6.64318	6.48684	13.4604	13.0489	9.89715	6.29603	7.65535	7.85541	1.06482	0.0092432	-0.560456	0.06605	-0.680999	0.269876	-0.0739835	0.837723	Chr06	2299782	2304353	+	-
MD06G1025100	32.6698	31.1198	32.7535	29.8607	31.798	30.8678	38.7604	36.7592	38.0029	34.2406	36.0426	34.5025	16.4105	15.695	15.4465	15.6679	18.5984	17.7996	21.4889	19.5293	22.909	12.7061	14.5772	14.2225	-0.975222	0.005916	-0.956899	0.00839582	-0.222381	0.104329	-1.01914	4.29869e-05	Chr06	3045002	3048250	+	RNA-binding (RRM/RBD/RNP motifs) family protein
MD06G1025200	81.6117	73.2156	75.9373	79.8425	74.5213	67.2864	79.1204	87.0588	86.4668	78.0025	80.8577	77.5161	64.4608	57.1454	68.094	38.8866	53.1637	53.5634	58.5637	72.4591	66.0289	41.0843	37.2221	41.8682	0.159587	0.545181	-0.912759	0.0847498	-0.919889	0.103035	-1.05763	0.00441693	Chr06	3052051	3055407	+	RNA-binding (RRM/RBD/RNP motifs) family protein
MD06G1025400	2.6926	3.73148	3.21842	3.10527	1.87791	2.56985	3.84417	2.82572	3.14066	2.5113	2.38202	2.31609	2.07999	2.62364	1.66628	1.43201	1.95219	1.90639	4.54219	3.92235	3.37111	0.944438	0.787093	0.814212	-1.10743	0.132137	-0.499622	0.320283	0.246012	0.762298	-1.03141	0.000855151	Chr06	3078722	3081093	+	Protein of unknown function
MD06G1025900	10.8919	11.9255	8.83595	2.86874	3.65277	3.27246	4.83935	6.1191	6.49993	4.94337	5.59713	6.00631	8.8683	10.9946	10.7879	7.6822	7.46395	5.37941	5.56592	7.86543	5.63412	5.11147	3.59381	3.50413	-0.0597637	0.927327	0.624748	0.190506	-1.35558	0.0413509	-0.93887	0.0297001	Chr06	3125763	3131658	+	homeobox-7
MD06G1026600	17.6346	18.7253	18.3001	9.75165	10.014	8.30081	16.35	19.47	17.3546	13.1694	12.1316	10.6344	9.13781	9.54384	9.62748	5.6772	7.83722	4.79718	8.62591	9.86879	10.5834	3.36285	5.69533	4.26855	-0.929235	0.00529605	-1.2779	0.00225545	-0.864931	0.216472	-0.541954	0.141771	Chr06	3273930	3276854	+	disease resistance family protein / LRR family protein
MD06G1026700	8.73715	7.83821	8.81955	7.31802	6.06711	6.47986	9.09792	7.78045	7.37421	6.60856	5.96169	7.7717	7.15767	7.27547	8.34868	5.22769	4.4456	5.51137	7.05506	6.63464	6.18626	3.72628	2.48401	3.92524	-0.0723105	0.836593	-0.0769775	0.723821	-0.119566	0.82314	-1.35082	0.0398898	Chr06	3277361	3288883	-	phospholipid/glycerol acyltransferase family protein
MD06G1027300	79.5055	78.03	88.0925	81.3374	78.1393	72.044	116.958	106.613	111.056	106.551	108.399	103.052	27.1697	25.0455	22.8437	44.7948	44.9747	44.439	48.0997	50.3633	53.2117	37.5775	37.2142	40.3866	-1.82332	0.0135612	-0.845306	0.0055787	-0.869671	0.0425409	-1.39212	0.00107832	Chr06	3351729	3355059	+	xyloglucan endotransglucosylase/hydrolase 30
MD06G1028900	1.24264	1.18616	0	0	0.548442	0	1.48628	0	0	0	1.09505	0.528232	2.30726	0	2.84448	0.259134	0	1.85996	1.63591	2.93315	0.0878636	0	1.92	0.650821	5.2844	0.00309988	1.51604	0.238207	-1.90628	0.610352	2.19363	0.0648831	Chr06	3444052	3447126	+	Pyridoxal phosphate (PLP)-dependent transferases superfamily protein
MD06G1031000	56.9797	56.9435	52.3157	19.6529	22.5449	21.7671	32.6789	34.075	37.4067	17.7327	16.4974	19.8274	26.1888	23.2843	24.8476	9.08641	10.611	9.59525	16.9382	15.5546	15.3937	5.83575	9.7046	7.51473	-0.758485	0.00789473	-1.22354	0.0056984	-1.21073	0.0430672	-0.506686	0.25845	Chr06	3741604	3743283	-	Single hybrid motif superfamily protein
MD06G1031300	5.51176	4.40223	4.1472	4.10348	3.34364	4.1466	6.06622	6.42789	7.4324	4.28816	5.66957	4.97183	9.53091	7.29355	10.0571	7.49374	10.0163	7.76253	12.8547	11.2599	14.5764	4.07461	4.69125	5.06526	1.74447	0.0178823	0.56736	0.111724	1.46277	0.0788268	0.251358	0.39846	Chr06	3768859	3776020	+	poltergeist like 1
MD06G1032200	8.20036	8.30831	3.74687	7.65834	6.69122	4.85483	10.8683	7.43526	6.37797	5.60275	6.67311	5.73943	6.5281	4.55289	6.61215	2.85171	6.84464	4.84217	10	10.9592	11.0346	4.76942	2.26623	2.79242	1.66242	0.187632	-1.40626	0.0757072	1.04549	0.382873	-1.67627	0.0207102	Chr06	3863091	3865867	-	plant intracellular ras group-related LRR 4
MD00G1182300	40.5732	44.2877	46.664	39.1695	41.0405	41.7894	41.3183	40.8609	43.774	49.027	54.0642	32.8726	47.7868	75.6389	51.7659	40.734	58.5044	52.9097	53.2156	68.0753	61.7458	67.6702	95.6048	90.8747	-0.972081	0.0367995	-0.0438553	0.898376	0.0360025	0.944951	1.75775	0.0338672	Chr00	42918136	42921099	-	Major facilitator superfamily protein
MD06G1032600	30.1035	27.218	28.9866	17.1543	14.4382	12.7309	18.1792	26.6641	21.6207	13.112	14.239	14.0686	12.2909	17.3888	12.0621	8.03204	9.18663	14.3196	8.6935	7.2329	8.8378	7.69365	7.04778	8.5041	-2.04953	0.00470036	-0.294571	0.673109	-1.09969	0.312722	-0.8015	0.0318055	Chr06	3912831	3915562	-	2Fe-2S ferredoxin-like superfamily protein
MD06G1033900	98.7069	195.333	201.842	128.669	131.91	114.569	134.566	129.675	130.254	97.8823	106.148	76.46	66.7038	74.9424	67.9004	52.0047	67.7112	52.441	44.5606	37.3617	52.3061	36.781	38.4521	50.7937	-1.84053	0.258357	-1.63375	0.00017778	-0.375007	0.196022	-0.749904	0.222933	Chr06	4145067	4149068	-	Mitochondrial substrate carrier family protein
MD06G1034200	4.13802	3.48231	3.73945	4.3199	2.86749	2.87786	2.32325	2.44856	2.68022	3.24126	2.96344	3.32367	8.19987	9.53245	8.62871	6.09207	6.51448	5.58871	10.3827	8.6718	8.87725	4.1435	4.16787	6.42311	0.68409	0.076476	0.43162	0.317156	1.60029	0.038078	0.636293	0.277352	Chr06	4251225	4254775	+	-
MD06G1034300	70.302	69.6597	76.9041	76.6996	75.5059	73.4098	80.1	73.5894	78.9707	88.4379	96.735	90.3335	96.4327	87.646	98.3836	87.989	102.205	93.5316	154.116	160.442	162.424	48.5337	49.5759	58.6838	0.570747	0.108701	0.104425	0.252806	1.11677	0.0156481	-0.63167	0.071228	Chr06	4263351	4266041	+	-
MD06G1035300	6.90167	9.29801	5.94129	2.77367	3.45721	3.69618	5.00456	3.97209	3.03779	2.54881	3.00002	4.07272	12.912	13.5048	12.0599	6.10082	5.9748	3.56278	12.7398	12.0391	13.6493	3.20232	3.21612	2.57203	0.898103	0.291347	0.187886	0.747449	2.39035	0.0473424	-0.231487	0.645742	Chr06	4443885	4444598	-	Protein of unknown function
MD06G1034700	10.1649	15.7063	12.4711	19.8847	13.9207	15.7426	14.2171	16.5491	18.7309	13.258	15.0784	13.5414	30.8234	21.7614	27.3315	21.7034	24.6979	22.5784	33.9893	33.9231	26.7547	9.68542	22.0053	19.6279	1.93388	0.0719239	0.238048	0.542965	-0.163587	0.776916	1.67136	0.00349383	Chr06	4316058	4320209	+	ubiquitin-specific protease 21
MD06G1035700	9.22441	9.52969	8.72108	5.22694	4.95297	4.28397	5.47515	5.76661	5.97913	3.73393	4.19695	4.23496	7.15205	7.18504	7.08375	5.52953	5.93869	7.24228	4.728	5.2714	3.85456	5.6429	4.8173	4.65414	-0.255834	0.153021	0.3505	0.334209	-1.21543	0.00930112	-0.00289778	0.98726	Chr06	4633833	4636732	+	RNA-binding (RRM/RBD/RNP motifs) family protein
MD06G1036400	12.4869	15.0319	12.3367	10.8297	10.2758	11.4371	9.25139	10.0689	11.6383	10.243	8.95618	6.79267	18.8438	15.2128	17.6221	13.0993	8.98777	11.9517	14.9207	13.9494	14.833	9.6203	9.43658	11.4734	1.01984	0.0405221	0.602139	0.0203961	0.421776	0.452605	0.373579	0.48559	Chr06	4663160	4667876	-	Zinc finger (CCCH-type) family protein
MD06G1036600	19.0256	17.9978	16.8943	10.8953	8.33269	10.9156	18.7899	18.3806	19.4337	13.0976	12.023	12.1069	2.55057	3.89033	2.41422	0.806794	1.09087	0.535568	1.49731	1.20016	1.55975	2.07564	1.77548	3.40724	-3.20267	0.0048936	-2.96962	0.00388336	-2.51437	0.00127018	-1.96072	0.0397686	Chr06	4675577	4679818	-	NAD(P)-binding Rossmann-fold superfamily protein
MD06G1036800	8.8815	10.0079	9.91981	9.0154	8.38497	8.93075	8.38007	9.80369	10.6131	8.87423	9.21067	9.52431	7.26507	9.00524	6.6648	6.78936	7.95477	6.76604	8.07606	8.91535	10.8481	7.62341	6.16912	6.4028	-1.02829	0.0306607	-0.497677	0.0161604	0.136357	0.868579	-0.747806	0.00360458	Chr06	4690441	4696360	+	Protein of unknown function
MD06G1037100	30.4994	29.9243	29.1148	28.2222	26.1491	27.8289	27.41	27.0765	28.0496	27.5325	27.6664	28.2133	19.6065	19.936	19.3462	9.79138	11.4536	12.7689	17.1441	17.6304	13.3394	10.9216	10.2128	10.7391	-0.604426	0.00676441	-1.20991	0.0200767	-1.58439	0.0300633	-1.40933	7.26409e-05	Chr06	4710491	4713008	-	SNARE associated Golgi protein family
MD06G1037400	346.014	365.629	323.551	191.359	209.424	207.752	421.678	439.913	445.567	347.731	358.891	344.43	194.272	175.375	207.168	170.976	182.944	184.322	188.363	164.743	173.619	128.653	128.414	107.043	-0.313153	0.133685	-0.19323	0.243381	-1.15205	0.0332945	-1.60479	0.00670183	Chr06	4762831	4770631	-	P-glycoprotein 2
MD06G1037900	2.48548	2.34125	2.22233	1.83352	2.01858	1.90092	1.39304	1.34296	1.83208	1.57377	1.63975	1.96638	4.59297	3.69446	4.35644	4.35587	4.63508	4.74116	6.90796	5.80049	5.70892	3.09086	3.30923	2.33572	1.16543	0.00202911	0.913523	0.00268589	1.40683	0.102926	0.42789	0.307695	Chr06	4853801	4859895	+	heat shock transcription factor A1D
MD06G1038500	104.709	101.604	73.53	76.1864	79.9512	76.4459	91.0884	84.9763	88.0788	67.403	73.1278	69.157	53.1196	51.7777	52.2559	36.0718	37.7937	33.6961	59.0155	64.14	60.0609	22.8683	26.2557	29.7798	-0.33255	0.617471	-1.24579	0.00060919	-0.685401	0.0541109	-1.02685	0.0148751	Chr06	4931596	4948118	+	FTSH protease 11
MD06G1039100	4.51987	4.36054	4.82033	5.36633	3.70424	4.71755	4.77335	7.4234	9.51864	4.62864	6.65501	4.12129	1.82729	1.99946	2.79376	2.43945	1.75958	0.777028	3.00479	5.86681	2.98091	0.0809636	0	0.955175	-0.645393	0.318531	-1.37366	0.163699	-3.59553	0.0288913	-1.7929	0.146747	Chr06	4985661	4986783	-	myo-inositol polyphosphate 5-phosphatase 2
MD06G1039500	189.155	201.483	200.91	168.467	165.197	146.474	233.175	211.479	228.36	183.99	186.706	183.03	174.988	163.822	165.534	140.372	146.204	146.55	201.067	199.43	191.908	89.0148	76.0299	103.859	-0.137845	0.456425	-0.248342	0.195517	-0.201677	0.478897	-1.16443	0.0429056	Chr06	5103698	5108879	-	CheY-like two-component responsive regulator family protein
MD06G1040800	35.0677	33.9329	30.4126	29.8823	31.9285	31.818	33.5375	30.4762	30.5304	26.3576	29.6253	30.331	17.2513	20.9553	17.5211	18.1836	23.1696	20.554	27.6481	22.1839	24.1648	15.0183	19.5841	16.8937	-1.19084	0.0455816	-0.847675	0.0183168	0.190335	0.679685	-0.306569	0.226373	Chr06	5210565	5213375	-	Duplicated homeodomain-like superfamily protein
MD06G1041000	5.68725	5.19302	6.09933	8.49515	6.80402	6.94121	11.5021	9.65944	8.73069	9.52484	12.2608	9.9647	1.2708	1.25403	1.29506	1.66033	2.06535	1.59674	3.41447	3.22775	3.62752	1.39895	2.57932	2.52232	-1.64764	0.00546418	-1.92682	0.00234719	-0.640629	0.24522	-1.00984	0.0116566	Chr06	5217113	5219045	-	expansin-like B1
MD06G1041200	3.33042	3.11151	3.32393	3.21309	2.65825	2.6437	4.55089	4.22133	4.51609	2.82299	3.25735	2.57687	1.48183	2.17805	1.19034	1.10812	0.935133	1.25519	1.71183	2.42967	1.70434	1.25947	0.521129	1.11932	-1.68587	0.0110078	-0.704948	0.0427891	-1.70807	0.0211552	-1.4811	0.0398182	Chr06	5233402	5237650	+	Haloacid dehalogenase-like hydrolase (HAD) superfamily protein
MD06G1043400	1.64398	2.5432	2.337	2.09432	1.56028	1.67955	3.07981	3.97021	3.61182	1.96629	1.97308	1.59654	1.78988	2.46898	2.1372	1.1776	2.14379	2.11622	2.94208	2.40839	2.26551	1.87873	0.822681	0.716124	-0.55981	0.388143	-0.323504	0.507788	-0.673457	0.336153	-1.29435	0.0468125	Chr06	5693745	5700360	+	Protein of unknown function
MD06G1043600	103.336	111.614	116.817	171.578	176.459	166.992	134.769	125.547	130.272	105.086	109.589	130.818	53.8019	51.0143	50.5574	36.6907	46.7491	46.929	106.883	99.0256	91.0082	20.0996	16.0168	26.4646	-1.10336	0.0187919	-2.16333	0.0036982	-0.520512	0.25996	-2.65316	0.0204802	Chr06	5739327	5741961	+	SBP (S-ribonuclease binding protein) family protein
MD00G1184300	49.966	51.536	50.6422	56.6113	54.2036	52.0077	49.9183	51.8093	50.0652	51.0378	52.4403	53.2342	37.3809	37.3774	37.2068	28.3606	29.3452	28.3114	53.0669	48.626	53.1991	24.4842	24.4526	25.0436	-0.431134	0.00381302	-0.993698	0.000811457	0.319576	0.146592	-1.04492	0.000333403	Chr00	43453873	43462979	+	ENTH/VHS family protein
MD06G1044400	1.79598	1.21479	1.38127	1.02413	1.65577	1.86792	1.68042	1.52268	1.3707	1.53321	1.32815	1.42445	0.350343	1.04473	0.769011	0.630341	0.773808	0.534434	1.67337	2.00578	1.86549	0.53435	0.334058	0.107702	-1.36941	0.127297	-0.668794	0.198349	0.119475	0.769797	-1.28524	0.0210437	Chr06	5997264	6000119	-	Protein kinase superfamily protein
MD00G1184900	92.3059	91.9123	96.7744	85.9815	82.1246	79.0678	82.0095	80.6513	84.4526	75.7028	70.5222	74.5631	171.225	163.717	174.499	191.737	200.991	180.672	151.098	151.519	152.494	105.935	102.846	119.146	0.950653	0.00583237	1.0268	0.00099626	0.876112	0.00345456	0.549596	0.0664919	Chr00	43887856	43893307	-	pleiotropic regulatory locus 1
MD06G1044800	25.5812	22.7448	22.8308	27.6956	26.0042	24.6169	31.5039	29.7806	23.2872	21.6916	28.5683	22.6481	20.4547	24.8668	30.8709	20.015	23.1578	14.6486	17.7714	33.4568	31.2298	17.5757	18.1236	18.4165	0.141333	0.854766	-1.02447	0.0366609	-0.325884	0.852501	-0.195226	0.563297	Chr06	6117538	6121302	-	casein kinase II beta chain 2
MD06G1046900	2.20931	2.23544	2.25589	2.17336	2.26933	1.91121	1.87677	2.22867	3.10586	2.04307	1.60794	1.38757	1.4207	2.19588	1.45939	0.919415	0.819061	1.14767	1.41456	1.6511	1.7083	0.628036	0.758562	0.840185	-1.10206	0.0106502	-0.521637	0.0735604	-0.79531	0.396452	-0.429489	0.235325	Chr06	6330899	6332807	+	Alcohol dehydrogenase transcription factor Myb/SANT-like family protein
MD06G1047300	2.89112	3.41589	4.02002	1.5235	0.779055	1.00595	1.55851	2.01764	2.08025	1.09306	1.38019	1.24373	2.68263	2.61984	2.89629	1.95602	2.20101	3.01227	2.19686	3.04806	1.87199	0.916472	1.50086	0.407329	-0.331096	0.516064	0.802693	0.199065	-1.28228	0.00152134	0.000575	0.999353	Chr06	6430304	6432006	-	Chlorophyll A-B binding family protein
MD06G1047400	8.07305	9.62379	6.97429	9.24962	6.58132	6.89156	7.8486	8.23263	9.31963	8.37697	9.31134	9.08168	8.93652	8.44405	9.03313	7.89487	6.2047	6.80496	10.2496	9.96172	8.54631	5.33544	3.81701	5.35565	0.554272	0.279445	0.060087	0.887901	-0.42674	0.354058	-1.12422	0.0356612	Chr06	6439210	6442222	+	heptahelical protein 4
MD06G1047600	13.732	17.5534	13.5559	13.9568	12.2547	18.4853	7.95411	3.41421	5.81864	7.4057	8.37853	9.57119	1.51003	1.43437	1.36803	8.9667	9.45233	10.9469	11.0441	11.7163	6.94485	7.39281	11.8945	12.0066	-2.49458	0.0123542	-0.271061	0.561638	0.0407527	0.984174	1.04186	0.0693134	Chr06	6451318	6453328	+	expansin-like B1
MD06G1048300	176.863	177.903	159.666	159.318	151.548	160.776	191.176	165.368	164.116	178.666	202.729	184.471	701.667	679.35	675.422	739.221	739.682	725.981	386.873	422.354	396.594	639.674	725.946	572.909	2.1693	0.00145863	2.21575	6.69557e-05	1.21725	0.0645345	1.94135	0.00660652	Chr06	6537717	6540640	-	BAX inhibitor 1
MD06G1049200	11.7196	10.8517	10.62	9.33313	9.04744	10.5991	12.5677	14.1283	13.2085	10.1523	9.13185	10.4559	3.92923	3.99425	4.40851	8.22533	7.0691	6.47575	6.90265	6.92822	7.47437	6.95815	5.72259	6.07553	-1.085	0.0153844	-0.272786	0.377348	-0.742601	0.0851227	-0.955683	0.00133586	Chr06	6685244	6687876	+	FAD/NAD(P)-binding oxidoreductase family protein
MD06G1049300	1.35864	1.67404	1.68688	1.30802	1.36272	1.12472	1.35107	1.62431	1.47181	0.95601	1.47043	1.05762	1.50567	1.23878	1.3781	0.882562	0.507951	0.673241	1.01265	1.33013	0.916381	0.631678	0.831458	0.355785	0.0831405	0.795608	-0.210694	0.399668	-1.07326	0.00624888	-0.255558	0.594472	Chr06	6687909	6689147	-	Protein of unknown function
MD06G1049500	29.9681	29.5445	28.0053	28.2561	31.5742	27.7658	26.8707	27.9337	27.8997	27.2846	30.61	25.6115	19.4929	20.1926	20.9371	13.0163	15.5554	14.3669	29.1947	24.3776	27.2981	11.2367	15.3011	15.3908	-0.43833	0.0713286	-1.21441	0.00495956	0.341628	0.376052	-0.309495	0.0918466	Chr06	6748725	6752348	+	RAB GTPase homolog 1C
MD06G1051800	3.02553	2.87657	2.44195	1.264	0.707831	0.357373	0.431447	1.28322	0.81711	2.07747	2.02842	3.08782	4.38522	5.76598	4.10019	5.7697	5.20989	3.74212	12.9648	12.3578	10.68	1.89464	1.09306	1.35573	-0.00220341	0.996463	1.32161	0.112831	1.8751	0.142127	-1.16273	0.0322796	Chr06	7171888	7172901	-	ethylene responsive element binding factor 1
MD06G1052400	5.37781	7.52201	4.64067	4.97119	5.95494	1.68307	7.81088	9.73756	9.72442	4.34983	6.22694	3.29354	10.559	14.9299	6.11208	6.66801	10.8117	7.65769	8.64475	12.8674	16.6803	2.22225	7.59542	5.14705	-0.591436	0.692304	-0.18516	0.84976	0.598157	0.703504	1.98361	0.00490665	Chr06	7634856	7637273	+	cullin 1
MD06G1052700	5.38318	5.98171	4.13172	1.06156	1.52059	3.31195	0.47284	0	0.330863	1.09398	0.649142	2.09851	0.377905	1.37207	0.624111	0	0	0	0.189386	0.234633	0.370678	0	0	0	-2.85814	0.0493172	-1.12068	0.233516	0.699792	0.470033	-1.45744	0.127588	Chr06	7654553	7656970	+	RING/U-box superfamily protein
MD06G1055600	60.0769	65.9216	62.6022	78.532	81.5068	71.1939	63.2648	70.1329	63.1498	64.6852	61.8502	62.5601	104.93	90.2553	107.07	87.8635	90.589	80.142	120.712	114.437	112.518	59.6357	66.6148	74.8118	1.16911	0.0076888	-0.0458629	0.765118	0.719889	0.0961862	0.339521	0.190173	Chr06	8314083	8320866	+	DWNN domain
MD06G1056600	3.57684	2.8176	2.53601	3.0444	2.44809	3.43633	3.69258	1.607	1.60756	2.87139	4.09009	3.08514	6.18103	5.12504	6.37933	7.95391	3.64128	3.98949	5.60185	5.70516	6.86257	3.49262	3.43332	6.21368	1.49861	0.0290903	1.23967	0.160226	2.63127	0.132288	0.658787	0.398441	Chr06	8521211	8522106	-	Protein of unknown function
MD06G1056800	3.90044	4.37628	2.91709	1.88381	2.85711	2.20147	2.37975	2.85434	2.20917	1.22435	2.6607	3.70326	12.4134	13.3881	15.392	4.59021	7.88051	8.87003	3.52811	3.15168	6.53125	0	4.95007	1.75983	2.08543	0.0400837	1.00759	0.234099	2.41764	0.094716	2.55267	0.116057	Chr06	8563769	8566906	-	Plant protein of unknown function (DUF828) with plant pleckstrin homology-like region
MD06G1056700	15.0494	12.8598	17.4059	9.16398	11.9606	11.7734	12.3617	16.427	15.0444	12.6635	13.9153	12.3657	16.7887	14.5319	12.7482	16.2273	15.2278	14.7791	15.0707	19.1525	13.3748	13.6742	12.9037	9.80938	-0.294619	0.67441	0.556113	0.152642	-1.4422	0.0178642	-0.278423	0.514946	Chr06	8536287	8541460	+	formyltetrahydrofolate deformylase
MD06G1057100	36.4882	35.4226	36.7165	39.1404	43.566	38.9177	46.1312	45.2816	43.9979	34.1673	38.106	33.8005	61.8389	64.5742	63.5351	53.6852	53.0786	47.5743	73.877	75.2435	81.9824	31.3191	36.881	36.1386	0.669326	0.00194943	0.211952	0.298075	1.06396	0.0111469	0.336723	0.0303724	Chr06	8681952	8695213	+	G2484-1 protein
MD06G1058200	1.54944	1.98547	1.79192	0.68806	0.866735	0.722251	2.37481	1.55764	1.34901	2.00487	1.56292	2.15602	0.177067	0.218129	0.380785	0.172165	0.231745	0.267729	0.699916	0.546924	0.879881	0.0258071	0	0.0927167	-1.00018	0.0804663	-0.543319	0.0287138	0.530483	0.445875	-1.59789	0.00849058	Chr06	9023530	9028483	+	Nucleotide-diphospho-sugar transferases superfamily protein
MD06G1060000	0.668304	1.09801	0.62891	0.179485	0.255593	0.124912	0.201639	0.615436	0.49698	0.0379786	0	0	20.5603	20.1464	22.5206	9.22739	10.1309	11.2519	5.72955	6.34611	5.76013	2.40144	3.39144	1.76068	4.02465	0.0030482	3.22565	0.000684175	1.54154	0.0702978	2.00092	0.0296755	Chr06	9271696	9273177	+	Eukaryotic aspartyl protease family protein
MD06G1059300	63.8593	60.2456	64.9178	53.3798	43.9258	57.8338	55.0222	56.4686	60.3132	47.184	50.8254	39.0416	48.632	45.7749	45.4587	42.9104	40.9972	45.6875	45.9103	51.4712	40.3308	26.1196	30.0551	42.2486	-0.410797	0.107658	-0.0202466	0.945097	-1.22406	0.00613345	0.0787643	0.88747	Chr06	9124468	9133106	+	Class II aminoacyl-tRNA and biotin synthetases superfamily protein
MD06G1060300	42.2722	29.0479	29.3299	31.9113	41.4137	29.2186	24.9544	26.5108	28.9438	24.9516	23.2197	69.3267	2260.26	2361.97	2292.91	2525.49	2771.72	2474.1	963.769	997.22	925.564	2065.01	2239.2	1869.79	6.12892	0.00331141	5.92783	0.000404772	4.68713	0.00033158	5.43404	0.0274315	Chr06	9340096	9341581	+	mitochondrion-localized small heat shock protein 23.6
MD06G1060700	1.43308	1.51423	1.59749	0.593263	0.840201	1.11101	0.846786	0.827597	0.927851	0.678136	0.469396	0.503545	1.41051	2.17679	1.58292	1.51947	1.95506	2.19347	2.83094	2.57201	2.73998	0.682838	0.568697	0.792419	-0.681953	0.0270457	0.730318	0.151215	1.14204	0.0078158	0.0238065	0.918382	Chr06	9408685	9410940	+	Protein of unknown function
MD06G1061100	10.7583	11.9955	10.7231	8.04259	10.1021	9.37675	12.2106	11.394	14.8854	10.0971	12.058	9.63466	17.0712	13.4965	16.1281	10.0918	11.212	14.2078	10.8953	12.9973	8.71897	8.00906	12.1068	7.3477	1.11099	0.00828788	0.502808	0.280811	-1.57345	0.0725992	0.37371	0.486747	Chr06	9951744	9953797	+	Ubiquitin-like superfamily protein
MD00G1186200	1.69948	1.65914	1.83857	1.15997	1.19134	1.24416	1.80811	2.09525	2.26635	0.959536	1.48721	1.19687	1.60837	1.31604	1.66159	1.0516	0.878272	0.837299	0.874363	1.08636	0.810163	0.490789	0.995383	1.0159	0.198167	0.414977	-0.131416	0.355861	-1.38569	0.00603196	0.377151	0.196107	Chr00	44274525	44278279	-	microtubule end binding protein EB1A
MD00G1018700	3.50553	4.75903	4.13711	1.56442	1.56404	1.71867	3.04409	4.53746	4.80062	2.18319	2.53966	1.47666	1.56697	1.39387	2.12858	1.32917	0.645613	1.53338	1.906	2.47171	1.3883	1.36547	0	2.46013	-0.401549	0.515673	0.42795	0.0213601	-2.64605	0.0127103	-1.38619	0.401098	Chr00	3198553	3199867	-	hemoglobin 1
MD06G1063800	3.66416	3.36727	3.4615	1.94591	2.71578	2.49427	2.51162	3.18168	3.46845	2.18145	2.61386	2.44684	7.22756	5.76551	7.01597	4.40694	5.09397	4.16106	6.32922	5.43148	5.70062	2.79771	3.35642	4.18604	1.32035	0.00536614	0.507731	0.161384	0.599186	0.401602	0.769747	0.0764334	Chr06	11030813	11035904	+	AT-hook motif nuclear-localized protein 1
MD00G1185600	13.2707	14.7608	9.59564	13.6964	14.4509	12.3121	18.1528	16.3824	13.9658	13.9623	12.9601	13.1571	11.0088	6.52583	10.253	8.79412	9.20536	4.7236	16.3331	9.92243	9.79134	4.16489	5.42616	6.04192	1.35967	0.0262655	-1.46892	0.0702528	0.119872	0.93063	-0.770812	0.0479741	Chr00	44145255	44148419	-	Calcium-dependent lipid-binding (CaLB domain) family protein
MD06G1065400	108.037	106.584	108.79	115.518	127.753	107.647	100.08	100.415	103.549	79.7831	86.6973	101.617	804.903	795.837	805.992	863.782	921.303	863.861	548.507	531.518	489.915	645.028	690.411	609.325	2.90078	6.35197e-06	2.73379	0.000405848	2.09001	0.00241308	2.85605	0.00274063	Chr06	13526606	13530021	-	stress-inducible protein
MD06G1065500	75.6192	65.4862	70.3375	43.3764	42.9606	52.2281	65.5374	67.9787	74.2936	45.8721	51.5686	54.3023	62.876	48.1788	54.1007	47.8235	49.5882	61.6852	56.373	62.2425	49.3792	54.3919	32.3086	43.0569	0.192214	0.653427	0.48206	0.212336	-1.20788	0.0109899	-1.07227	0.0421934	Chr06	13905919	13908509	-	Pentapeptide repeat-containing protein
MD06G1067000	92.7545	98.6321	94.3608	135.864	133.432	138.115	156.024	169.562	174.396	173.004	177.244	177.274	50.6425	55.3646	52.7025	59.7037	65.5996	62.4607	59.9875	62.6148	69.2207	64.3364	70.4068	73.0823	-1.01624	0.00644008	-1.2106	0.000554197	-1.25897	0.0518466	-1.13977	0.000945185	Chr06	14241132	14252447	-	Aldolase superfamily protein
MD06G1069700	2.44173	2.14341	2.59907	1.69463	2.49179	2.26949	3.10859	3.02662	1.91137	2.82431	2.89474	2.74986	10.4079	12.7065	9.7389	8.94747	8.232	9.58404	10.2251	9.23114	9.72525	4.59393	4.58942	3.3969	1.0397	0.00861315	1.903	0.00592634	2.10238	0.0814837	0.321182	0.377846	Chr06	16774309	16777309	-	-
MD00G1187000	88.2885	88.0956	95.3025	109.905	121.21	87.1161	68.8153	94.5179	89.5124	81.5371	67.9024	78.5677	252.743	256.748	249.101	223.06	230.76	196.114	216.957	205.763	194.207	140.309	140.286	148.805	1.30629	0.00185577	0.695037	0.120655	0.660102	0.404289	0.846775	0.0337017	Chr00	44333933	44334990	+	-
MD06G1070600	15.8515	16.8228	14.5124	26.6761	24.5167	25.9532	24.7972	25.6269	24.4689	31.1533	33.0443	31.3228	12.2433	13.7726	11.3302	11.5927	13.2381	12.2044	14.7933	16.3135	17.1997	11.4835	8.78512	13.9416	-0.600734	0.186614	-1.1663	0.00188246	-0.518277	0.212468	-1.62911	0.0408837	Chr06	17081358	17083291	-	nucleotide-rhamnose synthase/epimerase-reductase
MD06G1071600	223.754	222.027	218.78	145.261	149.832	141.496	326.522	348.732	330.468	225.491	231.38	221.664	18.9111	17.0478	19.2809	9.86446	11.127	9.62074	7.94001	7.51002	13.9234	6.69766	9.70767	31.0441	-3.17552	1.85966e-05	-3.94691	2.2294e-06	-3.31635	0.0392219	-2.79039	0.16078	Chr06	17544096	17545587	+	leucoanthocyanidin dioxygenase
MD06G1073100	0.328306	0.142943	0.338196	0.212658	0.0359831	0.0916395	0.0963787	0	0	0.187203	0.0720051	0.0580832	1.88029	1.26347	1.6612	1.19641	1.72262	0.55753	0.540901	0.382106	0.745638	0.484547	0.84908	0.864227	1.51242	0.0387997	0.184372	0.654967	1.5266	0.000621543	1.0552	0.0123968	Chr06	18186971	18190835	+	Protein of unknown function
MD06G1073200	2.87011	2.74317	2.73976	4.04527	4.59783	4.49646	3.25248	3.3382	3.16073	3.55881	3.07806	2.762	8.79193	7.04309	8.50597	6.82713	7.54338	6.60777	8.06644	8.73439	7.1421	4.48673	5.19192	5.29865	1.82907	0.00095288	0.415431	0.0561504	0.490079	0.104087	0.795707	0.0385589	Chr06	18192935	18195751	-	phloem protein 2-A12
MD06G1075500	0	0.848338	0	0	0	0	0.427566	1.9758	1.56175	0	0	0	0.630612	0	0	0.95658	2.3864	0.43225	0	1.06797	0	0	0	0	#N/A	#N/A	-0.181003	0.661948	-4.57706	0.0285005	-	-	Chr06	18766044	18767853	+	Copper amine oxidase family protein
MD06G1076000	27.099	26.0673	27.969	35.3303	39.0552	33.226	30.9788	36.3562	37.7191	27.8795	32.7469	34.5731	24.2603	27.5723	25.6752	19.7205	24.511	18.8618	24.2248	24.2754	23.4307	16.7372	16.9062	19.2785	-0.424858	0.0268711	-1.20894	0.00211591	-0.928207	0.0960644	-0.722004	0.0917379	Chr06	18782547	18783750	+	-
MD06G1076400	0.170351	0.118201	0.0472032	0.195146	0.2753	0.194541	0.224812	0.550821	0.117915	0.0660542	0.288141	0.354493	0.45592	0.149429	0.487471	0.210343	0.232218	0.330782	0.215307	0.555047	0.216363	0.294342	0	0	1.13492	0.00250239	0.0886723	0.534896	-0.955543	0.304399	-0.658868	0.132153	Chr06	18863829	18864781	+	-
MD06G1077100	0.549687	0.454535	0.563921	0.359156	0.361637	0.303121	0.497027	0.434528	0.496473	0.614548	0.432779	0.5198	0.943947	0.897232	0.955486	0.361555	0.479966	0.528784	1.45663	1.33049	1.72187	0.25562	0.669063	0.386488	0.364008	0.0868379	0.0621041	0.663962	1.30012	0.00487317	0.306093	0.309007	Chr06	19153388	19153980	+	-
MD06G1077400	22.7901	25.5646	21.7485	15.0137	27.275	20.9288	23.2264	17.4076	24.0894	25.7552	19.7022	18.9516	14.7398	19.4058	23.0861	12.5436	15.4008	18.0626	28.5026	33.0147	28.6035	19.234	8.36444	11.0893	-0.313379	0.715024	-0.356833	0.64026	0.131417	0.880385	-2.11518	0.0159848	Chr06	19214981	19219616	-	DEA(D/H)-box RNA helicase family protein
MD06G1079100	3543.2	3567.37	3599.87	6238.59	6021.26	6193.92	6286.15	6232.04	6073.76	7811.54	7998.03	8074.3	1119.05	1083.3	1100.22	1469.64	1642.72	1552.88	1917.82	1956.68	1905.07	1652.26	1749.11	2258.38	-1.63824	6.523e-05	-2.12023	0.000135552	-1.73994	0.000346541	-1.84324	0.0130388	Chr06	19472632	19474953	+	AMP-dependent synthetase and ligase family protein
MD06G1079800	0.936781	1.44358	1.93414	1.52222	0.5787	0.915593	0.363053	0.663173	0.146987	0.723157	0.289024	0.445771	0.371326	0.165417	0.347736	0.343342	0.305257	0.647689	0.420396	0.201828	0.452578	0.838607	0	0	-0.771599	0.389849	-0.265949	0.655925	0.673616	0.481746	-1.52929	0.0187016	Chr06	19564125	19565794	-	actin depolymerizing factor 7
MD06G1081300	515.28	513.039	487.991	348.244	333.384	329.334	471.229	504.059	481.614	463.854	459.707	420.164	214.78	211.68	215.987	165.409	177.743	167.238	156.014	160.655	168.175	145.718	130.298	156.49	-1.11763	0.000886077	-1.11784	0.000169192	-1.5308	0.00624239	-1.7065	0.00561354	Chr06	19934610	19937046	+	glutathione peroxidase 6
MD06G1082500	18.7739	14.9812	19.2062	11.3663	14.6098	13.6769	12.3203	10.4772	11.2478	11.7677	7.73507	10.4454	14.2251	13.6567	13.5825	10.1338	8.54067	7.46843	10.8091	9.12353	12.8315	7.60246	8.44972	6.68007	-0.470019	0.364689	-0.507425	0.272161	1.18335	0.00914346	-0.457862	0.426481	Chr06	20279496	20285942	-	glutamate-cysteine ligase
MD06G1082900	5.97115	6.66636	6.19957	8.17926	8.54517	4.86738	8.68955	7.94121	8.11051	5.55175	4.03978	4.54759	12.0988	12.2005	14.9048	11.2304	9.18424	10.6503	15.9497	20.6536	20.3516	7.84672	7.13259	6.90095	1.24144	0.0436123	0.506469	0.456971	1.03265	0.200491	0.28325	0.394812	Chr06	20387139	20393995	+	bromo-adjacent homology (BAH) domain-containing protein
MD00G1188400	3.24634	2.63746	3.02586	1.77083	1.90713	1.43094	2.70576	2.82484	3.73638	1.94166	1.62014	1.84498	4.41382	3.17744	3.99224	1.75188	3.24697	3.95992	2.2576	4.13776	2.2741	1.99188	1.99737	2.20943	0.893337	0.0996477	0.260497	0.711265	-2.01254	0.0479796	0.116237	0.527843	Chr00	44642545	44644031	+	Calcineurin-like metallo-phosphoesterase superfamily protein
MD06G1083800	0.0504207	0	0.197087	0	0	0	0	0	0	0.110122	0	0	0	0.315868	0	0.171566	0.114972	0	0.0712993	0	0	0	0	0	-1.00996	0.00139305	0.0588252	0.740402	-	-	-	-	Chr06	20529442	20531713	-	Myosin heavy chain-related protein
MD06G1083400	74.8759	74.732	45.9438	32.7211	75.9123	64.3029	82.9164	44.1846	60.4065	83.0789	87.2671	88.0261	132.214	132.356	138.051	64.6236	64.679	67.6066	170.697	165.534	168.97	25.7865	21.1861	19.978	1.73078	0.137325	0.499494	0.615706	2.30642	0.166694	-2.29554	0.000908713	Chr06	20427842	20434440	-	-
MD00G1188600	1.06046	0.958301	0.596034	0.901465	0.648368	0.914433	1.05146	1.22658	1.7085	1.13963	0.925746	0.468665	1.36294	1.23247	1.02476	0.902966	1.12269	1.57116	1.21226	1.72418	0.981164	1.51994	0	0.136922	0.471282	0.427513	0.40609	0.329279	-1.44636	0.0439567	-1.95274	0.0648746	Chr00	44764330	44767174	+	Essential protein Yae1
MD06G1085400	37.2085	32.9199	30.285	48.0038	57.8833	55.1261	77.2056	63.4558	65.9104	63.9162	60.4497	61.4092	2.77464	2.85149	2.02775	4.00435	6.76756	5.27794	14.4722	12.7753	19.6463	17.3501	16.3615	16.77	-3.50757	0.00796823	-3.632	0.0022758	-0.480039	0.290603	-1.92845	5.9743e-05	Chr06	20912763	20913626	-	Ribosome-inactivating protein bryodin II
MD06G1086300	59.3743	60.051	63.1311	38.9016	35.3599	46.5218	61.7767	63.5927	62.3135	60.4515	50.6136	54.106	18.8903	20.3621	15.7271	19.8215	27.3776	29.7171	52.3793	64.6717	52.372	21.8179	31.444	33.0681	-2.22111	0.00528149	-0.677802	0.276478	-0.943222	0.0326072	-0.289244	0.467737	Chr06	21314990	21317988	-	hydroxyproline-rich glycoprotein family protein
MD06G1086900	8.80581	8.06542	8.3109	8.64685	9.17743	8.45716	8.3458	7.42751	8.71348	6.98105	7.10258	7.19033	20.1565	19.5956	20.4745	18.1503	21.0736	17.9161	13.379	13.7971	15.1073	9.41026	10.7482	9.51927	1.27194	0.00284548	0.752297	0.00122353	1.0057	0.0766908	0.595513	0.0131355	Chr06	21357750	21360378	-	ubiquitin-conjugating enzyme 5
MD06G1087400	0	0.179227	0.133584	0.120793	0	0.0707785	0.241847	0	0.338837	0.224668	0.147812	0.142602	0.412603	0.390055	0.580366	0.700747	0	0.572965	0.32282	0.241363	0.369274	0.249362	0.801871	0.298629	0.590521	0.200922	1.23389	0.0160565	0.576382	0.442839	0.80147	0.0954649	Chr06	21397030	21401283	-	Protein of unknown function
MD06G1087500	0.547428	0.483395	0.377244	0.231039	0.542096	0.25928	0.356651	0.465884	0.527814	0.348974	0.544005	0.409787	1.16059	1.04764	1.20158	0.580949	0.551013	0.546247	1.28596	0.822302	0.929672	0.210438	0.871743	1.03868	0.844131	0.0119627	0.195028	0.504722	0.608563	0.368786	1.15893	0.0226051	Chr06	21421041	21421432	-	6-phosphogluconate dehydrogenase family protein
MD06G1088400	1.36537	1.8151	1.1675	2.09367	2.21905	1.66771	0.573558	0.804643	0.845252	0.446978	1.31805	1.00003	7.82174	7.22732	7.4579	6.06836	4.61039	5.05279	5.0532	6.19422	4.55809	2.98421	3.54338	3.5312	2.20167	0.0121359	1.21492	0.0277345	0.692123	0.0108383	1.59489	0.0543469	Chr06	21593923	21596877	+	BTB/POZ domain-containing protein
MD06G1088600	0.607971	0.520032	0.670268	0.543479	0.401471	0.336667	0.42628	0.460984	0.263312	0.236064	0.190302	0.320355	2.73406	3.0867	3.1938	1.90555	2.16019	2.10555	2.41629	2.80259	2.07952	1.40116	1.51851	1.04773	1.12837	0.0173804	0.959785	0.00807481	0.693822	0.219164	0.817716	0.0565689	Chr06	21598167	21600066	-	Phosphoglycerate mutase family protein
MD06G1088900	0.337021	0.473852	0	0.445225	0.363822	0.347845	0.396624	0.27826	0	0.736081	0	1.89702	3.55065	2.25516	2.46962	1.36949	1.72079	1.06035	1.7028	2.26205	1.47433	0	1.70105	1.46663	2.62663	0.0285131	0.368816	0.0779544	0.626554	0.545333	1.42444	0.42241	Chr06	21702997	21705180	+	Tetratricopeptide repeat (TPR)-like superfamily protein
MD06G1089100	1.0127	0.906458	1.71661	1.56344	0.547531	2.71516	0.895352	4.18629	2.92372	0.553885	0.780222	3.70645	60.5498	77.9793	67.9137	66.8999	75.0191	67.2482	30.8904	32.6411	34.6236	26.6602	29.544	19.6965	3.98168	0.00381431	4.98241	0.0122642	2.00952	0.421922	3.03403	0.123338	Chr06	21707385	21708398	-	Protein of unknown function
MD06G1089200	0.162573	0.305116	0.0358632	0.582926	0.647495	0.735903	0.438273	0.538813	0.82066	0.373853	0.503268	0.427392	0.853871	0.900079	1.09492	2.52352	2.71491	3.56605	2.70682	3.87181	2.84073	4.1482	3.37483	1.67177	1.08674	0.0735217	1.44745	0.0124611	0.198603	0.708926	0.909497	0.28771	Chr06	21735483	21737612	-	beta-hydroxylase 1
MD06G1089500	3.82494	4.28081	3.17158	5.07602	5.67772	4.64129	3.86605	2.64098	2.72003	4.11117	3.32162	4.34291	1.22748	1.43646	1.2775	0.932035	0.55764	1.0703	3.60372	3.66611	3.80814	0.786993	1.81955	1.23719	-1.01617	0.102079	-1.35336	0.012897	0.774308	0.311297	-0.504651	0.316118	Chr06	21793744	21797906	-	MAP kinase 4
MD06G1090700	16.3901	14.5875	14.7885	14.8246	14.0993	13.3358	16.7461	17.2247	17.7334	13.9643	14.729	15.7867	11.8025	10.8252	11.2928	10.2138	13.5441	8.68195	11.2459	11.282	11.2714	11.8075	11.6185	10.6515	-0.185691	0.438124	-1.0158	0.00466792	-0.647616	0.00990966	-0.448783	0.07254	Chr06	21956411	21958535	-	isoprenoid F
MD00G1189100	2.23171	1.64421	2.27408	1.54892	1.62087	1.9884	1.18487	1.91747	1.32406	1.3136	1.81726	1.38593	1.1137	0.844806	0.776034	0.279752	0.228507	0.0753212	1.10651	0.407472	0.657221	0.453228	0.183985	0	-0.692706	0.270674	-1.20317	0.0186457	-0.063497	0.956866	-1.43637	0.0436234	Chr00	44892701	44895431	+	disease resistance family protein / LRR family protein
MD06G1092500	16.1909	15.1666	15.6249	11.6997	12.7359	12.5477	15.4466	11.1718	10.8696	14.0082	12.2663	11.3105	5.28087	6.22315	5.30381	3.92835	3.65434	3.3256	7.69608	7.8808	5.67819	2.31954	2.0196	3.69501	-1.7605	0.00114166	-1.53445	0.0024512	-1.08515	0.373763	-1.82928	0.0499791	Chr06	22193952	22199474	+	Protein of unknown function
MD00G1189200	2.65966	2.45977	2.32673	3.09238	3.23739	3.17044	3.30273	3.45795	3.08775	2.03165	2.93521	3.01109	0.87826	1.15468	0.800176	1.27787	1.6085	1.00877	2.02082	2.4123	1.77036	0.76883	0.96922	0.725024	-1.24372	0.0188002	-1.2235	0.00341587	-1.17693	0.0260073	-0.830907	0.114152	Chr00	45006050	45013741	-	Plant-specific transcription factor YABBY family protein
MD06G1094300	9.8525	11.3559	10.475	7.15967	8.0949	6.95622	5.41978	5.58054	3.90642	5.59324	5.09836	4.43476	1.39396	0.707498	1.36117	1.16952	1.46617	0.802221	1.09038	1.54155	1.43136	0.914148	0.956443	0.815578	-1.40791	0.0183868	-2.42375	0.00142974	-1.35125	0.208704	-1.62918	0.00629364	Chr06	22599069	22599716	+	Late embryogenesis abundant (LEA) hydroxyproline-rich glycoprotein family
MD06G1094700	0.103384	0.0969061	0.0672035	0	0	0.106705	0	0	0	0.0564503	0.377036	0	0	0	0	0.0526448	1.11546	0.200947	2.01962	1.38113	1.51243	0.0622371	0	0	-0.0855667	0.226348	-0.604417	0.225562	1.69941	0.0462055	-0.0821966	0.848642	Chr06	22706966	22707625	+	Late embryogenesis abundant (LEA) hydroxyproline-rich glycoprotein family
MD06G1095300	16.467	17.5444	18.5327	25.3469	24.9809	23.4411	30.8496	34.684	30.9744	25.8726	23.3245	23.5099	36.9117	33.174	36.0206	62.973	62.6773	60.1217	46.3779	46.5814	42.7362	35.3509	35.5898	33.2247	1.15837	0.0173432	1.2221	0.000710829	0.129188	0.681039	0.458996	0.0542805	Chr06	22894316	22900361	-	P-loop containing nucleoside triphosphate hydrolases superfamily protein
MD06G1095800	1.68483	2.00592	1.24028	1.76567	2.25861	1.83049	0.566057	0.715726	0.572991	1.23193	1.33727	1.48304	5.1175	5.25611	4.98695	2.72344	4.09209	3.5577	4.00429	3.83068	4.53338	2.22739	2.87551	2.16547	1.44153	0.0616284	0.216315	0.510103	2.02655	0.00778153	0.757841	0.0534181	Chr06	22947488	22952317	-	Potassium transporter family protein
MD06G1096000	0.330055	0	0	0.629326	0.812132	0.86228	0.27158	0	0	0	0	0	0	0.295649	0	0.474785	0.120206	0	0.16206	0.11457	0.749615	0	0	3.14058	#N/A	#N/A	-0.429694	0.390302	2.09739	0.0474122	-	-	Chr06	23018794	23022698	+	aluminum-activated malate transporter 9
MD06G1096100	46.7686	46.2174	43.4674	58.0157	56.383	52.8798	45.7144	49.3953	47.37	38.1497	44.1664	46.8091	115.526	106.384	112.337	95.5098	99.8666	89.2816	89.2878	98.2239	92.6176	63.5728	67.707	63.2479	1.56089	0.000371248	0.567885	0.00757189	0.634533	0.0422169	0.664608	0.0725359	Chr06	23023848	23027823	-	loricrin-related
MD06G1096200	16.3128	17.1143	15.697	7.179	7.52187	6.7207	9.61989	11.6115	10.7832	7.84826	6.71119	7.80135	6.69067	5.56608	6.18175	4.89488	5.77385	5.58892	6.84732	9.04319	7.04698	5.61491	5.6306	5.2109	-0.825755	0.00768204	-0.518855	0.0371546	-1.49582	0.0205377	-0.491809	0.0748961	Chr06	23040296	23046358	-	Uncharacterized protein family (UPF0016)
MD06G1096700	0.61432	0.638936	0.721464	0.722597	0.440793	0.325652	0.677113	0.611718	0.948865	0.815886	0.566397	0.388328	0.973262	2.0572	0.850621	0.932318	0.752187	0.61256	1.03812	1.41848	1.34854	0.973911	0	1.17948	-1.05109	0.0375456	0.127325	0.72275	0.0727219	0.906381	-0.805811	0.41714	Chr06	23184508	23188327	-	cation/H+ exchanger 18
MD06G1098700	1.26439	1.36724	1.03481	0.421175	0.573309	0.891461	0.695262	1.45676	0.391975	0.31188	0.734354	0.974279	2.75717	3.0066	1.92126	1.5358	0.751855	1.13116	0.896649	1.59949	1.10895	0.826724	0.79372	1.13376	0.279586	0.664278	1.0005	0.0374767	-0.643167	0.665323	0.259889	0.653038	Chr06	23465130	23466049	-	6-phosphogluconate dehydrogenase family protein
MD06G1100000	81.205	76.1976	68.5522	58.4829	44.3193	46.2565	72.8235	76.0172	72.2494	56.8864	54.1846	57.3788	39.5939	42.6228	44.8153	22.636	31.6037	25.0509	40.182	37.9175	45.4428	16.898	26.8932	19.6843	-0.693053	0.140116	-1.42259	0.017394	-0.275763	0.359071	-0.738757	0.0992025	Chr06	23627262	23629664	+	Galactose mutarotase-like superfamily protein
MD06G1100200	7.62214	6.83594	6.3643	4.3846	5.0403	2.93295	12.5515	10.215	10.4294	11.2937	8.50154	8.88068	0.181514	1.08888	1.11908	3.76187	5.85288	1.75601	2.71256	1.95559	2.50769	2.03529	1.05967	2.08867	-2.93	0.0731321	-1.5473	0.0695802	-0.864172	0.115955	-2.54707	0.0135205	Chr06	23657684	23661997	+	Leucine-rich repeat protein kinase family protein
MD06G1101000	4.64744	4.81888	4.3569	3.15677	3.38639	2.62442	4.94533	5.79381	5.51553	3.83496	4.13905	3.86599	6.4394	7.22125	6.72606	8.3321	7.48767	7.59165	4.64213	3.9186	4.23433	4.80526	5.58956	4.02055	0.319776	0.213958	1.11503	0.0168574	-0.199977	0.668725	0.351146	0.337934	Chr06	23759262	23759426	-	Protein of unknown function
MD06G1101200	73.7444	79.8446	73.2095	75.333	72.5336	65.1608	54.9166	65.0366	59.6409	59.4227	59.8913	67.8411	168.378	160.533	157.417	150.935	148.249	130.664	125.363	133.754	43.1913	120.448	109.47	92.1676	1.20775	0.00757831	0.819473	0.0226434	-3.08186	0.174272	0.441274	0.212872	Chr06	23776096	23779440	+	hydroxyproline-rich glycoprotein family protein
MD06G1101400	4.77364	4.59808	5.53505	5.12329	4.14864	4.44264	6.47686	5.85601	6.35605	4.77033	4.50014	4.62676	3.28015	3.6109	4.168	2.08144	2.49435	2.10118	5.20272	5.28898	4.949	1.29517	1.32249	2.23966	-0.480198	0.336511	-1.0277	0.0099289	-0.33151	0.248792	-0.938131	0.119076	Chr06	23785412	23792786	-	SPA1-related 2
MD06G1101600	7.35843	7.49079	7.01726	2.5817	3.06781	3.53981	3.85721	4.72109	5.53756	2.30833	2.68392	1.78175	16.6515	19.9475	17.2394	11.0464	11.5174	8.30673	8.87811	7.99212	10.1729	3.46168	7.04089	5.19843	0.786435	0.0367488	1.25421	0.0490685	1.13368	0.246508	2.03021	0.00224622	Chr06	23808323	23812936	-	Aminotransferase-like
MD06G1102800	0.541979	0.423358	0.456652	0.129221	0.224118	0.302437	0.401089	0.394783	0.6198	0.275541	0.209844	0.138803	0.536264	0.954178	0.609313	0.942669	0.356777	0.846246	0.934363	0.897115	0.754268	0.225569	0.421249	0.529452	-0.450349	0.155756	1.11649	0.00191159	-0.0218992	0.957869	0.541057	0.0643213	Chr06	23976318	23977467	+	Protein of unknown function (DUF3133)
MD06G1104100	2.78178	2.45038	2.24779	0.627932	0.458928	0.87598	0.106746	1.53613	0.659397	0.839768	1.73608	1.7506	1.4657	1.59896	1.36593	2.5897	3.08743	4.51376	19.2769	20.7394	18.3297	0.920435	0.896935	0.715939	-0.593843	0.143089	1.6962	0.0402287	2.19884	0.273039	-0.39852	0.516932	Chr06	24218568	24220572	-	WRKY family transcription factor
MD00G1189600	2.08576	2.23608	2.03321	1.04626	0.819244	1.11264	1.49701	1.94863	1.864	1.1352	1.62684	1.60327	2.99035	2.84388	3.73109	2.45297	1.82802	2.51482	2.33285	2.19554	2.61681	2.12668	1.14198	1.62951	0.841588	0.0688541	1.11885	0.00362431	0.439429	0.419396	-0.483736	0.262932	Chr00	45547932	45550282	-	H/ACA ribonucleoprotein complex
MD06G1105200	68.5401	67.3561	70.5434	135.146	135.206	138.967	158.945	165.084	169.768	217.209	220.179	242.882	14.3688	15.7022	15.0212	15.8297	18.6341	17.6983	25.1403	25.4676	26.0578	19.9226	18.0648	32.8326	-2.36278	6.87293e-05	-3.05406	0.000191154	-2.67072	0.00049265	-3.16375	0.0212443	Chr06	24390032	24390679	-	-
MD06G1105300	49.0936	48.0868	54.3748	43.9653	45.8586	43.9216	43.2684	33.3392	36.1024	41.4976	54.8776	49.3539	54.0976	68.581	56.5766	30.6897	49.9784	31.0899	43.0716	48.5175	50.1432	25.2713	15.51	26.5922	-0.549614	0.00600834	-1.1155	0.0072574	0.716943	0.336235	-1.62542	0.0841396	Chr06	24391063	24396169	-	Pectin lyase-like superfamily protein
MD06G1105900	18.153	25.161	24.3544	7.54839	9.65931	4.22837	12.5505	11.3253	7.11217	9.93406	9.71488	12.6892	0.933803	0	0.801607	1.04832	2.80691	2.58769	0	0.483404	0.568776	1.2468	0	0.537537	-2.16666	0.0844415	-2.22148	0.0845686	-2.56757	0.204487	-4.37768	0.00112856	Chr06	24470237	24474706	+	glycosyl hydrolase 9C2
MD06G1106300	87.92	92.2039	91.2497	79.4326	76.7534	75.8869	72.4151	76.3458	71.5489	69.8442	69.3816	74.2061	127.866	120.246	121.928	110.275	117.072	135.145	122.241	110.416	123.204	86.0349	97.3344	79.5351	0.548674	0.0206976	0.70912	0.0456795	1.04945	0.0166415	0.387227	0.200069	Chr06	24540625	24545048	-	homolog of yeast oxidase assembly 1 (OXA1)
MD06G1107400	5.46865	6.1549	4.49564	5.99859	5.03973	6.27677	4.24618	7.18447	8.01578	4.71554	3.87339	7.8155	7.99131	12.1839	7.54882	9.6262	7.37109	11.4523	9.92858	12.2566	12.6518	4.9395	3.38392	4.00347	-0.275375	0.732745	1.24364	0.0103887	-0.0922852	0.946904	-1.1012	0.160323	Chr06	24738773	24741280	+	Pleckstrin homology (PH) domain-containing protein
MD06G1111100	32.5366	30.0467	35.4253	30.4082	30.8529	30.7731	30.2141	28.6771	24.1187	24.8618	24.2149	26.2288	67.4761	78.2453	66.3884	49.9047	52.0073	55.4825	86.2613	69.784	82.7088	37.4602	45.4679	33.4385	0.460061	0.0580565	0.78906	0.0052188	2.37692	0.0142299	0.758536	0.112972	Chr06	24995204	25000071	+	auxin response factor 9
MD06G1111900	11.569	11.6846	10.5663	11.012	11.3931	12.4957	9.52568	9.69111	10.7184	9.62371	9.77566	9.34669	17.5396	15.1825	17.83	12.8818	12.3438	12.906	18.2192	17.5031	18.3335	7.01313	10.5729	10.413	1.0834	0.000351614	0.249345	0.0963604	0.83785	0.055419	0.660808	0.0188431	Chr06	25048428	25053352	+	NIN like protein 7
MD06G1112200	3.44618	4.81406	5.43686	17.9228	14.0908	16.1525	11.9743	13.7871	11.0653	9.97214	14.1844	12.3386	5.26511	7.14512	5.51503	7.79081	11.1263	9.02733	4.27544	7.89422	9.65563	2.53915	7.85964	5.26528	-0.65482	0.321514	-1.16751	0.0290498	-0.525951	0.77275	0.508292	0.232545	Chr06	25079522	25080452	-	-
MD06G1113500	164.897	166.18	161.892	126.255	122.633	119.578	109.74	112.378	110.19	87.0258	90.7501	93.4468	54.9171	50.2661	55.7788	79.4481	86.116	85.3792	70.0252	74.2076	71.6345	65.2402	74.0178	78.4007	-1.28494	8.34077e-05	-0.642126	0.00528145	-0.778686	0.00432532	-0.0546184	0.743604	Chr06	25146041	25150557	+	trehalase 1
MD06G1113800	8.78593	9.17264	8.14255	7.16911	7.02702	5.7882	8.96907	5.82064	6.71951	7.32341	5.40635	4.49831	14.0147	10.0768	11.7441	11.3184	10.7159	12.94	14.4566	12.3622	13.3208	7.71926	9.49332	8.44801	1.2003	0.0222983	0.833112	0.055384	1.66143	0.118624	0.842167	0.178029	Chr06	25196931	25200720	+	methyltransferases
MD06G1114100	19.0975	23.995	21.1803	20.7235	28.4458	21.9412	23.7408	13.7005	21.536	21.5435	21.964	27.0106	20.9127	20.5769	20.8206	13.0662	13.189	16.4002	13.9832	17.1354	20.1164	12.5736	10.4835	10.3529	0.0526873	0.895719	-0.536707	0.278526	0.662473	0.657123	-1.42207	0.00989551	Chr06	25352174	25355068	-	ORMDL family protein
MD06G1113900	8.0907	6.92058	6.88436	5.55714	4.93643	5.28397	6.62241	6.07349	5.46432	4.81046	5.81691	6.15816	4.54935	5.27149	4.39327	3.30812	3.08986	4.48096	8.52145	9.78421	9.07514	2.98377	1.62358	2.18925	-0.872349	0.077619	-0.120872	0.680265	0.452619	0.391539	-1.7173	0.0117023	Chr06	25201291	25205813	-	Transducin/WD40 repeat-like superfamily protein
MD06G1114200	15.2561	19.1511	14.9687	11.3278	14.0802	13.0263	12.9561	4.71907	9.55296	10.5269	5.05958	10.2456	57.3878	56.4144	51.9233	34.2754	41.2368	41.2081	35.1494	37.6844	39.3359	28.2597	26.3188	25.2695	1.79569	0.03207	1.42127	0.0168171	3.04833	0.212228	1.05034	0.26522	Chr06	25358120	25360596	-	BTB/POZ domain-containing protein
MD06G1114600	2.91616	2.37366	2.70435	3.36221	2.11995	2.71097	1.39389	3.23169	3.64069	2.72867	2.98102	2.15959	17.7758	17.9634	17.3754	15.1378	16.9442	16.4353	12.5458	9.9784	9.48428	7.80208	11.833	9.52559	2.24407	0.00307244	2.08974	0.0099326	0.609329	0.722841	2.28021	0.00171348	Chr06	25402702	25405249	+	HIT-type Zinc finger family protein
MD00G1190500	5.22675	5.07225	5.2585	2.86367	3.32055	3.05308	4.06459	4.25062	3.04813	3.70317	3.30692	3.64768	1.97047	2.38491	2.17526	1.47514	1.49689	1.16417	2.2662	2.12839	1.68109	0.95909	0.951141	1.3253	-1.28581	0.00185387	-0.925167	0.014164	-0.920029	0.309749	-1.09548	0.0223713	Chr00	45754845	45756231	-	Haloacid dehalogenase-like hydrolase (HAD) superfamily protein
MD06G1115200	1.10576	1.68192	1.16292	0.910856	0.553608	0.633718	1.31623	1.3223	1.1762	0.687831	0.840209	0.737781	1.91847	1.51405	1.65236	1.8762	1.83692	1.38532	3.52044	3.49719	3.88453	0.688728	0.650284	1.51243	0.692826	0.211619	0.465647	0.19749	1.34234	0.00515583	0.348433	0.557096	Chr06	25425907	25429273	+	WRKY DNA-binding protein 33
MD06G1116900	9.93803	11.2837	11.8025	10.253	11.063	10.1291	10.3343	10.5639	11.0612	10.7968	11.4629	10.0104	21.3822	21.2172	20.3954	17.8025	20.9037	17.624	18.6687	18.2632	20.4498	12.4467	17.5176	13.6164	0.726037	0.0782774	0.483838	0.00893167	1.05575	0.0215933	0.936274	0.0196046	Chr06	25623242	25628337	+	mRNAadenosine methylase
MD06G1117200	0.734137	1.05969	0.550458	1.05399	2.25372	1.25407	1.63328	0.851669	0.840354	0.835011	0.421333	0.815692	3.85969	1.48295	3.5695	4.1485	1.78263	2.32989	0.324969	0.608821	1.11134	0.299043	0.219864	1.25828	3.31763	0.0011076	1.14591	0.216017	0.992537	0.441904	-0.0704421	0.938342	Chr06	25629495	25630728	-	early nodulin-like protein 8
MD06G1115500	11.1254	13.4678	10.8257	15.96	14.5573	16.527	18.7525	14.8583	14.6956	15.4755	13.9923	14.7693	10.657	8.32841	9.35847	9.57258	11.6981	11.6121	18.5503	19.9549	19.5621	9.23913	5.86	5.86414	0.377747	0.358965	-0.590365	0.0914267	0.543494	0.409537	-1.80709	0.00167019	Chr06	25457722	25458027	+	eukaryotic release factor 1-2
MD06G1116700	10.3824	12.7378	10.1147	9.10492	12.8256	9.1142	9.19294	9.29204	11.6162	11.8941	9.77802	7.72879	22.5971	20.3889	21.2812	16.3272	17.8114	13.5163	14.754	17.8865	10.299	4.81676	10.4167	6.82999	1.29042	0.0371308	0.192998	0.654891	-1.44843	0.0877915	0.740596	0.23991	Chr06	25601551	25603348	-	Yippee family putative zinc-binding protein
MD00G1190800	28.4373	30.2122	30.1535	13.7634	13.9591	16.1909	28.345	28.266	28.5924	20.2037	22.0089	22.4947	8.53409	7.71409	7.59049	5.06	4.87651	7.34103	6.19624	5.43234	6.18098	5.33781	4.56758	6.64663	-1.68166	0.00444214	-0.773422	0.0979793	-1.68592	0.00171422	-1.87438	0.0161209	Chr00	45942353	45946366	-	Peroxidase superfamily protein
MD06G1117600	6.95392	8.09112	8.15169	3.40606	3.65116	3.69431	4.86228	5.43125	4.72921	3.6946	2.89783	4.20743	4.14739	3.53829	3.23092	2.2494	1.83513	3.02903	3.61443	3.85791	2.8932	2.41976	1.62779	2.46745	-0.892526	0.131486	0.0152501	0.947334	-1.19454	0.0456885	-1.04859	0.0636001	Chr06	25645772	25647230	+	Protein of unknown function
MD06G1118300	2.89848	3.42515	5.28585	3.87503	3.15488	3.3732	3.00857	2.49533	3.03652	3.02678	1.94324	3.26032	3.71667	3.6322	2.87228	2.83732	3.4206	2.83599	3.8917	3.12979	4.14589	1.03008	2.71226	1.07631	-0.856928	0.36729	-0.420816	0.0796926	1.16677	0.0421896	0.060205	0.945439	Chr06	25705319	25706879	-	Ypt/Rab-GAP domain of gyp1p superfamily protein
MD00G1019200	252.893	262.606	292.579	144.535	152.08	178.532	196.117	198.635	211.446	162.124	132.445	142.643	174.465	177.866	152.473	165.502	165.527	129.787	169.513	200.286	191.565	157.877	122.335	110.638	-1.08365	0.0349375	-0.17707	0.654993	-0.429647	0.332528	-0.77463	0.0694144	Chr00	3416233	3432250	+	plastid transcriptionally active 4
MD00G1191100	34.5694	21.5708	31.2292	18.795	14.3873	20.8086	8.88136	16.4451	15.9851	13.7348	15.0062	13.2707	63.3023	49.4195	61.4847	37.5105	34.7548	45.8055	26.8672	36.9339	27.2137	15.4894	19.3425	22.9948	1.44217	0.204896	1.5266	0.0273563	-0.922488	0.448871	0.974149	0.0391086	Chr00	46149278	46150880	+	-
MD06G1118500	49.1939	46.9027	40.8483	54.8625	49.8548	64.4828	77.0674	79.7714	88.6633	61.5654	55.4293	60.739	35.8703	31.8993	27.5831	29.9277	37.2882	27.8091	85.1443	99.3595	78.2231	21.5866	30.9951	35.0727	-0.348433	0.559553	-1.14578	0.044779	-0.883247	0.0260709	-0.347439	0.420609	Chr06	25716611	25717084	+	Protein of unknown function
MD06G1119500	30.8151	33.1026	39.1508	24.5968	27.0413	22.4356	32.5238	25.2183	20.6544	27.1399	26.4061	23.3729	27.2357	26.8509	27.7496	21.6814	28.9996	21.4861	24.12	29.823	30.4151	14.555	12.1822	12.5958	-0.486831	0.308704	-0.612327	0.0142529	0.654557	0.581045	-1.16957	0.0117092	Chr06	25841553	25843839	+	Mediator complex
MD06G1120000	4.92796	5.91519	4.39584	3.98387	2.4263	3.20171	3.3267	2.94012	3.44854	3.15872	2.34265	2.52495	14.9356	14.791	12.8581	4.85343	5.95724	6.0113	11.7196	12.8705	12.905	1.61506	3.61028	3.93739	1.39149	0.0695428	0.528761	0.310517	1.67158	0.0185451	1.15511	0.100585	Chr06	25897420	25899498	+	Basic helix-loop-helix (bHLH) DNA-binding family protein
MD06G1120100	0	0.0353846	0.0490781	0.033247	0	0	0.04413	0	0	0.0412252	0.0406156	0	1.90832	1.38227	1.96875	0.144338	0.997674	0.554004	0.498239	0.443872	0.537277	0.0457565	0.380441	0	2.01273	0.00286028	-0.0868469	0.831504	0.845469	0.000360485	0.511064	0.212435	Chr06	25971717	25973613	+	basic helix-loop-helix (bHLH) DNA-binding superfamily protein
MD06G1120300	15.6801	14.7685	15.78	9.81431	9.41382	9.07848	15.0952	15.2379	14.0565	8.68904	9.27011	9.53638	4.96943	5.53759	4.91809	6.40994	7.768	7.68334	5.11258	5.40801	5.63069	3.94773	4.44947	4.64717	-1.75775	0.000262102	-0.504822	0.0659897	-1.17381	0.0169455	-0.725938	0.0117638	Chr06	26017413	26021730	-	alpha/beta-Hydrolases superfamily protein
MD06G1120500	3.53044	2.72191	2.28631	2.17079	3.00715	0.363526	2.95202	2.7889	2.48287	3.71489	2.95997	2.75775	3.89017	3.30814	3.36595	2.63293	3.09017	2.82134	5.49309	4.16999	5.25173	1.86676	2.61746	1.51848	0.709135	0.27482	-0.119657	0.919841	1.54202	0.0170255	-0.232314	0.657322	Chr06	26081728	26084625	+	-
MD06G1121400	6.22053	6.99376	6.99166	1.16579	0.252937	1.20015	0.275283	1.15879	1.28375	0.163222	0.623141	0.732198	5.87172	6.63278	6.26712	8.49405	7.32072	7.79072	8.74944	7.49968	7.36279	6.36913	5.20793	6.85165	-0.373624	0.171024	2.57459	0.0291088	1.34265	0.39547	2.08462	0.03204	Chr06	26181095	26183024	-	NAC (No Apical Meristem) domain transcriptional regulator superfamily protein
MD06G1121600	38.6578	38.2467	37.6163	28.7405	27.0661	26.708	41.2407	45.8535	41.2097	33.8955	31.9053	33.7534	14.2468	14.9914	14.9973	7.25874	4.56792	6.68173	16.8891	14.6994	16.6235	4.93662	6.85276	9.34871	-1.36328	0.000873224	-1.42243	0.00759716	-1.00298	0.0654037	-1.47296	0.0559148	Chr06	26295540	26300096	+	GroES-like zinc-binding dehydrogenase family protein
MD06G1122000	4.4779	5.48993	5.75066	5.11851	5.10721	3.90865	3.25407	2.67363	2.5316	6.30053	4.12139	4.80663	2.7718	2.33717	2.1473	1.14188	0.852827	0.864661	1.33441	1.1606	1.5181	0.821445	0	0.63172	-0.891189	0.168111	-1.55276	0.0157324	0.0979319	0.741438	-3.05637	0.0112132	Chr06	26327316	26330240	-	Glycosyl hydrolase superfamily protein
MD06G1121900	37.166	36.4028	35.5457	39.9439	39.3847	38.233	41.199	43.3475	44.5082	40.5876	41.4922	37.9085	22.1211	25.3063	24.7613	19.1443	27.0106	21.0756	41.8612	42.2794	41.2631	18.5736	16.8042	24.4943	-0.770407	0.0390339	-1.29906	0.00240069	-0.227908	0.195834	-0.927861	0.122804	Chr06	26319597	26326911	+	ubiquitin-specific protease 10
MD06G1122100	82.1672	81.3939	81.1862	114.92	111.414	108.36	119.793	117.259	120.141	112.707	110.185	109.499	252.718	241.206	252.613	133.666	149.364	135.342	183.751	177.733	182.106	70.9662	83.1194	84.8451	1.74368	1.19867e-05	0.111862	0.054867	0.709033	0.00210694	-0.167319	0.208777	Chr06	26333011	26337204	-	UDP-Glycosyltransferase superfamily protein
MD06G1122300	121.381	112.969	107.398	94.3261	99.3185	103.184	115.502	116.337	116.736	104.755	116.956	114.159	242.409	250.55	254.97	191.754	190.663	189.865	257.924	269.074	230.05	157.969	174.868	137.243	1.19581	0.0124561	0.980283	0.00163138	0.589203	0.0461715	0.566635	0.154752	Chr06	26386664	26390307	-	Polyketide cyclase/dehydrase and lipid transport superfamily protein
MD06G1122600	6.10194	6.66289	5.34772	7.09085	5.98114	4.18654	8.94128	8.71231	9.82803	6.30257	8.52325	5.95686	2.63281	3.10314	3.03091	1.90276	4.19527	3.13354	4.66838	5.29	5.14377	1.62259	3.67455	2.45584	-0.85307	0.118662	-1.63014	0.0490356	-0.95014	0.0625015	-0.0490333	0.866334	Chr06	26425757	26426335	-	RING/U-box superfamily protein
MD06G1123700	62.6877	69.8008	63.8927	63.5293	68.0778	38.8022	59.1504	69.9394	65.7204	28.9185	34.0256	34.0626	53.9241	41.6739	57.7556	36.367	41.5548	55.8583	41.8009	55.5966	45.666	44.4171	42.6593	43.246	0.55738	0.110644	-0.427979	0.61441	-1.42775	0.0472462	0.375407	0.173606	Chr06	26533260	26535285	+	plastid ribosomal protein l11
MD06G1124100	43.9574	45.3998	46.3214	114.856	112.986	106.659	120.706	120.341	121.543	108.992	115.241	107.599	53.9429	53.2791	51.1176	44.6358	50.9044	47.0835	90.9097	96.4336	85.6563	40.074	48.6174	40.2834	0.138076	0.332621	-1.42489	0.000313028	-0.806491	0.00469268	-1.04796	0.00923035	Chr06	26599531	26603044	-	2-oxoglutarate (2OG) and Fe(II)-dependent oxygenase superfamily protein
MD06G1124200	12.5603	10.2605	11.2128	6.91745	6.55119	11.4282	11.1968	8.88321	11.9721	14.452	12.5084	9.71069	6.34463	11.9775	7.83411	10.5497	9.6223	7.38392	12.708	9.78779	9.41236	5.03827	10.3936	11.2794	-1.84343	0.0454162	0.254308	0.727178	0.127978	0.896608	0.86646	0.178982	Chr06	26607145	26609690	-	translocase of the inner mitochondrial membrane 13
MD06G1124700	2.00809	3.38511	2.32468	3.00002	3.44489	2.81137	2.04278	1.46794	1.98756	1.55204	1.85359	1.51431	11.8368	13.3521	11.0374	10.3789	11.6577	12.3107	7.43416	8.10365	8.0199	6.95361	9.77457	7.24455	1.63079	0.107115	1.5248	0.00670093	1.75044	0.0475708	2.26547	0.00285316	Chr06	26692794	26692985	-	Protein of unknown function
MD06G1124500	28.7562	30.7804	32.4687	27.4322	27.7064	28.3946	41.6916	31.772	32.4517	29.604	26.7683	32.1816	61.5604	60.8531	67.4456	35.2184	37.5171	36.2443	65.4502	64.3189	65.0034	21.1142	39.2707	19.6336	1.09109	0.0280725	0.308651	0.0146289	1.34515	0.104927	0.481914	0.56263	Chr06	26665659	26669755	-	Protein of unknown function
MD06G1126700	0.22977	0.183716	0.286743	0.129456	0.352028	0.823365	0.488819	0.277885	0.194011	0.338567	0.423068	0.219842	4.06978	2.87462	2.63897	1.53358	1.35935	1.28619	2.42412	3.43282	2.86563	0.691152	0.563336	0.489099	1.98869	0.0454375	1.01994	0.126884	1.31313	0.174329	0.155108	0.532904	Chr06	26853387	26855315	-	-
MD06G1127300	24.1508	22.0829	21.8355	28.0194	27.0811	24.6495	22.516	22.6468	19.9872	22.7467	21.6375	22.3811	89.5262	87.2586	83.0288	99.6049	103.355	92.1951	63.1382	64.3431	62.5658	52.1086	59.851	56.262	1.90868	0.00329487	1.64764	0.000856626	1.51241	0.015422	1.49831	0.000663195	Chr06	26929541	26933195	+	actin 7
MD00G1191200	7255.03	7156.42	6778.71	8509.73	9098.37	10546.1	6650.06	6132.8	6007.94	9691.45	9560.76	10976.3	6804.49	7374.43	6692.77	14623.1	10872.7	14008.7	9789.51	8149.25	9663.27	25933.7	23535.2	24076.2	-0.214036	0.324114	1.06361	0.00453486	1.34229	0.00661348	1.04789	0.00537631	Chr00	46325934	46326706	+	-
MD06G1127600	3.03952	2.8786	2.81583	3.62868	3.53144	3.7396	3.54306	3.08568	2.84056	2.96461	3.10017	2.655	13.8404	14.3366	13.7049	9.35531	9.9831	8.70766	11.7649	10.7936	10.2204	3.73817	3.98795	3.44693	1.86276	0.000545132	1.00991	0.0018634	1.65668	0.0375493	0.366433	0.13241	Chr06	26963973	26967663	+	S-adenosyl-L-methionine-dependent methyltransferases superfamily protein
MD06G1127500	8.70302	8.8687	8.22491	9.33013	8.69287	7.58626	10.2	8.21181	9.86696	7.81502	8.47349	8.26112	17.7546	16.6637	16.1323	12.2813	14.1803	14.2477	17.6742	16.6629	16.9836	8.91567	7.79592	8.57808	1.02033	0.0112929	0.424997	0.152275	1.06605	0.100103	-0.123953	0.402898	Chr06	26944103	26952853	+	ARM repeat superfamily protein
MD06G1128200	0.289784	0.0804319	0.162672	0.250036	0.0232744	0.0864176	0.126315	0.0355429	0.0708995	0.0470101	0	0.142146	0.387475	0.464641	0.318523	0.109824	0.254032	0.0675692	0.848046	0.207527	0.694887	0.0782661	0.405947	0.431156	-0.005793	0.986678	-0.253388	0.300714	1.94124	0.041462	0.736808	0.0709808	Chr06	27060483	27065066	+	NOD26-like intrinsic protein 5
MD06G1128300	2.14178	1.79064	2.01646	2.32222	2.11676	2.18108	2.90686	1.94005	2.58113	1.94026	2.45668	1.79096	1.23525	1.04798	1.35626	0.802944	1.80915	1.25011	2.09343	1.51853	1.72543	0.708555	1.33212	0.759722	-0.133672	0.644908	-1.07521	0.0324593	0.345415	0.647412	-0.109698	0.738197	Chr06	27069602	27075662	+	forkhead-associated domain-containing protein / FHA domain-containing protein
MD06G1128400	100.959	101.487	101.523	116.226	113.188	110.278	103.474	106.127	100.521	99.2776	105.302	97.1582	43.6589	41.3385	45.8021	49.3255	52.4992	44.7335	67.5596	68.2821	68.9245	45.0865	50.7842	57.387	-0.972765	0.00259286	-1.42336	0.000584677	-0.561067	0.0205337	-0.637085	0.0448227	Chr06	27077484	27083177	+	Clp ATPase
MD06G1128700	2.79688	2.86535	2.90643	1.6533	2.10583	1.46355	2.3774	2.64536	2.97151	2.19406	1.47833	1.67146	0.734205	0.740318	0.837706	0.610302	0.734083	0.552979	0.735346	0.850749	0.808835	0.387017	0.526765	0.821799	-1.07081	0.00276433	-0.985075	0.0210501	-1.34525	0.0275991	-0.61319	0.234208	Chr06	27100945	27103295	-	inositol polyphosphate kinase 2 alpha
MD06G1128500	90.1042	96.966	96.285	82.3897	84.7616	79.6777	120.145	108.867	104.597	120.79	102.436	111.269	129.944	109.548	123.238	63.5818	64.4574	61.2706	73.6028	75.3105	71.8735	26.7328	26.0527	33.7403	0.758354	0.0382897	-0.46193	0.00505004	-0.5375	0.19766	-1.89507	0.0138414	Chr06	27087364	27094696	+	NADPH/respiratory burst oxidase protein D
MD06G1129200	12.2774	11.8892	9.91791	10.9643	11.6858	9.16963	9.21389	9.98613	9.82003	7.35405	9.31812	9.05466	13.1426	10.1317	13.8174	9.86455	9.82773	9.93556	9.47094	11.7535	10.9608	5.31551	8.36804	6.69626	1.12019	0.00813991	-0.181128	0.488507	-0.293622	0.517468	0.382673	0.260164	Chr06	27274168	27276911	-	Exostosin family protein
MD06G1129000	3.79772	9.7678	9.83317	8.11276	8.98447	8.0552	7.72598	8.83087	9.85206	7.25518	7.50236	6.0613	16.3443	5.03228	16.4582	4.19891	5.63796	14.4245	5.39242	14.3213	4.82679	9.04214	10.2259	8.19264	3.37513	0.192567	0.410746	0.737877	-4.0271	0.0173487	0.546137	0.164437	Chr06	27268313	27270816	+	crumpled leaf
MD06G1129100	28.8166	26.6722	23.2536	15.0457	15.2928	13.5595	18.055	17.8398	17.6822	12.9605	14.7386	13.1426	99.2445	95.2201	107.631	83.3394	96.2638	75.4054	31.7975	36.217	25.4144	36.5088	38.4944	34.214	2.34623	0.00511651	2.0499	0.000253189	-0.34635	0.449462	1.45944	0.00444174	Chr06	27270868	27272511	-	Rubredoxin-like superfamily protein
MD06G1131500	158.033	149.29	164.107	81.6508	74.5691	81.2529	81.185	91.7719	98.4258	56.4814	69.4647	67.8089	134.58	140.22	128.953	105.932	98.591	108.88	55.5862	66.5648	57.9584	52.1	54.0359	54.6048	-0.499185	0.0346547	0.564175	0.0110376	-1.3809	0.0295071	-0.142007	0.607917	Chr06	27526044	27527718	-	magnesium-protoporphyrin IX methyltransferase
MD06G1131000	29.9299	30.187	28.6175	26.8537	27.9732	27.0478	32.0709	35.6393	36.2076	30.7985	37.1202	36.8586	12.5731	11.9449	13.2831	8.57148	9.26209	9.41572	20.4913	24.4693	21.8067	7.00572	7.35445	7.47018	-0.890819	0.0025537	-1.53234	0.000593652	-1.24817	0.0230743	-1.99204	0.00327885	Chr06	27456418	27464031	-	MEI2-like protein 1
MD06G1132000	1.63962	1.9957	1.13033	2.43472	1.83182	2.64031	3.51213	2.79152	3.33965	1.70974	2.72275	1.77689	3.38684	0.969859	2.2444	0.627059	0.851344	2.72726	3.5147	4.08918	4.01524	1.21767	0.268883	2.6952	2.58861	0.0148388	0.115853	0.901508	0.262768	0.631099	-0.782387	0.580957	Chr06	27583460	27586083	+	Protein of unknown function
MD06G1133200	166.464	161.091	173.949	181.828	182.901	180.095	286.704	295.152	304.784	232.366	240.536	231.132	82.5586	80.8618	84.4956	97.48	114.617	103.079	190.916	207.371	201.867	100.067	100.664	108.524	-0.993247	0.00702064	-1.01893	0.000960432	-0.772602	0.0271486	-1.10503	0.00172131	Chr06	27729640	27732821	+	basic helix-loop-helix (bHLH) DNA-binding superfamily protein
MD06G1133700	31.9025	39.586	39.7479	39.8893	46.5624	43.2783	50.6186	50.5906	58.6537	43.521	51.8746	42.9321	26.2146	21.2965	17.7748	12.9653	18.2135	23.1328	38.4364	48.9401	38.8162	23.0279	21.6691	23.6331	-0.797411	0.370392	-1.25063	0.124826	-1.31442	0.0422256	-0.938484	0.0341357	Chr06	27809804	27811468	+	ARM repeat superfamily protein
MD06G1134000	5.2165	5.15622	5.27765	3.9014	3.39633	3.59994	3.1163	4.17773	4.90445	2.83665	2.9503	2.96091	8.46795	7.00377	8.79212	6.73595	6.04556	5.81561	5.78387	6.64955	5.00532	3.29358	2.54299	2.9979	1.07758	0.00969136	0.662041	0.0330704	-0.895525	0.2052	-0.291767	0.0945452	Chr06	27824236	27830044	-	Protein of unknown function
MD06G1134100	0.435615	0.248078	0.152924	0	0.348088	0.0607031	0	0	0	0.032114	0	0.445467	20.0756	17.4334	19.2976	25.529	25.1277	24.063	3.25071	2.30814	2.32526	11.4673	13.0449	12.2505	4.48052	0.000799648	4.45918	0.000887462	2.01573	0.0479605	3.56223	0.00519687	Chr06	27838905	27840149	+	Chlorophyll A-B binding family protein
MD06G1134200	35.8754	30.2105	28.9746	23.9268	22.3401	14.218	24.1571	28.5597	27.5761	22.4489	19.7471	18.7127	47.7927	49.6345	53.0555	40.1109	54.8747	36.1274	38.5202	32.5648	27.7361	25.7738	35.983	33.1632	0.818179	0.134716	0.188159	0.669716	-0.340579	0.661924	1.18311	0.0144505	Chr06	27842057	27844984	+	ubiquitin-conjugating enzyme 27
MD06G1134300	6.3368	6.89788	5.9451	6.53832	7.0699	6.75007	6.13501	5.41284	5.87379	6.28345	5.84544	5.39403	11.1847	10.7044	12.1932	7.07539	8.42349	7.9572	9.64907	12.9219	10.3317	4.32373	3.39039	5.28523	1.10746	0.0129416	0.0106209	0.944778	0.128417	0.823032	-0.526056	0.30304	Chr06	27857993	27862920	+	Protein kinase superfamily protein
MD06G1135400	0.711503	0.774843	0.78146	0.95602	0.708672	0.509597	0.979861	0.75017	0.952066	0.48791	0.671855	0.477395	1.58132	1.30552	2.00165	0.514741	0.836763	0.768183	0.522864	0.903925	0.454783	0.186908	0	0.322147	1.11369	0.0410508	-0.312538	0.347034	-1.08113	0.111591	-0.511564	0.241894	Chr06	28042412	28050535	+	DNA binding
MD06G1134900	3.08792	2.70351	3.55272	4.1597	3.92706	3.46332	3.67299	3.09048	3.14093	3.3468	3.1378	3.00103	4.51676	4.91217	4.23755	3.8155	2.9344	3.26556	6.57802	5.8596	6.18707	1.51893	2.15331	2.22306	-0.0632294	0.834151	-0.00256585	0.992117	1.16481	0.0309745	-0.0491607	0.773311	Chr06	27934470	27946379	-	-
MD06G1136900	57.4607	58.478	52.1448	44.5948	43.1203	43.641	43.1746	45.0944	46.4768	39.2458	40.2842	37.6959	29.0745	26.8635	28.8216	24.0023	27.9643	22.1974	27.2558	25.7117	23.6166	22.8082	29.7244	27.8512	-0.609976	0.0204012	-1.14082	0.00115679	-1.11081	0.0309099	-0.0498832	0.281748	Chr06	28191907	28194926	-	glutamate-1-semialdehyde 2
MD06G1137500	0.607022	0.531487	0.317646	0.186448	0	0.446957	0.398129	0.0725332	0.116266	0.127971	0.164435	0.183186	0.132796	0.474112	0.290156	0.191879	0.134053	0.0740346	0.372906	0.162412	0.564444	0	0	0.150684	-0.587109	0.341939	0.05536	0.895777	1.61865	0.0169707	-0.0703114	0.731827	Chr06	28262441	28265922	-	HXXXD-type acyl-transferase family protein
MD06G1138200	23.3868	22.6252	23.0207	11.4089	11.5257	11.2249	12.1145	19.1343	19.746	5.39662	11.5597	11.0345	33.6803	33.3683	21.6423	23.1949	25.2188	22.2787	14.332	16.4243	7.84083	13.4057	14.7217	12.5438	-0.281264	0.732584	0.797436	0.000226188	-3.32463	0.0342494	0.769325	0.440293	Chr06	28321535	28323986	-	Heavy metal transport/detoxification superfamily protein
MD06G1140600	4.41292	3.98307	4.12817	3.8485	4.97992	4.24256	1.7935	1.94792	2.06834	2.44495	3.73369	3.54312	45.4831	43.8256	46.2717	36.2045	40.2004	36.7595	18.1871	17.5246	16.8734	19.908	17.8113	13.1302	3.29497	0.0002053	2.6913	0.00122486	2.43936	0.00167581	1.78884	0.0536849	Chr06	28449629	28452478	+	non-specific phospholipase C6
MD06G1140800	2.70469	2.17878	2.65047	1.03753	0.627709	0.767623	0.741949	0.708108	0.843803	0.559223	0.610286	0.698462	0.540339	1.13425	0.46109	0.431061	0.270176	0.361112	0.302591	0.268638	0.521911	0.322867	0.230973	0.286573	-2.21739	0.00459453	-0.286335	0.340055	0.160452	0.671579	-0.473742	0.0165677	Chr06	28453545	28455215	+	thylakoid lumenal 17.9 kDa protein
MD06G1141000	2.33734	2.36497	2.02671	1.9	1.70883	2.07292	1.85766	2.29922	2.33944	2.14994	1.91264	1.88892	5.25157	5.43597	5.30961	3.83806	3.89798	4.89836	4.95346	4.77733	4.51941	3.368	3.28868	2.30712	1.02314	0.0153895	1.0667	0.017173	0.485236	0.261009	0.22328	0.570644	Chr06	28482906	28486194	+	Major facilitator superfamily protein
MD06G1140900	2.14611	2.65215	2.1092	1.95497	2.10235	2.37375	2.76446	2.11822	2.84874	1.56749	3.05346	2.46932	5.80523	3.6178	4.71767	3.0354	2.56347	1.92629	4.41385	4.24039	5.43793	1.39319	1.78914	1.00685	1.82459	0.01576	0.11274	0.776591	1.44436	0.0740637	-0.22022	0.74891	Chr06	28465260	28475358	-	glutamate dehydrogenase 3
MD06G1142500	0.312361	1.46426	0.541002	1.00809	0.672522	0.213496	0.122535	0	0.257225	0.680708	0.555247	0.544001	2.98445	2.84257	2.02684	1.16527	1.18711	1.52729	1.332	1.93963	2.87987	0.504806	1.25603	1.54159	1.07944	0.444106	0.407485	0.515404	2.10429	0.167124	1.19429	0.0430617	Chr06	28617382	28619360	+	FAR1-related sequence 3
MD06G1143500	0.0897939	0	0	0	0	0	0	0	0	0.266851	0	0	0.0556792	0.0949538	0	0.222119	0.0520278	0.40602	2.58954	2.35683	2.23812	0	0.524426	0	-0.12078	0.60861	0.683924	0.0203485	1.69179	0.00495703	-	-	Chr06	28710193	28710615	-	calmodulin-like 38
MD06G1143700	4.6613	4.87269	3.95323	2.98043	2.30247	1.58501	2.4869	2.04223	2.09634	2.08377	4.71634	2.88724	9.58566	8.74862	9.26074	4.7362	6.08125	4.77006	4.72648	4.42388	4.45282	3.65022	2.23723	2.92927	1.29595	0.0118059	0.363964	0.384684	1.05372	0.0443051	-0.387208	0.660242	Chr06	28720786	28723716	-	cyclopropyl isomerase
MD00G1199400	0.849797	0.716211	0.770529	0.339702	0.31365	0.549188	0.718044	0.22036	0.350365	0.505671	0.753248	0.347645	1.50971	0.905793	1.28181	0.490483	1.8942	0.99402	1.00398	1.03953	1.77102	0.216362	0.368952	0.3146	1.00488	0.0343076	-0.230015	0.677737	2.08437	0.0654662	0.111258	0.683225	Chr00	47077326	47080958	+	-
MD06G1144200	3.97637	4.10006	4.13749	5.34719	3.63584	2.67288	3.22794	3.18947	2.74283	3.14825	2.56211	2.93348	13.1766	13.5032	12.7815	9.64075	4.7559	9.06535	7.37221	6.64486	7.0028	3.58071	4.38061	6.64253	1.34988	0.000283871	1.61314	0.121516	1.30127	0.0238907	0.994758	0.172986	Chr06	28754759	28757794	+	P-loop containing nucleoside triphosphate hydrolases superfamily protein
MD06G1144400	11.4688	11.1995	12.0456	24.8182	22.3585	24.975	26.1026	25.8113	28.4204	23.6333	28.6257	20.11	12.5056	12.4438	13.3264	26.4626	23.7472	20.1401	12.2692	11.0784	10.3815	109.85	98.3076	70.8331	0.155573	0.421337	-0.0916567	0.77876	-1.37948	0.0385513	1.68793	0.074993	Chr06	28764559	28764862	+	-
MD06G1144500	1.80517	1.70461	2.05721	4.77116	4.39327	4.65908	4.21203	4.57792	4.42613	3.9181	5.17463	4.18663	3.08092	1.92941	1.89914	6.99104	6.89618	4.50298	2.36913	2.13841	2.20426	26.4347	28.7656	17.8242	0.553971	0.46463	-0.0159564	0.969633	-0.722744	0.046007	2.22409	0.0370009	Chr06	28766909	28767212	+	-
MD06G1144700	5.34589	5.25333	6.09446	15.8243	14.7453	16.0065	18.6802	18.7363	19.5634	16.9152	17.3809	13.9088	5.78704	6.773	5.96735	16.6481	17.0406	14.6712	6.74128	7.32228	6.37785	64.7311	55.8748	47.2055	-0.394997	0.0547781	-0.0850403	0.625192	-1.81421	0.00034748	1.46327	0.0362193	Chr06	28772079	28772382	+	-
MD06G1145400	7.54179	7.39991	6.82351	5.35201	4.51054	3.80341	6.03168	4.87125	5.08279	5.35976	4.47394	4.20966	3.44416	3.86669	2.91799	3.99381	3.01572	1.84392	4.52345	3.90937	3.76103	3.03874	2.19559	2.89183	-1.26937	0.0338129	-0.821421	0.281224	-0.0692963	0.903047	-0.960209	0.0497347	Chr06	28805171	28809498	-	Zn-dependent exopeptidases superfamily protein
MD00G1199600	67.4886	72.3974	75.4723	42.6378	41.4002	46.0192	52.4442	57.9494	53.2743	36.2526	39.051	37.4702	36.6738	37.5042	35.7612	33.3156	32.5864	36.2912	36.3861	36.7461	28.6649	30.5565	20.4109	21.0317	-1.13578	0.00718203	-0.170753	0.23656	-1.51087	0.035292	-1.34497	0.0100028	Chr00	47097333	47098710	-	Ribosomal L29 family protein
MD06G1148800	2.45187	2.34714	1.83184	3.0459	2.98516	2.8562	1.75057	1.86507	3.23538	2.88743	2.69666	2.30379	8.7697	9.31202	9.75137	6.03953	6.87269	6.82605	7.51845	8.69851	7.29501	3.41912	5.038	4.72727	1.88626	0.0156484	0.819585	0.00622651	0.453787	0.662654	1.17136	0.00673955	Chr06	29143772	29148059	-	glyceraldehyde-3-phosphate dehydrogenase C subunit 1
MD06G1149300	0.192779	0.241273	0	0.237556	0.290861	0.234783	0.120164	0.285994	0.072212	0.182349	0.05098	0.0973457	0.966885	0.679273	0.867823	0.504105	0.766287	0.744426	0.543391	0.555807	0.68193	0.106648	0.097352	0.102392	1.34207	0.0159763	0.265889	0.211551	0.634229	0.258241	-0.0606169	0.677458	Chr06	29185114	29185644	+	sulfotransferase 2A
MD06G1149700	23.8255	25.7379	22.9895	18.5211	20.323	21.2353	18.5975	18.5158	15.6528	21.0542	16.3389	18.8066	82.3923	78.2719	82.0978	49.5429	53.5954	52.158	67.2214	74.0405	69.438	57.081	66.2196	60.3637	1.95294	0.00097631	1.29813	0.0038333	1.84746	0.0273184	1.79306	0.0103563	Chr06	29251883	29254334	+	-
MD06G1149600	5.70653	3.74036	4.82575	5.14072	2.5108	5.82207	4.41999	3.6073	3.36604	5.05361	4.30095	2.96401	7.99224	7.00238	7.14273	6.00479	5.9896	5.21139	7.64775	6.28787	4.16397	2.86087	6.42816	6.39112	0.661314	0.370775	0.421605	0.614739	-0.100696	0.938484	1.60006	0.045709	Chr06	29216985	29221908	+	-
MD00G1201300	8.13737	10.1225	8.18772	10.129	10.3434	7.24583	5.02935	14.5133	11.9495	7.47921	6.73656	3.3414	19.814	14.7737	17.5736	25.7877	20.4852	20.612	10.7177	9.22486	10.2879	17.1443	5.50665	11.433	1.72135	0.0173364	1.1908	0.0787006	-1.00151	0.671713	-0.57857	0.649529	Chr00	47762228	47767757	+	nitrate transporter 1.1
MD06G1157100	0	0.0955012	0	0	0	0.0491458	0	0	0	0.13345	0.144754	0	0.379051	0	0.5021	0.167357	0	0.227125	0.519896	0	0.355146	0	0	0	1.47256	0.0127784	0.495915	0.00102732	1.53248	0.0976246	-0.0638437	0.72801	Chr06	29928296	29928508	+	Radical SAM superfamily protein
MD00G1201600	21.8243	20.6887	21.9891	15.4974	15.905	15.5266	19.2899	20.4522	19.1519	16.8102	14.8041	16.7265	9.55997	9.6774	8.56242	11.4671	9.27484	7.58748	14.3605	12.8239	12.0162	9.47059	8.22868	10.7031	-1.36158	0.00553534	-0.723624	0.158522	-0.712353	0.163367	-0.896279	0.0533227	Chr00	47799490	47804893	-	cryptochrome 1
MD06G1154300	0.414218	0	0.251603	0.713952	0.906148	0.901399	0.508672	0	0	0.322895	0	0	1.75767	0.915698	1.18565	1.05987	0.0621065	0.840377	1.3243	1.04703	1.81784	0.158509	0.248893	0	1.53746	0.143604	0.86975	0.0407747	2.80973	0.0292122	0.0208009	0.96597	Chr06	29752127	29752888	+	radical SAM domain-containing protein / GCN5-related N-acetyltransferase (GNAT) family protein
MD06G1155800	0.953349	0.815617	1.08562	0.738301	0.383685	0.18185	0.632127	0.223585	0.74465	0.405579	0.416518	0.493882	1.63103	2.11179	1.90942	0.834335	0.728271	1.08546	2.60104	3.08421	2.46711	0.318466	1.03236	1.0645	0.0624969	0.795235	0.468124	0.372274	0.865666	0.39598	1.11131	0.0265008	Chr06	29828805	29833831	+	NB-ARC domain-containing disease resistance protein
MD06G1156200	0.45556	0.510974	0.218178	0.443406	0.0449131	0.194859	0.191574	0.376367	0.10365	0.286815	0	0.197283	0.818539	0.0716364	1.58346	0	0.215253	0.0990018	0.634553	0.987362	0.682275	0.0762801	0.635282	0	2.66545	0.0259411	-0.425108	0.308767	-0.133762	0.823993	0.47594	0.498493	Chr06	29872898	29874583	+	NB-ARC domain-containing disease resistance protein
MD06G1160200	43.5527	40.0278	53.7255	22.5979	26.8889	25.4833	30.0495	38.355	27.3586	26.9198	34.0716	25.3302	37.6538	51.0168	39.3035	45.7466	44.5193	49.6929	45.3489	49.6729	46.9123	37.4532	22.8071	23.8033	-1.26096	0.0176158	1.0305	0.0117785	0.248173	0.761641	-0.791101	0.225103	Chr06	30156354	30160017	+	Pentatricopeptide repeat (PPR) superfamily protein
MD06G1160400	47.3075	42.4629	49.1824	54.1348	48.9568	39.278	58.3541	52.1596	52.6852	43.7878	53.547	47.0075	37.3501	48.5025	37.8302	42.6067	34.262	34.1035	45.6265	50.0725	43.4862	29.6706	38.5	39.9212	-1.0553	0.00614621	-0.346351	0.470975	-0.525788	0.249103	0.176739	0.4355	Chr06	30169334	30173111	+	tetratricopeptide repeat (TPR)-containing protein
MD06G1160600	73.0533	66.5454	68.2265	102.334	102.638	100.486	110.787	111.155	104.766	99.1528	102.626	100.15	161.256	114.497	180.563	122.239	77.3031	94.2585	115.33	115.527	118.017	92.9823	98.1511	81.048	2.2994	0.00959787	0.445218	0.265071	0.208396	0.233383	-0.13667	0.587643	Chr06	30191962	30195587	-	Haloacid dehalogenase-like hydrolase (HAD) superfamily protein
MD06G1161300	1.1306	1.13288	0.762463	1.4818	1.09927	0.878899	1.10098	1.50125	1.30071	2.11175	1.90558	1.95576	1.49107	1.48024	1.37651	8.72414	12.6817	12.0273	12.2748	13.1518	12.3457	5.69819	7.33151	5.66643	0.476739	0.286545	2.06185	0.0134044	2.12882	0.00717402	1.54366	0.00801198	Chr06	30224263	30227849	-	BTB and TAZ domain protein 1
MD06G1161400	5.5189	5.57378	6.51898	4.03678	3.75259	3.66811	3.74142	2.5903	2.20989	2.25824	1.86159	2.42191	0.738182	0.873725	0.66017	0.163926	0.466568	0.334596	0.999419	1.14795	1.46223	0.610157	0.787748	0.711327	-2.43307	0.00115441	-2.17018	0.000950868	0.167307	0.851902	-0.822333	0.0404971	Chr06	30244768	30247075	-	Pectin lyase-like superfamily protein
MD06G1161700	8.80209	8.05352	9.77715	4.77338	4.16974	4.39096	3.28241	2.34512	3.20927	3.54705	4.3877	4.97285	4.64948	3.87745	4.52419	3.65051	5.60976	4.59888	17.4681	18.7918	19.836	2.40688	1.94715	2.0037	-0.657356	0.180601	-0.411465	0.199717	2.64588	0.0251891	-1.0443	0.0444204	Chr06	30257320	30261427	+	-
MD06G1162100	11.7801	11.8543	13.9341	7.0386	5.64346	6.96126	16.028	15.2082	14.2783	12.6447	16.8797	13.0001	4.16984	4.69735	3.27371	2.45467	2.69043	1.67872	4.7927	4.89528	5.48475	1.01965	1.41979	1.80856	-2.19189	0.00881337	-1.54046	0.022901	-0.994572	0.0305024	-2.075	0.00949969	Chr06	30282963	30287575	+	proline transporter 1
MD06G1163300	52.6048	52.3168	48.0652	90.5114	75.1467	76.4986	107.51	105.942	96.685	60.0109	64.2564	76.1569	6.92024	7.5781	3.40803	1.80302	0.976023	2.55012	1.58295	7.45333	3.76095	2.20768	3.15922	12.1287	-3.94666	0.0372025	-4.12609	0.0018431	-6.83596	0.0539501	-2.53559	0.210113	Chr06	30425559	30428721	-	cytochrome P450
MD06G1164000	0.540181	0.835262	0.730199	1.1527	1.21095	0.82796	0	0.310712	0.387375	0.56182	0.202614	0.880693	9.05479	11.2924	7.67794	5.85947	6.83903	5.73702	6.11911	6.17839	4.12867	2.00318	2.49241	2.08546	1.7642	0.0290655	1.44375	0.00250934	0.837398	0.305069	1.04623	0.149956	Chr06	30471651	30473667	-	cytochrome P450
MD06G1164800	57.8599	59.3204	61.7683	37.9006	35.1827	36.7612	71.5514	78.6664	79.1265	65.3502	65.7647	62.353	32.7703	31.7826	30.4227	81.2176	92.0613	85.2302	63.1287	63.231	65.1445	39.6237	45.3892	44.3145	-0.970901	0.00885482	1.04183	0.00198341	-0.331014	0.282087	-0.307147	0.00556398	Chr06	30512243	30516665	+	quinolinate synthase
MD06G1165100	6.351	6.63926	6.79453	11.1897	11.1161	11.2232	10.6585	13.8206	11.2904	10.6944	9.44494	10.5403	0.768189	0.739394	0.68826	1.97613	1.67498	0.82468	2.96613	2.54975	2.71075	1.09692	2.14417	2.04121	-2.1941	0.000392486	-2.61207	0.013546	-1.81005	0.0584229	-1.35176	0.0196289	Chr06	30536898	30537911	-	Plant protein of unknown function (DUF868)
MD06G1165600	1.02548	0.907997	1.09886	0.415624	0.504461	0.591287	0.571415	0.618948	0.570218	0.420076	0.361719	0.43649	2.4134	2.30165	2.58588	2.16229	2.23385	1.86535	2.14369	2.25555	2.49669	1.13804	1.37692	1.08176	0.85188	0.0275884	0.954048	0.0115873	1.23103	0.0124368	0.743071	0.0188151	Chr06	30566204	30571522	-	P-loop containing nucleoside triphosphate hydrolases superfamily protein
MD06G1165800	22.5316	21.7043	24.4921	15.2048	19.053	17.8435	24.2085	21.9304	32.4655	20.6367	16.1805	20.8928	142.805	128.989	104.741	79.4066	81.4211	77.1273	65.2579	74.843	68.2036	47.6815	72.5451	50.4756	2.11858	0.0305084	2.10005	0.00288536	0.828687	0.404022	1.95058	0.033816	Chr06	30576971	30588805	-	Protein kinase superfamily protein
MD06G1166100	5.74183	5.99446	5.49841	5.78513	5.21654	6.62874	5.6321	5.05171	4.79641	4.72978	6.93087	5.99816	9.399	8.73509	9.04629	12.9133	13.2663	11.5352	13.2791	12.2412	13.9576	8.34137	5.80327	9.2652	0.80115	0.00419228	0.923863	0.0355889	1.81809	0.00199953	0.0708825	0.912225	Chr06	30597030	30602327	-	C2 calcium/lipid-binding and GRAM domain containing protein
MD06G1166200	10.3846	6.25613	9.6322	8.59931	8.03101	9.15397	9.66457	8.56853	7.39957	10.4502	9.69868	11.1856	47.1667	47.686	50.2595	29.1041	31.9671	29.9379	16.0061	14.544	27.342	23.9702	23.8202	21.1671	2.1511	0.0800919	1.62255	0.00153265	3.25002	0.024888	0.926018	0.0172319	Chr06	30616205	30617827	-	Octicosapeptide/Phox/Bem1p family protein
MD06G1166300	19.2604	16.8244	18.7473	14.9592	18.1788	13.7624	18.2462	17.6291	19.0249	17.9877	18.0524	17.9925	37.5959	42.1941	38.1286	40.2844	34.0016	38.5738	30.6247	29.9601	29.3095	21.6914	26.2643	24.5785	0.675534	0.0467331	1.38047	0.0218136	0.616859	0.0419229	0.719253	0.00151412	Chr06	30624413	30626515	+	Concanavalin A-like lectin protein kinase family protein
MD06G1166400	46.0767	49.644	35.3097	51.9619	52.6199	51.9374	46.8486	37.1078	48.3099	40.5393	43.2746	51.0042	25.5249	28.7371	31.0712	13.1278	14.4638	19.6707	32.1479	27.5828	27.3316	4.80622	4.12141	12.0059	-0.271315	0.705385	-1.4714	0.0323122	-0.376191	0.638081	-2.44518	0.128898	Chr06	30651845	30655938	-	ferric reduction oxidase 8
MD06G1167600	53.4441	51.756	48.7262	33.9501	41.9632	46.9612	31.3931	34.6455	32.2482	41.7414	40.592	39.7487	29.1528	38.0801	27.7434	31.6346	35.7194	33.646	29.1116	32.5778	33.1829	19.5817	27.8448	28.1171	-1.45385	0.0281656	-0.278117	0.49064	-0.158195	0.695403	-0.0345086	0.859463	Chr06	30767964	30770225	+	S-adenosyl-L-methionine-dependent methyltransferases superfamily protein
MD00G1203600	6.10191	6.87075	4.0426	5.23504	3.53161	2.07335	6.13004	4.55276	4.862	3.48099	3.23633	6.25883	3.11963	2.99386	2.61035	0	2.63619	0.163482	3.3008	0.00689388	3.90937	1.87919	1.80326	0	-0.332792	0.702265	-3.88397	0.00269763	4.96345	0.0445434	-2.22198	0.218056	Chr00	49000383	49003593	-	NB-ARC domain-containing disease resistance protein
MD06G1169900	2.69953	2.49989	2.28077	1.57428	0.984997	1.48984	1.63034	0.810184	1.06734	1.84501	1.69227	2.28143	4.29684	2.86733	3.99106	2.32646	3.453	2.52106	2.8829	3.3708	2.94417	1.70282	1.85427	1.64445	1.39094	0.00357016	0.26623	0.493152	1.04635	0.31867	-0.134071	0.626925	Chr06	31045048	31058012	-	FKBP12 interacting protein 37
MD06G1170200	6.16854	6.70677	6.09665	13.0495	10.8718	10.2622	2.87529	4.39859	2.61279	4.39087	4.29338	5.56445	4.99834	3.27296	4.55048	2.19043	2.35805	1.61941	4.49203	5.03647	4.46925	3.92234	1.1311	4.54328	0.491542	0.101534	-2.3927	0.00304125	-0.122429	0.902665	-1.74146	0.167036	Chr06	31086860	31091928	+	Leucine-rich receptor-like protein kinase family protein
MD06G1170000	2.2179	2.81554	3.26938	3.14961	1.99121	1.42228	1.70585	1.91826	0	0.423808	2.10307	1.74715	2.45826	5.0538	1.98089	1.57037	0.221233	1.83016	3.82903	4.09693	2.12497	0.940774	0	0	-2.04232	0.0229993	0.57308	0.530733	0.450072	0.884853	-1.96847	0.169416	Chr06	31065960	31069628	+	NAD(P)-binding Rossmann-fold superfamily protein
MD06G1168600	4.71631	6.22463	5.33208	6.93382	7.21273	6.98015	7.35098	3.55032	5.00655	4.41132	7.2275	4.50642	15.4539	15.6516	15.2311	13.8214	11.8894	15.4476	16.1459	13.4315	15.6683	9.91122	14.5018	9.87568	1.3642	0.0429268	1.20646	0.00254621	2.70955	0.101696	1.69318	0.0524958	Chr06	30859844	30868666	-	-
MD06G1172200	2.43935	2.83694	2.55208	1.89767	2.02532	1.995	2.08238	2.87536	3.39016	1.87738	1.88723	1.34215	3.97866	3.19958	3.95043	3.10778	1.87328	2.2795	3.46688	3.87464	3.21483	0.584159	2.09224	1.60378	0.931892	0.0159558	0.596767	0.111773	-0.739183	0.311694	1.07447	0.0121954	Chr06	31248532	31250381	+	Mitochondrial import inner membrane translocase subunit Tim17/Tim22/Tim23 family protein
MD06G1172800	24.0528	23.4376	22.9974	28.1524	29.0735	28.2147	34.6731	40.654	36.8747	43.7684	46.6763	41.8021	4.16193	4.30984	3.50852	5.29677	7.49781	5.98259	5.84726	4.27569	6.06848	6.24837	5.25576	12.2426	-2.54624	0.00248805	-2.45945	0.000543204	-1.71349	0.0617091	-2.23312	0.0905544	Chr06	31285711	31289759	+	Glucose-6-phosphate/phosphate translocator-related
MD06G1173000	25.6023	22.4932	26.6982	20.7838	13.6675	12.6411	21.2257	15.6981	19.1967	14.9796	16.4657	15.7788	10.2238	8.95667	9.82559	6.03431	10.0257	4.77337	12.542	12.635	9.83016	7.12507	14.333	5.51804	-1.12185	0.0482605	-2.24881	0.0132229	-1.03987	0.298034	-0.061279	0.949279	Chr06	31293966	31296668	-	SGNH hydrolase-type esterase superfamily protein
MD06G1173200	302.203	310.85	279.21	252.281	255.821	238.7	303.58	296.146	302.954	272.061	266.922	235.371	212.876	207.028	227.583	155.477	199.994	186.608	229.147	229.476	205.629	122.254	120.775	118.43	-0.15739	0.429606	-0.759427	0.0336831	-0.758163	0.0372052	-1.07128	0.00977088	Chr06	31313571	31315743	+	SufE/NifU family protein
MD06G1173400	30.4955	25.9097	23.0613	12.9026	18.8759	16.4345	18.3059	15.9803	16.169	10.9126	11.1445	12.8856	92.3763	84.23	86.9155	59.9966	65.5307	61.5853	69.9357	80.3107	73.8989	25.7656	37.4208	29.5478	2.10228	0.0157282	1.82851	0.0174834	1.96151	0.0196059	1.83235	0.0108607	Chr06	31327323	31331693	+	ataxia-telangiectasia mutated
MD06G1173900	2.22987	2.4867	1.78053	3.03174	2.596	3.57519	3.1809	2.60383	2.76688	3.16212	4.16314	4.09608	5.76111	5.38114	5.79268	3.67895	3.8581	4.55493	9.41246	9.40484	8.93867	4.24463	4.08595	4.18114	1.50727	0.0177597	0.511084	0.169125	1.48621	0.0244797	0.10388	0.733089	Chr06	31402709	31403594	-	-
MD06G1174900	0.156915	0.0553312	0	0	0	0.12363	0	0	0	0.0162484	0	0.0649677	0.893864	0.109252	0.757435	0.123418	0.0467367	0.136168	0.423424	0.251071	0.171769	0	0	0	2.14571	0.00633063	0.283961	0.0726854	0.230305	0.628977	-0.0684715	0.411425	Chr06	31475047	31475132	-	-
MD06G1174500	17.1568	18.0901	17.8913	15.4912	12.0911	12.3098	15.7154	14.1781	15.6967	16.2265	15.3523	12.4317	11.9767	15.158	12.4581	8.40291	10.5234	9.3122	12.7228	13.568	12.4281	8.09876	7.31598	8.00147	-1.02235	0.0100794	-0.787329	0.0578007	-0.431659	0.220121	-0.874883	0.0705239	Chr06	31457380	31462258	-	PNAS-3 related
MD06G1176700	27.4151	28.9445	26.101	29.7997	31.0321	29.9289	30.595	27.5465	29.6123	24.6668	23.8325	24.4883	20.0794	24.7657	19.3589	27.5791	29.5027	23.7967	35.3084	37.5228	35.9186	20.2324	14.0018	16.3096	-0.907379	0.0686907	-0.425622	0.0628687	0.241467	0.425777	-1.1225	0.0020884	Chr06	31675095	31679483	+	Protein kinase superfamily protein
MD06G1177900	2.09776	2.00359	2.13236	1.69898	1.69203	1.66173	1.85616	2.14706	1.77005	1.84424	2.08882	1.83028	0.893452	1.08731	0.816597	0.770115	0.783334	0.695874	0.919805	0.895308	0.701615	0.748415	0.735636	0.406156	-1.06675	0.00146078	-0.680162	0.000506594	-1.03657	0.0601688	-0.923781	0.0539072	Chr06	31819722	31822029	-	hypoxia-responsive family protein / zinc finger (C3HC4-type RING finger) family protein
MD06G1178000	3.5364	3.65919	3.71801	3.52723	3.69676	3.84771	2.94367	3.59299	3.52839	2.91631	2.6453	3.25483	1.67693	1.95201	1.93157	1.2878	2.07554	1.35519	1.44584	0.932153	1.38083	0.662609	0.778473	1.46521	-0.89216	0.0118026	-1.33539	0.00480038	-0.418847	0.534848	-0.793809	0.204221	Chr06	31824266	31827756	+	nodulin MtN21 /EamA-like transporter family protein
MD06G1178400	18.811	21.3216	18.0859	27.8881	25.4205	21.0949	24.4951	23.6897	23.4216	23.4893	23.891	24.626	35.7107	32.7873	35.7555	31.1738	30.7993	32.9437	42.7133	36.7915	33.9763	22.1902	16.9137	25.0792	1.20543	0.0120791	0.288132	0.39341	0.551758	0.354722	-0.475683	0.317362	Chr06	31840751	31848340	-	BAH domain
MD06G1178500	1.07317	1.15951	1.06638	1.09678	0.827247	0.935161	0.39416	0.720937	1.02666	0.818487	0.864596	0.842797	1.23386	0.775984	1.16071	0.604188	1.253	1.08044	1.04752	0.976304	1.34461	1.38562	0.323335	0.615769	0.6425	0.0184881	-0.343523	0.365661	0.352679	0.725776	-1.10581	0.0180537	Chr06	31851219	31853516	-	ribosomal protein L29 family protein
MD06G1180300	30.5648	24.4287	29.0864	20.3798	13.8519	15.2835	18.0043	36.0324	28.8716	11.1735	17.3762	19.1512	13.4887	17.5552	13.7559	12.2786	24.122	15.874	25.4803	21.6244	25.6456	19.232	16.7167	17.2986	-1.69915	0.0165162	-0.906575	0.148972	-0.468957	0.780663	-0.029962	0.964332	Chr06	31988523	31992360	+	Putative thiol-disulphide oxidoreductase DCC
MD06G1181900	1.39792	0.804549	0.242784	1.57758	0.75271	0.853137	0.681027	0.768435	0.819865	0.766418	0.87618	0.616403	2.78837	2.82916	2.63306	2.26939	2.58308	2.76211	5.21392	5.34936	4.70567	2.12077	1.58132	0.852966	1.60911	0.23504	0.676968	0.229784	1.33802	0.00263122	0.0261339	0.965078	Chr06	32089254	32091907	+	XS domain-containing protein / XS zinc finger domain-containing protein-related
MD06G1182000	47.2219	40.0117	37.0266	39.0618	37.8722	40.8227	42.8339	40.0907	41.0756	31.0862	29.8693	35.4438	56.3622	42.4305	64.6979	39.8422	54.0752	35.8548	88.296	80.4336	72.3476	44.7304	48.3421	36.908	1.58205	0.0292011	-0.474806	0.111779	0.760412	0.185393	0.337435	0.422066	Chr06	32093398	32096577	+	anaphase-promoting complex subunit 8
MD06G1182100	57.0434	59.6261	61.0825	46.2752	45.347	43.0809	45.0829	45.7633	46.5601	45.2544	45.8159	40.1884	29.6192	29.1745	30.1791	21.9344	29.1159	21.1789	27.6141	32.5561	30.6107	17.1097	19.5898	19.9056	-0.95412	0.00506859	-1.42852	5.25241e-05	-0.905516	0.0601279	-0.860033	0.00816175	Chr06	32096592	32098071	-	B12D protein
MD06G1182900	7.55623	8.95697	7.88206	6.99108	7.59333	7.0643	6.03773	6.45589	5.74354	6.1615	5.97576	6.46775	20.3207	19.4594	21.9837	13.0963	15.2949	15.2145	16.9911	16.5541	16.9118	13.9845	17.0752	14.2962	1.55045	0.0117043	0.790544	0.0189969	1.40674	0.00825038	1.39101	0.00587661	Chr06	32138329	32140103	-	RING/U-box superfamily protein
MD06G1179300	1.03191	1.13781	0.781095	1.23099	1.04445	1.27665	0.754793	1.3062	0.548131	1.03416	1.3378	1.42171	2.72921	2.3011	3.30021	2.16082	1.28934	1.26853	2.67064	2.36296	2.2539	1.38072	0.266466	1.63311	1.70794	0.00996126	0.487025	0.28062	0.758034	0.47658	-0.980746	0.295035	Chr06	31913515	31916607	+	-
MD06G1183000	86.4118	94.5154	80.5492	18.0743	13.7681	14.2083	26.8912	28.2676	8.85515	26.8302	32.6973	21.7054	6.11207	8.35564	10.5642	18.5368	21.0952	19.051	5.7105	9.44449	3.10308	2.43463	11.8847	20.4487	-3.21968	0.0346816	0.0784545	0.791725	-3.78364	0.315175	1.51186	0.257407	Chr06	32152345	32155387	+	ARM repeat superfamily protein
MD06G1184400	1.2235	1.38895	1.32436	1.30553	1.20378	1.4159	1.27867	1.78746	1.62436	0.87189	0.419893	0.864027	4.14699	3.16365	3.78336	2.70806	2.75784	3.42797	2.8079	2.90053	2.26878	1.21939	0.4794	0.937812	1.55069	0.00571397	0.964899	0.0147452	-0.329327	0.437681	-0.673194	0.118421	Chr06	32259629	32262840	-	basic helix-loop-helix (bHLH) DNA-binding superfamily protein
MD06G1184900	1.06332	0.911489	0.715486	0.241731	0.227332	0.57429	0.346013	0.689718	0.382516	0.291933	0.755236	0.42033	1.58581	0.605191	1.38091	1.05599	2.73226	2.331	1.3801	1.40352	1.23552	1.09969	0.26528	0.509572	1.67076	0.00554178	0.711704	0.361763	0.24926	0.661817	-0.623177	0.305614	Chr06	32294215	32297248	+	Cyclin-like family protein
MD06G1185000	5.3016	5.19746	5.45861	2.70377	2.31655	2.12429	3.0627	2.67269	2.76994	2.01052	1.93095	1.62111	4.29054	6.46287	4.98043	5.31442	5.12963	5.83606	4.6802	4.3766	5.12184	2.29036	1.57359	2.05135	-0.93351	0.0349364	0.98657	0.0183899	1.15651	0.0032891	-0.278601	0.356322	Chr06	32301085	32303299	-	-
MD06G1185600	16.3937	14.2931	14.4336	22.0263	23.6287	23.2195	18.1434	16.2025	16.6679	20.1665	18.8889	18.8692	12.0115	9.61018	12.3677	11.0538	16.4574	13.1562	18.9717	17.5872	16.0628	14.8092	18.0955	16.6934	0.318273	0.306502	-1.2086	0.0154758	-0.0217181	0.962271	0.0941183	0.495065	Chr06	32346374	32349837	-	Nodulin-like / Major Facilitator Superfamily protein
MD06G1185900	13.852	11.5644	11.0024	10.8715	10.31	10.709	9.41632	8.24644	9.82484	8.57223	9.65331	8.18948	10.8585	10.7914	10.5309	13.8224	11.4034	11.5103	17.1728	16.2087	18.5948	7.61793	7.25056	5.42146	-0.0458187	0.91166	0.329587	0.185358	1.33651	0.0343875	-0.482256	0.306221	Chr06	32372121	32376291	-	Pentatricopeptide repeat (PPR) superfamily protein
MD06G1186000	54.4773	61.0456	57.1306	46.5168	46.9017	45.1277	58.8289	58.8505	62.7242	51.2877	53.922	55.9111	24.1122	19.0678	22.0182	24.1359	29.1252	27.894	32.4782	33.0537	32.8054	20.469	21.6116	21.6769	-0.790965	0.0526164	-0.951243	0.0086613	-0.948264	0.00872522	-1.20452	0.00138522	Chr06	32383347	32387278	+	calcium-dependent protein kinase 1
MD06G1187600	35.9133	33.9025	39.1309	20.3348	17.8537	20.0529	30.3405	30.024	29.7378	27.3407	27.5331	26.7759	20.7366	18.7557	21.5994	9.09555	10.7743	11.3717	16.9959	16.037	16.1403	6.00562	7.68187	8.01875	-0.610197	0.148593	-0.889213	0.0416193	-0.758278	0.0102648	-1.34178	0.00205189	Chr06	32506436	32508772	-	homeobox 1
MD06G1188400	0.0911153	0.276156	0.0868859	0.153036	0.446252	0.310059	0.234646	0.522557	0.563386	0.646275	0.72122	0.582438	1.42498	1.39424	1.26731	1.29664	0.93571	1.60496	2.45679	2.42846	1.85366	1.8337	2.57689	2.75258	1.11037	0.0444995	1.24534	0.0173987	0.233605	0.666889	1.54349	0.00148951	Chr06	32545972	32549208	-	C2 calcium/lipid-binding plant phosphoribosyltransferase family protein
MD06G1188200	34.9762	34.5775	32.0286	21.7755	18.7644	19.7677	27.0656	32.3591	30.5345	24.1568	22.5577	20.664	15.374	15.6027	15.0117	9.41338	14.2003	10.023	11.6774	12.8973	13.0927	7.20256	9.02856	9.72208	-1.06844	0.00810305	-1.43065	0.0049299	-1.44422	0.0458431	-0.841184	0.0321299	Chr06	32531950	32535865	+	SPFH/Band 7/PHB domain-containing membrane-associated protein family
MD06G1188900	14.1277	12.6493	13.9317	7.46368	9.00676	6.43541	9.43608	7.8883	8.49446	7.9285	9.08586	8.32886	19.1589	22.9987	20.7131	28.5266	23.3959	20.0711	24.1705	23.0051	23.5496	17.8626	19.639	19.7483	0.10718	0.634865	1.41893	0.0545347	1.66648	0.013996	1.31745	0.00145708	Chr06	32589693	32593883	+	tRNAse Z1
MD06G1191600	1.25669	1.30883	2.06981	1.70626	1.71928	1.04924	1.6609	1.64046	1.50899	1.66717	1.41127	1.65722	3.71533	2.55586	3.4674	2.19902	2.31396	2.28383	3.29742	2.85519	3.23156	2.4244	1.80538	2.30193	1.14256	0.219666	0.207107	0.556018	1.07699	0.00716835	-0.0543275	0.755354	Chr06	32738700	32741481	-	basic helix-loop-helix (bHLH) DNA-binding superfamily protein
MD06G1191800	7.41906	8.00045	9.27443	3.56899	3.94785	4.2674	6.18042	7.29237	6.81198	4.15699	5.65647	6.87384	5.62036	17.6078	6.10564	11.8831	11.5686	11.1476	13.3263	14.2135	14.6146	5.84152	5.39416	7.54887	-3.15277	0.00907198	1.39676	0.00299767	0.811974	0.111252	0.151441	0.815962	Chr06	32752924	32754201	-	TEOSINTE BRANCHED
MD06G1192600	3.11533	3.40762	1.80978	2.69167	3.38001	4.87927	2.23037	2.49858	6.26185	3.95107	3.15642	0	2.27214	5.0064	2.34059	0	3.96221	0	3.11375	2.78796	3.58933	0.574282	3.98414	2.19909	-1.14013	0.419665	-3.98508	0.0331356	-0.258173	0.90576	2.65859	0.227502	Chr06	32799601	32802641	-	pentatricopeptide (PPR) repeat-containing protein
MD06G1192900	62.5169	60.4094	61.0202	21.1754	20.0613	19.7944	48.1399	40.4776	43.9525	33.691	33.3533	26.6462	55.9316	62.7017	59.835	62.0746	78.9295	70.4123	54.406	53.3804	54.8826	35.8974	45.6982	38.6782	-0.282624	0.140137	1.42207	0.0026065	0.600165	0.167909	0.807206	0.0617411	Chr06	32831447	32834228	+	myb domain protein 94
MD06G1195500	5.02084	4.30709	4.72183	2.28777	1.99113	2.14856	2.21845	4.12239	3.60986	1.51642	1.92427	2.00024	1.62962	2.54149	1.85555	1.41774	2.9792	2.09269	3.05483	4.00333	2.7047	1.65314	2.01039	1.39136	-1.73988	0.00908801	-0.648101	0.144535	-1.7469	0.0994334	0.0597234	0.868029	Chr06	32972249	32974122	-	atypical CYS HIS rich thioredoxin 5
MD06G1195600	3.39327	3.82167	3.40079	2.03239	1.52971	1.91561	2.51795	2.65522	2.571	1.82456	1.65922	1.64909	1.14468	1.41889	1.02246	0.746752	0.89227	1.11769	1.14607	1.47226	1.38768	0.352064	0.965721	0.784747	-1.42666	0.0146975	-0.48966	0.176739	-0.8544	0.0678517	-0.035079	0.84998	Chr06	32979024	32980884	-	NDH dependent flow 6
MD06G1197900	1.35485	1.5642	1.88386	1.76196	2.28609	1.39073	0.95432	1.03938	0.700978	1.89435	1.29645	2.13526	0.718919	0.742868	1.15411	0.159009	0.135468	0.310799	0.726262	0.876543	0.881292	0.540939	0.432504	0.451273	-0.377549	0.54222	-1.18232	0.0485437	0.00626577	0.99017	-1.20799	0.033741	Chr06	33180172	33181131	+	Protein of unknown function
MD06G1198100	8.34326	8.61342	5.28851	6.78494	6.60179	8.39483	6.99376	6.86238	28.0583	9.42129	9.56605	3.91722	9.85644	8.91412	15.6379	0.60259	9.37915	1.8741	12.7267	5.58908	7.04523	0	0	0	1.97676	0.116057	-3.74765	0.0415233	-0.603384	0.880742	-2.68629	0.0701891	Chr06	33197444	33202009	-	Protein kinase superfamily protein
MD06G1198000	40.1337	42.8679	46.5261	48.5334	52.3288	49.9484	47.6858	53.4461	55.8508	45.3988	50.7803	48.6713	26.8327	32.5143	26.5545	20.3628	22.3898	24.8976	42.4278	43.9577	44.437	14.1399	7.76672	14.9559	-1.28532	0.00326653	-1.0953	0.0143184	-0.47496	0.260451	-2.62158	0.025334	Chr06	33182402	33191906	-	actin binding
MD00G1206800	0.490754	0.686748	0.613817	0.447304	0.365286	0.686047	0.725788	0.388086	0.495722	0.53773	0.517853	0.764881	2.70172	1.99521	3.05611	1.24961	1.90753	1.86275	2.71158	2.29516	1.7901	1.76428	0.880828	0.901823	1.92676	0.0104929	0.720726	0.144826	0.944957	0.318887	-0.377313	0.106119	Chr00	50325771	50327281	+	switch subunit 3
MD06G1199300	3.68591	3.48212	3.3396	2.3686	1.95175	2.02021	3.18654	3.36006	3.5696	2.03941	1.38819	1.1091	16.2213	15.1666	15.2733	17.627	19.3335	16.7057	16.6161	15.1615	15.2533	10.7193	14.2263	10.7345	2.04779	0.000766686	2.36608	0.000435917	1.88656	0.007051	2.74003	0.0113092	Chr06	33303074	33308103	+	Plant calmodulin-binding protein-related
MD06G1200500	0.697393	0.889863	0.260661	1.49976	0.521409	0.671511	0.809724	0.657748	0.164009	0.984556	1.18969	0.523078	1.71974	0	1.24838	0.409751	0.341366	0.301741	1.3502	2.00385	2.07419	0.484416	0	0	3.39752	0.00159406	-0.564574	0.379617	1.28806	0.359884	-1.29701	0.104844	Chr06	33392732	33394934	-	UDP-Glycosyltransferase superfamily protein
MD06G1200700	8.45841	7.74818	7.43983	8.62416	8.45532	7.51907	8.70169	5.85055	7.21942	7.48388	8.84167	7.95734	10.9731	7.7365	10.1581	7.48364	8.41875	8.34167	13.8362	14.8554	14.3328	4.47502	6.10074	5.15004	1.17539	0.0119544	-0.170963	0.344862	1.18505	0.217865	-0.0640424	0.696481	Chr06	33400197	33408501	-	dentin sialophosphoprotein-related
MD06G1201700	169.298	169.048	167.873	105.86	107.203	102.074	186.255	184.767	184.417	171.935	168.523	168.975	16.1393	16.1234	15.7407	5.97058	6.78675	6.87208	12.6566	12.1931	14.3572	6.87142	8.61729	26.9202	-3.34185	5.7813e-06	-3.91177	9.07352e-05	-3.22634	0.000422625	-2.77801	0.146635	Chr06	33501191	33504591	+	Cytochrome P450 superfamily protein
MD00G1206500	5.48295	4.47551	5.48246	4.69848	4.95352	4.48924	4.79792	3.97868	3.91266	3.77196	4.06793	4.42427	1.4277	2.08335	1.62818	0.998894	1.07464	1.30952	1.81969	1.59811	2.00974	0.629917	0.481374	1.41324	-1.92174	0.00717209	-1.3809	0.00420441	-0.121689	0.653059	-1.43576	0.098528	Chr00	50286575	50288261	-	proteasome activating protein 200
MD06G1201200	0.104021	0.139144	0.231664	0.295798	0.22421	0.351356	0.383241	0.616267	1.0821	0.625588	0.49573	0.474058	3.41679	3.68142	3.26308	2.60493	1.63708	1.96834	2.94342	2.43965	2.36023	0.540141	2.42594	0.592711	1.60289	0.00158016	1.62973	0.00583939	0.601135	0.567967	1.51469	0.141129	Chr06	33427761	33430651	+	heat shock protein 101
MD06G1201600	10.1378	1.84148	1.39321	9.47565	20.9397	10.3831	0.762958	1.14708	0.268849	2.95448	3.06843	50.8299	2384.49	2326.61	2399.98	2025.39	2127.54	2044.32	1000.69	971.81	942.118	1587.76	1833.68	1448.88	10.0696	0.0375274	7.03134	0.00348195	9.25716	0.00426874	6.45048	0.147306	Chr06	33480057	33484274	+	heat shock protein 101
MD06G1202300	4.30611	4.39472	4.8465	2.57431	2.43188	2.78443	4.26482	4.93864	4.33661	3.30049	2.92865	2.99384	5.06087	4.97398	4.58939	3.67386	3.07982	2.41388	4.71931	3.9537	4.00304	2.52968	1.83612	1.39568	-0.0930858	0.676077	0.131871	0.725452	-0.0652895	0.895482	-1.02884	0.0436318	Chr06	33552172	33561400	+	histone deacetylase 5
MD00G1206600	23.5185	23.3645	19.4297	24.3851	24.5246	23.1688	19.046	18.8793	20.5218	23.2797	19.866	16.5009	7.64493	6.21118	7.54441	7.44685	6.17695	4.61111	7.5264	9.7071	8.44224	2.32368	6.21359	4.5079	-0.750816	0.031244	-1.98971	0.017949	-1.68916	0.0261676	-0.635757	0.212651	Chr00	50288324	50290535	-	proteasome activating protein 200
MD06G1202500	156.419	139.252	142.785	131.155	138.743	122.373	162.429	179.877	174.193	137.686	146.636	124.147	87.9791	79.5245	85.0598	94.0829	83.1483	90.9398	80.266	70.7536	80.436	70.8655	62.5263	72.4463	-0.51351	0.0959333	-0.415722	0.0853672	-0.828119	0.0947694	-1.05168	0.0262255	Chr06	33565968	33577106	-	3-phosphoserine phosphatase
MD06G1202700	0.706918	0.924947	0.776515	0.582559	0.876337	0.662324	0.598213	0.598804	0.372637	0.586313	0.666305	0.696486	0.656175	0.580764	0.664796	0.693593	0.70225	0.504377	0.579368	0.727886	0.53935	0.586889	0.0680066	0.210481	0.0529271	0.80743	-0.198438	0.424267	-0.177594	0.715588	-1.06458	0.00735469	Chr06	33587486	33592104	-	serine/threonine phosphatase 7
MD06G1202800	0.532262	0.421339	0.841749	0.513657	0.234436	0.38022	0.1566	1.06754	0.634801	0.265573	0.34013	0.417339	2.2573	2.24662	3.01406	1.21303	1.39022	1.90871	0.875548	1.34504	1.46584	0.2604	1.65064	0.789117	1.15706	0.156734	0.987632	0.0672424	-0.256903	0.86292	1.6294	0.0265171	Chr06	33594430	33598257	-	Mitochondrial substrate carrier family protein
MD06G1203700	17.2378	17.9025	16.5299	24.593	24.9526	27.3589	19.6786	19.7661	20.0277	23.6795	20.376	19.4835	48.607	50.9724	50.9759	33.8401	34.645	37.6082	56.1003	61.1345	56.6389	19.9042	24.9402	21.0265	1.49684	0.0024954	0.565913	0.0281561	1.19988	0.00150594	0.367418	0.269644	Chr06	33823177	33826355	+	COBRA-like extracellular glycosyl-phosphatidyl inositol-anchored protein family
MD06G1203800	2.23886	1.90403	2.70584	0.0586486	0.208143	0.227408	0.291715	0.0328862	0.318393	0.0797917	0.0570631	0.214864	1.14989	1.85252	0.943079	0.143283	0.141528	0.200267	0.557632	0.459352	0.121584	0.35968	0.0729876	0.390858	-1.77376	0.00571568	0.103782	0.574199	-0.441379	0.656687	-0.193538	0.540275	Chr06	33826369	33828622	-	COBRA-like extracellular glycosyl-phosphatidyl inositol-anchored protein family
MD06G1203900	292.035	289.887	276.588	273.042	269.939	233.785	305.25	286.127	303.905	328.38	310.775	324.36	132.451	113.471	133.488	101.681	110.927	102.968	137.108	150.032	130.414	98.2647	120.219	121.961	-0.638993	0.000813202	-1.51237	0.00176623	-1.52486	0.00781266	-1.13736	0.00574391	Chr06	33853359	33855820	+	reversibly glycosylated polypeptide 3
MD06G1204000	3.59454	4.44372	4.61015	1.44799	1.85829	1.69929	3.87317	5.12883	5.10592	2.5382	1.86762	3.25459	5.6903	6.96736	6.31799	4.11634	3.97593	5.49707	7.05587	4.24008	3.9709	0.72929	0.963775	2.10968	-0.0209194	0.957169	1.34775	0.0174844	-0.223241	0.873561	-0.393376	0.662436	Chr06	33858806	33862524	-	Squamosa promoter-binding protein-like (SBP domain) transcription factor family protein
MD06G1206200	42.1721	41.7497	43.8624	54.8539	52.0309	52.1934	55.8923	49.4346	49.0491	54.3299	53.4508	57.1595	10.6994	12.8521	11.2957	16.5258	18.7844	12.0191	33.6231	31.5575	31.2659	9.04797	11.5165	18.0528	-2.28495	0.000117362	-2.22842	0.00493494	-0.438213	0.280389	-1.44829	0.106295	Chr06	34093149	34099183	-	basic helix-loop-helix (bHLH) DNA-binding superfamily protein
MD06G1206600	0.106865	0.356117	0	0.267952	0	0.0392527	0.0447569	0	0	0.164463	0.0821076	0.0397409	1.00548	1.0778	1.58564	1.00015	0.783874	1.42534	0.486155	0.489945	0.409501	0.183769	0	0.19807	1.50339	0.0949689	1.23494	0.0407076	0.429018	0.0831844	-0.180332	0.482184	Chr06	34147437	34152307	+	transducin family protein / WD-40 repeat family protein
MD06G1207000	4.99264	3.90966	3.00462	3.0327	3.95006	2.26616	2.54416	3.00225	3.46674	2.38393	1.50346	3.47728	2.49949	3.38547	3.51632	5.20143	5.81581	6.93169	3.09774	5.35375	3.08682	1.95105	3.80033	2.20179	-0.211029	0.817049	0.698582	0.25618	-1.68132	0.0337315	0.489879	0.60546	Chr06	34164129	34167059	-	Pentatricopeptide repeat (PPR) superfamily protein
MD06G1207100	596.796	592.426	591.255	362.321	358.698	338.758	526.994	526.119	531.378	342.932	353.341	350.255	232.731	236.288	281.589	185.837	234.186	214.932	222.707	249.534	248.727	127.263	120.783	151.808	-1.01024	0.0552367	-1.03654	0.0081085	-1.21936	0.0224244	-1.35548	0.0156008	Chr06	34168163	34172955	+	signal peptide peptidase
MD06G1207800	8.23427	8.24269	7.55315	8.60167	6.03254	6.23638	7.91433	8.77914	9.91007	6.7015	5.94879	6.686	19.1227	16.5746	17.4332	18.9957	23.7457	23.2331	14.7364	14.5126	13.6612	10.668	10.8566	9.60218	1.4303	0.00308932	1.26652	0.0489091	0.210538	0.636488	0.520173	0.065689	Chr06	34205374	34210325	+	Phosphoribulokinase / Uridine kinase family
MD00G1202200	4063.42	3965.07	3990.5	4854.29	5297.63	6130.8	3719.37	3583.24	3529.17	5558.05	5500.07	5913.44	3733.59	4025.4	3666.51	8625.72	6214.12	7560.65	5312.88	4672.2	5329.02	14886.7	13468.3	12730.8	-0.323983	0.0351471	1.00861	0.0184957	1.0563	0.00290177	1.01752	0.00333079	Chr00	48263538	48264539	-	-
MD06G1208300	61.4968	59.5388	61.0128	63.9376	67.4782	67.6994	83.4043	84.6201	85.9871	76.2432	75.7384	75.6438	22.0439	23.5944	22.634	28.6975	30.3527	28.991	32.6495	30.7186	33.9377	37.9608	37.5037	40.2878	-1.55168	0.000188469	-1.21533	0.000579735	-1.06556	0.00497006	-0.943456	0.00157572	Chr06	34223843	34226476	-	enolase 1
MD06G1210500	1.95649	2.14595	1.4587	1.52089	1.42351	1.08202	2.56947	3.03354	3.03497	1.1629	1.24336	1.80589	0.267258	0.263034	0.172338	0.508861	0.333575	0.410458	0.380064	0.62815	0.354856	0.0923429	0.236496	0.58865	-1.02323	0.107438	-0.672572	0.0701749	-2.29056	0.000865827	-0.608886	0.318596	Chr06	34331787	34332284	-	Protein of unknown function
MD06G1211800	3.82691	3.57148	3.53	2.75754	3.45346	2.43147	3.23781	2.64643	3.31326	3.86655	1.8781	2.6208	6.88216	5.67625	6.74422	5.91894	5.5554	6.0332	6.19572	6.81047	6.83579	4.48125	4.18533	5.62154	1.18726	0.00252963	0.844537	0.0592804	0.965232	0.125178	0.47072	0.526923	Chr06	34443691	34449271	-	histone deacetylase 15
MD06G1212100	15.3619	13.7561	21.0983	20.0281	21.3375	25.1853	21.2733	23.8939	22.3917	33.4009	27.6837	30.4761	19.1926	14.0563	18.6021	40.5076	27.2529	55.4015	14.0257	13.6344	28.6985	76.8403	69.5066	71.2138	0.431251	0.655772	1.89247	0.00606765	1.72847	0.276151	0.978006	0.0120709	Chr06	34468524	34468797	+	-
MD06G1212400	1.5479	1.61257	1.27434	1.01901	1.0927	0.786393	1.05861	1.17916	0.972226	1.28365	1.25917	1.17593	0.725213	0.591134	0.423155	0.351567	0.240017	0.306675	0.445711	0.666994	0.705749	0.325651	0.0127645	0.23471	-0.525338	0.288354	-0.556067	0.0632278	-0.385866	0.45559	-1.31183	0.00775223	Chr06	34482873	34484423	-	cytochrome P450
MD06G1213100	1.15795	1.48849	0.984774	0.910977	1.1932	1.5333	0.688503	0.895091	1.25373	1.25815	0.781718	1.2387	4.83083	4.48743	4.35258	2.85679	2.25908	2.3605	5.36841	3.77351	5.32243	0.890993	1.64236	1.75346	1.61283	0.0245266	0.951112	0.0472361	2.25322	0.0830112	0.725888	0.206159	Chr06	34558869	34573473	-	stomatal cytokinesis defective / SCD1 protein (SCD1)
MD06G1214600	142.105	144.803	108.807	127.528	127.61	164.663	124.033	149.792	143.147	124.446	107.248	144.298	158.224	169.423	157.475	140.547	101.111	105.326	158.538	222.547	146.304	95.4819	99.7889	131.48	0.441279	0.4828	0.153884	0.717415	-1.44341	0.00746448	-0.127328	0.820072	Chr06	34722618	34728291	-	Coatomer
MD06G1215200	27.292	29.0603	27.577	12.8299	14.6774	14.3593	26.5632	21.0136	21.0911	15.3227	13.135	16.0783	12.6542	13.8141	12.3018	8.93976	9.12055	8.70166	13.0355	13.0951	12.8118	5.7482	6.26859	9.09029	-1.30657	0.00408898	-0.614258	0.0243119	-0.449564	0.464143	-0.784795	0.228276	Chr06	34747478	34748869	-	Protein of unknown function
MD06G1215900	60.4792	58.6843	61.7125	34.7003	41.8571	47.8325	48.045	58.8649	53.0997	44.4842	48.5046	34.6978	48.4067	45.6371	40.2771	32.8539	34.5612	22.6422	30.7979	36.6701	24.6783	18.8427	27.419	23.369	-0.562773	0.170785	-0.7665	0.244444	-2.31188	0.00492699	-0.0882322	0.77971	Chr06	34825839	34827899	-	Complex I subunit NDUFS6
MD06G1216300	317.039	341.713	327.239	258.429	247.026	245.403	411.31	430.453	395.232	330.846	293.812	315.537	1186.56	1166.43	1195.28	761.701	872.462	808.592	1600.15	1673.69	1570.53	474.553	552.262	498.835	1.92682	0.00060199	1.4994	0.000367991	1.74861	0.00304843	0.878914	0.018716	Chr06	34846718	34848951	-	Protein of unknown function
MD06G1217200	1.55717	1.42981	1.23125	1.96745	1.42668	1.33732	0.643961	0.636484	0.586335	0.602412	0.33042	0.302316	4.42799	3.8841	4.2381	2.07016	2.87801	2.34134	4.67239	4.48936	3.12749	1.00352	0.819609	0.847139	1.50596	0.00344288	-0.000291938	0.999113	0.819037	0.268199	0.229665	0.436721	Chr06	34954167	34956025	+	myb domain protein 116
MD06G1217600	0	0	0.0541322	0	0	0	0.0476818	0	0	0	0.0742489	0	0.326024	0	0.317269	0	0	0	0.237503	0.172755	0.0438183	0	0.318423	0	1.01668	0.0463661	-	-	-0.0685061	0.866143	-	-	Chr06	34970128	34972376	-	cysteine-rich RLK (RECEPTOR-like protein kinase) 10
MD06G1218200	5.16755	6.2803	5.78949	7.82141	7.20262	4.64375	5.7318	5.28262	4.99912	7.16179	5.13359	4.78448	6.84793	8.6656	4.97118	3.90052	6.35032	3.73376	9.69307	7.44142	9.13331	4.84185	2.28613	4.29206	-0.826131	0.275691	-1.39839	0.021157	1.48155	0.0185617	-1.36462	0.109684	Chr06	35036000	35038566	+	RING/FYVE/PHD zinc finger superfamily protein
MD06G1219100	1.0278	1.26674	1.06965	0.750903	0.843221	0.472672	0.667103	0.379793	0.611297	0.826508	0.779867	0.902127	2.41293	2.25873	1.92525	2.01888	3.27336	2.57863	3.19159	2.55649	2.73224	1.42674	0.902042	1.48684	0.568229	0.190503	0.545069	0.116402	1.72469	0.0456251	-0.0560899	0.844829	Chr06	35163973	35166635	-	Protein kinase superfamily protein
MD06G1219600	2.78053	2.43686	2.93601	1.86891	2.15099	2.41019	2.06427	1.28046	1.41195	1.65619	1.56181	1.93451	5.43284	2.7446	5.39787	3.27026	3.70692	3.08289	6.1048	5.29094	4.72981	2.18066	1.86139	2.69228	2.02575	0.0450212	0.334138	0.22124	1.54542	0.158117	0.120572	0.733418	Chr06	35192258	35196265	+	Protein of unknown function (DUF789)
MD00G1203000	2591.67	2614.6	3109.39	10528.8	3630.12	4031.01	2691.65	2725.13	2672.66	4166.61	3754	3627.97	2855.63	2779.65	8651.09	15971.6	4757.2	6028.79	3295.87	3094.4	4030.83	32267.5	9788.64	9179.89	2.04635	0.392453	1.36984	0.483685	1.20288	0.0401877	-0.423706	0.574598	Chr00	48602821	48606285	-	-
MD06G1222000	0.0273793	0.0778974	0.150051	0.29183	0.263836	0.173445	0	0.281812	0.0954445	0.0792384	0.25556	0.332097	0.834047	0.5056	0.827603	0.374181	0.277191	0.608268	0.628683	0.459343	0.71432	0.454044	0.366042	0.578861	1.14712	0.0363587	0.419051	0.150822	0.798781	0.299639	0.223189	0.50615	Chr06	35371680	35374044	-	Protein of unknown function
MD06G1222200	1.55712	1.41022	1.40944	1.5943	0.748812	1.37607	1.268	1.06162	1.08232	1.08657	0.946623	1.12121	8.74621	8.48754	8.44164	7.35415	7.94471	6.45764	5.29193	5.81967	4.32769	3.65842	3.29215	2.94181	2.02186	0.000515088	1.706	0.0328049	0.864465	0.156258	0.812629	0.0114264	Chr06	35379827	35385248	-	poly(A) polymerase 1
MD06G1222800	1.53681	1.44643	1.17669	2.51539	2.65153	2.16149	0.575891	0.81115	0.346727	0.842456	0.68077	0.511101	0.955196	0.796412	0.818273	0	0	0.0735957	0.131905	0	0	0.085056	0.885479	0.0611174	-0.0464014	0.865444	-1.7459	0.00220933	-0.468853	0.56179	0.406631	0.545263	Chr06	35416223	35419145	+	MATE efflux family protein
MD06G1224000	232.613	208.045	228.193	330.837	324.072	313.801	380.534	368.451	365.236	345.741	358.867	335.358	5.81005	6.98566	8.09967	4.60954	5.66893	8.20682	14.5383	14.9571	19.0217	9.85846	11.089	31.7117	-4.94225	0.00261534	-5.36858	0.0018756	-3.7041	0.00345148	-3.63737	0.0674384	Chr06	35460814	35462683	-	S-adenosyl-L-methionine-dependent methyltransferases superfamily protein
MD06G1224400	3.56008	5.35783	4.87651	6.71706	4.36785	4.96841	2.993	6.05088	5.42462	4.11624	5.50446	3.52347	0.33264	0.625674	0	0	0.343413	0	0	0.516593	0.20284	0	0.275578	0.633808	-3.17356	0.027935	-3.0863	0.00347213	-4.0542	0.0436889	-1.25948	0.0790838	Chr06	35519207	35521804	+	cytochrome P450
MD06G1224200	17.961	17.864	15.9119	13.5478	13.1486	12.2697	16.1491	14.2404	15.8033	12.6988	11.7777	13.0996	54.7042	53.3606	53.1386	45.6743	50.272	42.0208	36.8803	38.8564	36.2583	28.9662	33.3994	27.5952	1.75933	0.00316083	1.45537	0.00042103	1.09717	0.0378705	1.30125	0.0119706	Chr06	35469683	35477473	-	Translation elongation factor EF1A/initiation factor IF2gamma family protein
MD06G1225300	13.7027	12.5757	13.4113	18.6573	16.0782	17.2792	13.032	13.9031	13.9611	15.3819	14.9595	14.0703	8.28315	8.75767	8.70921	8.05202	8.01218	7.80714	10.411	10.5572	9.99829	11.1604	11.604	12.104	-0.692796	0.0200881	-1.06026	0.00559803	-0.635973	0.0114132	-0.213362	0.143658	Chr06	35609410	35610754	+	Presenilin-2
MD06G1225900	76.7261	72.2548	74.0568	44.8305	43.2121	40.3773	39.5298	50.4317	52.1937	43.1004	39.9663	35.0118	38.7174	44.8869	40.2577	16.523	30.437	21.8825	27.2351	28.7664	21.8085	15.9642	15.4119	17.3827	-1.21809	0.0039235	-1.71694	0.0130846	-2.13175	0.0211479	-1.17932	0.0216306	Chr06	35644034	35644994	+	Protein of unknown function (DUF1118)
MD06G1227300	80.5958	84.4609	91.4747	7.17226	7.54477	4.83525	77.9801	78.1647	81.1809	18.5289	23.8717	25.4285	42.7573	36.14	35.9187	6.87993	11.3499	10.2432	9.3224	12.4231	11.6979	8.64409	1.11262	6.27078	-1.01795	0.0780624	-0.159883	0.773635	-3.09813	0.012663	-4.36383	0.0385052	Chr06	35801213	35803959	+	S-adenosyl-L-methionine-dependent methyltransferases superfamily protein
MD06G1228000	1.87499	1.65347	2.05196	3.48853	3.80208	3.60779	1.78715	1.49233	1.40095	1.50097	1.74321	2.52622	0.526061	1.18305	0.88662	0.669754	0.428237	0.347521	1.62593	1.27924	2.30265	1.41209	1.66692	0.309311	-1.53799	0.0251296	-1.58923	0.00680476	1.53196	0.00800054	-0.797549	0.4622	Chr06	35825224	35826145	+	Protein of unknown function
MD06G1227400	8.91272	3.73334	7.38627	9.8528	9.48816	8.39388	3.01069	7.91442	7.00912	7.46703	6.61875	9.57332	19.306	19.8052	15.385	15.2108	12.6656	19.9297	11.3636	14.1845	17.022	10.2704	11.1514	8.29912	0.613441	0.673462	1.18025	0.0453724	0.329376	0.880704	0.136915	0.795266	Chr06	35804481	35808534	+	Nucleic acid-binding
MD06G1228200	14.1906	17.364	12.0191	8.22503	9.3953	9.36552	16.6113	17.0882	14.5737	10.1557	11.9256	9.66192	11.2677	12.4065	12.4819	7.1721	3.62039	3.46329	9.23742	9.12006	10.0741	6.42219	3.16495	4.40023	-0.0199741	0.975576	-0.416119	0.573204	-0.323741	0.417724	-1.92157	0.0219177	Chr06	35833673	35836485	+	Protein of unknown function
MD06G1228700	0	0.162767	0	0	0.122457	0.35726	0.817449	0	0	0	0	0	3.63366	2.73271	2.50475	5.04973	3.13399	3.99577	1.20336	1.14351	2.35706	1.01591	1.25488	2.5476	2.26492	0.0245621	2.74199	0.00294889	3.45484	0.0661489	1.79691	0.0616171	Chr06	35853138	35855925	+	white-brown complex homolog 19
MD06G1228800	6.66767	6.33862	6.61218	4.48631	4.1819	4.43189	6.40695	6.73788	6.37829	3.95568	3.95402	4.77535	48.2356	43.016	51.5263	33.6377	28.7469	26.9284	22.1132	23.4067	20.9294	20.163	17.9934	18.5868	3.09108	0.000583239	2.57445	0.00162815	1.23283	0.00220164	1.67385	0.00232984	Chr06	35856015	35859170	-	tetraticopeptide domain-containing thioredoxin
MD06G1229000	0.273757	0.347099	0.576606	0.581223	0.160758	0.153699	0.0876256	0.980342	1.11104	0.52717	0.120566	0.15535	1.16296	1.18406	1.41132	0.152169	1.27338	0	1.25858	2.32821	1.40799	0.219906	1.12181	0.778174	0.595749	0.256182	-1.33085	0.0239686	-1.64565	0.279237	1.30431	0.0758683	Chr06	35885598	35886233	-	Uncharacterised conserved protein UCP015417
MD06G1230200	1.16727	0.970281	0.701056	0.337913	0.638465	0.659821	0.782231	0.388791	0.313369	0.459179	0.49477	0.873826	0.650538	0.933576	0.972901	0.790942	1.25978	1.20564	1.17228	0.898899	0.812335	0.975172	0.148547	0.488007	-0.0541811	0.925499	0.308271	0.450495	0.816735	0.376645	-1.08331	0.0324221	Chr06	35983941	35986769	+	Tetratricopeptide repeat (TPR)-like superfamily protein
MD00G1214100	146.056	169.287	147.365	146.639	139.291	140.801	116.247	140.224	135.035	125.548	121.678	123.341	141.097	148.824	134.094	97.0709	114.444	117.88	127.135	132.244	101.795	99.2706	84.9231	116.921	-0.250677	0.493756	-0.481352	0.107111	-1.22196	0.0474913	-0.442942	0.297546	Chr00	51056981	51058728	+	emp24/gp25L/p24 family/GOLD family protein
MD06G1230900	1.13982	1.89065	1.90928	3.19902	2.96076	1.80144	2.30044	1.4645	1.70885	3.27184	2.70845	2.63637	1.06289	1.27125	0.878619	0.721899	0.81845	1.00923	1.16605	0.751159	0.982074	0.688146	0.398309	0.819963	-0.919358	0.21487	-1.1232	0.0970955	0.39943	0.551585	-1.47946	0.0220456	Chr06	36045563	36048597	-	RAB GTPase homolog A6A
MD06G1231500	13.4703	9.67596	13.0476	15.5454	15.0468	14.5332	12.2939	12.2352	12.6396	10.792	11.3493	11.7298	11.2069	11.2368	11.3806	8.97892	9.6856	9.12383	12.6281	14.8513	10.1336	8.5375	7.65514	8.4325	-0.26894	0.66443	-0.778596	0.000498687	-1.1957	0.0375452	-0.561901	0.0175044	Chr06	36261642	36264550	+	Protein kinase superfamily protein
MD06G1232000	0.643564	0	0.83901	1.11867	0.674957	0.222152	0	0.355426	0.354495	0.351796	0.628299	0.223413	11.1016	10.676	9.28619	0	3.0669	1.0459	20.3259	22.2952	16.8876	1.30444	0.887914	0	2.30101	0.120877	-1.68631	0.146791	2.69801	0.0143636	-0.338282	0.753313	Chr06	36288690	36290610	-	nudix hydrolase homolog 17
MD06G1232700	12.3686	11.2542	11.9774	10.5572	9.96132	10.2847	10.8831	13.4664	12.4663	11.1026	9.13471	8.88742	8.07383	6.77359	8.57522	6.89649	7.87932	5.82041	7.88736	8.2911	6.39182	3.04916	3.16343	2.89569	-0.0386801	0.888154	-0.876876	0.0123384	-1.63737	0.0198235	-1.40291	0.0128186	Chr06	36412627	36414828	+	B-cell receptor-associated 31-like
MD06G1232900	4.04532	3.86942	2.58032	4.65309	3.79644	3.69897	3.53988	4.18537	3.49035	4.06881	3.45549	2.99345	5.39253	3.78573	5.51774	4.12376	4.59869	3.44845	3.59726	4.10133	4.0721	3.68517	2.75448	3.26843	1.70007	0.0208978	-0.360874	0.193398	-0.113314	0.806899	-0.414027	0.271968	Chr06	36422003	36427631	-	extra-large GTP-binding protein 3
MD06G1233300	648.739	618.501	624.799	580.056	599.102	554.085	595.197	613.98	631.413	538.662	576.523	603.536	1095.25	1071.6	1097.97	1352.3	1406.13	1305.75	786.157	767.086	745.773	760.588	933.757	929.737	0.865141	0.00199987	1.09234	0.000535636	0.169304	0.339322	0.984529	0.0105898	Chr06	36456971	36459246	+	Protein of unknown function (DUF760)
MD06G1234300	15.018	17.2225	16.096	15.8871	18.8591	13.2695	20.4418	23.5454	20.1704	18.3082	21.1574	16.7829	13.8281	18.3104	13.68	7.50103	9.84504	10.5972	12.1621	16.3909	11.4605	7.53386	10.9611	11.9969	-0.872479	0.0733716	-0.971926	0.12165	-1.93639	0.0189113	-0.0303531	0.906124	Chr06	36535096	36536840	+	calmodulin 7
MD06G1235500	11.7895	11.981	11.8433	3.93365	3.09687	4.32107	5.36381	5.8843	6.42869	4.48632	3.76935	3.67323	1.06045	1.65685	0.950254	1.19093	1.14506	1.47378	1.63212	1.67731	2.36156	1.0346	0.423974	1.97691	-3.38707	0.000862311	-0.82818	0.0599037	-0.777979	0.3042	-1.57055	0.159302	Chr06	36665970	36669767	-	glutamate decarboxylase 4
MD06G1236500	3.35634	3.84231	4.57948	1.73441	2.48274	2.03996	3.22072	3.73316	5.24156	2.2991	0.992858	1.41624	11.6348	7.33191	12.533	5.24503	6.78518	5.53973	8.40222	8.11948	6.89322	6.42351	7.27684	7.05518	2.32528	0.0487073	0.81908	0.0575449	-0.0702521	0.937431	1.68024	0.0661541	Chr06	36790086	36793038	+	Homeodomain-like superfamily protein
MD06G1238300	6.48875	5.69862	4.68575	4.72683	4.21288	3.76251	4.87716	5.75102	7.33713	4.67981	6.63864	4.9354	8.97853	4.09919	9.49581	6.75966	8.95383	8.79973	4.688	9.9373	8.54321	4.6965	7.20953	5.93528	2.65801	0.00374856	0.516426	0.175153	-0.96794	0.573202	0.87708	0.0439349	Chr06	36920650	36922823	+	tetratricopeptide repeat (TPR)-containing protein
MD06G1240300	12.1231	11.3294	12.0646	15.1964	13.3409	13.9835	18.4135	18.598	16.4527	19.44	18.732	16.6099	2.86977	2.74286	2.90305	1.99021	2.54769	1.94521	6.39257	6.33961	5.91635	3.29936	3.98708	5.5361	-1.67273	0.00112085	-2.59602	0.000259452	-1.46563	0.0198627	-1.41297	0.0429485	Chr06	37031125	37037778	+	Endosomal targeting BRO1-like domain-containing protein
MD06G1241400	68.0291	71.5226	54.5195	60.5657	54.2584	40.2043	49.1649	57.3861	69.2448	41.5883	50.92	45.8255	61.8348	58.8272	59.965	35.4692	47.4955	25.8022	52.0184	50.8219	58.5589	23.7799	33.9925	33.3619	0.325974	0.497097	-1.5255	0.0258607	-0.103901	0.906207	0.128107	0.528074	Chr06	37097522	37101264	-	Small nuclear ribonucleoprotein family protein
MD06G1241600	18.637	11.6382	8.51017	6.36177	5.26724	5.53284	7.77078	5.15637	6.29468	7.88592	8.37102	9.94746	14.9628	15.3102	21.4792	7.6991	17.9577	12.2624	15.9341	8.23573	14.6209	4.49689	16.126	12.3322	1.4384	0.340486	-0.020543	0.971605	3.29832	0.0266198	2.12869	0.0342074	Chr06	37123608	37129969	-	Uncharacterized protein L509
MD07G1000300	10.9284	10.396	11.3486	14.6773	14.5231	15.231	15.6791	12.2259	14.3795	10.1588	12.8353	11.5157	4.81196	4.47648	4.10877	4.14124	3.61813	4.79772	14.7629	15.0268	17.1766	5.97057	1.32952	5.5768	-1.21234	0.0174614	-1.2869	0.00143442	0.77424	0.217529	-2.84422	0.0791271	Chr07	56933	57535	+	Plant protein of unknown function (DUF946)
MD07G1001600	6.44809	5.96074	6.11223	3.83234	5.81077	4.38145	8.53484	5.72371	7.29798	6.64014	5.23202	4.7293	5.12103	4.56984	5.99651	2.46773	5.74488	3.83868	3.40861	3.33025	2.89556	2.43436	2.10392	1.87693	0.274729	0.407965	-1.06322	0.149495	-0.86453	0.372426	-1.28118	0.0392023	Chr07	218368	221086	-	Protein of unknown function
MD07G1000600	2.91648	2.76613	1.17739	3.5987	3.64982	4.04435	2.28388	3.23921	3.14016	3.53215	2.89392	3.43839	1.65274	2.40765	1.76049	1.70365	1.3192	1.37937	3.32525	4.03711	2.91686	1.28118	0.688039	1.47714	-0.105781	0.935872	-0.759709	0.0166822	-1.08838	0.0544325	-1.46221	0.0367122	Chr07	117700	117975	-	Plant protein of unknown function (DUF946)
MD07G1000700	2.10239	2.42764	2.15165	4.47353	4.08305	2.25684	3.47537	5.13417	4.74535	3.23419	3.38055	2.26472	1.78626	0.775749	1.83765	1.67854	0.372634	3.25345	4.75142	2.48565	4.67908	0.418623	1.4332	0.576028	1.02529	0.0475959	0.496673	0.648513	1.16782	0.410778	-0.228185	0.651068	Chr07	118777	119286	-	Plant protein of unknown function (DUF946)
MD07G1001800	160.73	165.927	175.204	231.173	227.959	211.886	195.576	185.533	190.215	163.297	167.425	166.012	61.3956	63.8898	61.1472	47.0425	48.9982	44.6232	106.866	101.076	104.66	33.3702	34.9181	56.7125	-1.62075	0.000751583	-2.39671	8.62002e-05	-0.658774	0.0110478	-1.65735	0.0745464	Chr07	235867	251143	+	glucan synthase-like 3
MD07G1001900	10.641	10.7991	10.9239	13.529	13.1996	13.0523	12.72	10.9612	12.0233	11.6761	13.0939	12.0339	4.06615	3.4193	3.57859	2.83759	2.86716	3.14696	6.99375	6.62749	6.60046	1.3657	2.0673	3.23966	-1.08866	0.0116095	-1.80343	0.000271082	-0.564726	0.169091	-1.35723	0.0719011	Chr07	251145	252868	-	-
MD07G1002000	359.298	370.108	389.18	489.41	437.069	428.878	414.438	412.063	403.226	383.567	384.065	390.94	136.784	137.4	131.846	99.4887	95.6233	93.6751	207.649	209.66	212.258	60.9019	75.2774	116.518	-1.59878	0.00119427	-2.25658	0.00075176	-0.900292	0.00104465	-1.6105	0.0834672	Chr07	252870	255079	+	glucan synthase-like 12
MD07G1003300	2.16961	2.17985	1.6979	1.46966	1.20669	1.60143	1.59453	2.31282	1.83757	1.93526	1.55998	1.76166	4.31116	2.77116	3.9214	4.16409	4.00031	3.25217	5.11271	4.5848	4.00239	2.35474	3.68856	2.11406	1.74619	0.00109877	0.904392	0.0452549	0.382526	0.580718	0.774881	0.19555	Chr07	326777	330103	+	HIT-type Zinc finger family protein
MD00G1214500	3.96419	3.848	3.60646	3.58236	2.7983	2.54768	4.52638	3.68809	2.55011	2.82622	2.96162	2.60719	11.6075	12.2551	10.1977	5.19753	5.46666	7.61443	8.5046	7.91476	9.07799	3.93414	6.07965	3.86719	1.1105	0.0303749	0.974786	0.120166	2.03187	0.0961992	1.07913	0.0583573	Chr00	51216458	51219892	+	Protein of unknown function
MD07G1003500	3.28824	2.34625	4.92315	3.37205	1.4381	0.994908	1.15388	0.821662	0.703586	2.46093	1.99595	1.67145	0.728755	1.04399	0.699036	1.64126	1.52923	2.11475	4.79195	2.86138	3.8609	0	0	0	-2.41147	0.0536024	-0.086798	0.927222	2.64146	0.0327102	-1.56987	0.0129795	Chr07	356663	360509	+	O-fucosyltransferase family protein
MD07G1004200	0.731877	0.47763	0.220404	0.506809	0.704462	0.755022	0.662416	0.915902	0.927611	0.467618	1.46259	1.20346	2.59933	2.18709	2.70459	1.23051	1.2252	1.92975	3.97775	4.18787	2.91388	0.694738	0.545173	1.29599	1.9804	0.0274916	0.894814	0.0578955	0.209029	0.603889	0.0359944	0.965757	Chr07	434366	435437	+	-
MD07G1004300	4.04948	4.54201	3.34395	3.29347	3.11574	3.37961	3.0466	3.30602	3.46422	3.54185	3.94578	3.23665	5.65587	5.26275	5.68493	3.73286	3.59076	3.52414	7.97609	6.57493	8.35669	1.82841	1.97361	2.51575	0.853574	0.0877004	0.144609	0.16474	1.62103	0.0270459	-0.293412	0.346321	Chr07	442437	449259	-	-
MD07G1006600	5.03034	4.99529	5.54613	3.84538	2.54877	2.42402	2.35847	4.13842	4.37311	2.6277	2.32111	3.75168	2.93522	3.05125	3.26881	1.37683	1.3673	1.60998	2.35297	1.94983	1.35628	1.01243	0.574068	0.700267	-0.676469	0.0508089	-0.695641	0.190061	-2.04478	0.165202	-1.73688	0.0146994	Chr07	629780	633367	+	AGAMOUS-like 26
MD07G1007200	1.39773	1.17421	1.17984	1.26047	0.658165	0.542812	1.41297	1.1267	1.14845	1.06683	0.719558	1.25851	1.96419	0.953687	1.86686	0.627832	1.14709	0.996187	1.258	1.48278	1.02292	0.823562	1.05852	1.09432	1.43205	0.0189562	-0.338477	0.492049	-0.466739	0.391187	0.0805374	0.835508	Chr07	654536	657895	+	Small nuclear ribonucleoprotein family protein
MD07G1007700	36.3963	36.0001	36.1565	32.186	31.6591	33.0942	43.8041	44.1354	42.6586	44.0143	44.6073	45.6894	73.8854	70.2727	72.9801	47.7182	51.0109	49.2983	68.8871	67.5042	62.9633	26.0024	32.2681	26.2218	1.11121	0.000128941	0.531877	0.00477095	0.418614	0.11588	-0.375332	0.165083	Chr07	704378	708972	-	A20/AN1-like zinc finger family protein
MD07G1009600	48.0736	42.5219	45.001	32.2176	38.7655	32.733	40.3253	45.5077	46.1828	27.403	29.2467	24.589	31.7113	0.803524	36.1104	36.1755	34.6118	1.22994	23.0641	27.2597	21.9172	9.59583	22.0398	20.868	7.07297	0.0560355	-4.03338	0.250965	-1.80225	0.000728481	0.859076	0.0346945	Chr07	897356	898292	-	-
MD07G1010900	0	0.31932	0	0	0.274224	0.497314	0.291486	0.135402	0.487287	0.547423	0	0.529997	1.17154	0.14434	1.77203	0	0.557071	0	0.656665	0.894554	0.42738	0.614763	0	1.35539	3.30329	0.0160999	-0.694467	0.299636	-0.641049	0.385599	-0.481484	0.67396	Chr07	991918	992262	+	Ribosomal L18p/L5e family protein
MD07G1011300	0.315272	0.224291	0.402635	0.236681	0.0609358	0.0876821	0.16452	0.444077	0.186401	0.464486	0.563189	0.484697	1.41669	1.00777	1.35138	0.820345	1.55786	0.679202	1.48725	0.812435	1.0081	0.971581	1.00992	0.448372	1.15872	0.0434194	0.107432	0.57745	1.05243	0.309361	0.144365	0.754124	Chr07	1023634	1029101	+	nuclear factor Y
MD07G1012700	2.84721	3.37808	2.93631	2.25055	2.60347	2.35984	2.51828	1.70958	1.87723	1.73063	1.3787	1.57374	4.89519	3.86386	4.85905	3.27237	6.39913	6.52593	4.1852	3.05101	3.26783	3.64246	2.4922	3.7843	1.09178	0.0137941	0.461269	0.513441	1.26651	0.17731	0.307701	0.415281	Chr07	1136390	1139389	-	Radical SAM superfamily protein
MD07G1012900	3.34782	3.13381	4.21337	2.19245	1.42226	2.42347	2.26426	2.97496	3.1921	1.44111	3.84874	2.30571	2.35113	3.25729	2.29187	2.83728	1.49127	3.04168	4.58791	4.95643	4.40221	1.38057	0.613474	2.52343	-1.34952	0.00636491	1.08813	0.0409233	-0.149936	0.759507	-0.549546	0.674535	Chr07	1141188	1147512	-	Aldolase-type TIM barrel family protein
MD07G1014300	0.596096	0.557601	0.502151	0.596871	0.640145	0.357281	0.351871	1.47514	1.47949	0.763552	0.906782	0.917549	0.799939	1.83221	1.24006	0.300091	0.793893	0	1.45606	0.666491	0.70759	1.208	0.271362	0	-0.451135	0.4378	-1.12082	0.0180283	-0.807706	0.677496	-1.57451	0.0658999	Chr07	1276943	1280404	-	cysteine-rich RLK (RECEPTOR-like protein kinase) 10
MD07G1017900	0.571448	0.81251	0.768124	1.26395	1.05806	1.27919	2.4391	1.8224	1.61214	4.10992	4.02976	3.35206	0.0496196	0.0215623	0.0103495	0.288948	0.0747831	0.12191	0.13274	0.342085	0.0500249	0.210062	0	0.290326	-0.748374	0.0686547	-0.718729	0.0310904	-1.77462	0.110659	-2.21875	0.00779502	Chr07	1542633	1544463	-	Protein of unknown function
MD07G1018000	1.44083	1.34008	1.09075	2.1708	2.65863	3.58789	2.13697	2.94365	2.92906	5.9297	7.32453	4.71651	0	0.274956	0	0	0.371557	0.350263	0.46689	0.33644	0.596173	0.17146	0.312638	0.340291	-1.64542	0.0317133	-1.69189	0.0501946	-1.1046	0.205288	-2.01607	0.0122238	Chr07	1544465	1545340	+	-
MD07G1018200	3.66023	4.61655	3.36169	3.57405	3.1802	3.10782	3.72771	3.73327	3.80327	3.59235	3.7162	3.45063	1.94818	1.66563	1.63185	1.43008	0.708572	0.803258	0.901117	0.960393	1.08955	0.422353	0.816556	1.45433	-0.451099	0.382772	-0.851067	0.104487	-1.1008	0.0107456	-0.648209	0.256706	Chr07	1565487	1570948	+	sterol methyltransferase 1
MD07G1019400	4.57513	4.32123	4.27407	5.2914	5.30307	5.40343	5.22552	3.67197	2.38969	3.93155	5.57859	6.33033	6.90869	6.3465	6.84936	7.47966	8.43736	7.47287	10.8761	6.30201	10.8193	4.59517	5.89961	6.0049	0.758681	0.00339434	0.294697	0.0160237	3.69226	0.0343561	0.469054	0.402505	Chr07	1663992	1664740	+	-
MD07G1019600	20.6624	21.7899	27.3806	9.00491	14.8406	15.9944	15.4404	21.2446	19.0374	31.754	18.7785	23.2375	7.82732	10.0632	9.7474	4.74061	3.91185	5.07368	13.6717	15.2272	17.7586	2.96353	5.19021	3.95909	-1.94012	0.028974	-0.800409	0.235081	-0.269993	0.775884	-1.77732	0.0799999	Chr07	1668893	1672808	-	disease resistance protein (TIR-NBS-LRR class)
MD00G1220300	1.68165	1.66912	1.10354	1.86912	1.239	1.28294	1.9983	2.93067	2.64007	1.70721	2.30277	1.75576	0.220824	0.291164	0.246371	0.0625911	0	0.331584	0.481576	0.431805	1.13316	0.513556	0.110703	0.276731	-0.814218	0.183848	-0.870376	0.112177	-0.22575	0.840962	-1.57707	0.020219	Chr00	51901939	51903187	-	2-oxoglutarate (2OG) and Fe(II)-dependent oxygenase superfamily protein
MD07G1019700	4.14415	3.88123	4.97184	2.06188	2.26111	2.66735	1.79463	2.72667	3.59923	3.24897	1.4877	2.95625	1.66958	1.61326	2.43404	0.674444	0.131102	0.240584	1.38684	2.48482	3.12706	0.487809	0.253433	0.247029	-0.680265	0.351168	-0.844	0.0935019	-0.559608	0.754919	-2.01151	0.0400696	Chr07	1672900	1674832	+	-
MD07G1019800	5.27547	3.01364	3.59277	1.50311	2.11882	0.768304	0.979206	3.23327	3.52067	2.39295	2.4371	0.782941	0.40358	1.07586	0.120566	0.102339	0	0.488404	3.6049	2.9331	2.27277	0	0	1.08158	-3.18585	0.0476093	-0.806596	0.343867	-1.61349	0.450465	-0.416682	0.753647	Chr07	1675183	1676529	-	LRR and NB-ARC domains-containing disease resistance protein
MD07G1021700	19.8899	20.9676	19.8218	20.338	19.9111	20.2974	17.6373	19.7535	17.2521	23.4626	20.6153	19.189	12.1363	10.4055	12.5656	9.50282	9.37464	8.85816	8.47243	10.5422	9.39106	9.36063	10.2431	6.38193	-0.22732	0.138532	-1.08586	0.00056473	-1.38127	0.0514385	-1.27317	0.104856	Chr07	1836425	1838882	+	Uncharacterised protein family (UPF0114)
MD00G1220400	0	0.23075	0.264281	1.01393	0	0.402137	0.717702	0	0	0	0	2.54904	1.64751	0.809903	1.60103	0.206337	2.99909	1.5153	0.869413	0.477245	0.642028	0.246394	0	0.69186	1.98963	0.0474004	-0.710926	0.570742	1.85601	0.224859	-0.946256	0.619651	Chr00	51926139	51926710	-	Remorin family protein
MD07G1022600	0.110308	0.123868	0.0289684	0.0777199	0.0477117	0.163945	0.0484649	0.0336372	0.197057	0.0907475	0.328497	0.159683	1.32138	1.1962	1.17847	0.818402	0.803645	0.32958	1.4798	1.86826	1.63671	0.204742	0.529109	0.25779	1.21766	0.00557897	0.332877	0.415414	0.823194	0.128272	0.596002	0.0890843	Chr07	1881522	1882545	-	Protein of unknown function (DUF793)
MD07G1023300	98.4222	93.7721	113.542	75.9301	69.9745	70.0719	89.3492	58.7949	66.4694	74.8716	67.8439	47.338	54.7472	72.6354	50.8935	60.873	72.1008	48.2469	62.3464	104.93	75.9156	58.2239	37.3159	77.2003	-1.94106	0.00103614	-0.80913	0.0397765	-0.535599	0.730393	-0.473795	0.656279	Chr07	1943940	1947016	+	Acyl-CoA N-acyltransferases (NAT) superfamily protein
MD07G1024700	0.696587	0.749278	0.83891	0.541229	0.251048	0.610826	0.864611	0.375248	0.567731	0.320694	0.638033	0.565443	0.311996	0.882709	0.516855	0.462384	0.588489	0.702376	0.978004	0.457107	0.780437	0.593272	0.402161	0.28224	-1.13444	0.0253819	0.19419	0.584105	1.31124	0.136038	-0.31823	0.400192	Chr07	2060183	2062663	-	Protein of unknown function
MD07G1025800	9.17499	8.90325	9.92735	6.40198	7.24185	6.98203	5.7728	4.67362	4.80965	5.63492	5.32687	6.66208	24.2075	24.0783	24.8099	14.5851	13.0642	14.5656	19.9349	20.0384	20.15	6.89587	7.61908	7.95018	1.23453	0.00608067	1.1325	0.00186521	2.08711	0.0124564	0.402553	0.223935	Chr07	2169224	2174371	+	Zinc finger (CCCH-type) family protein / RNA recognition motif (RRM)-containing protein
MD07G1026200	1.81395	2.149	1.43025	1.03909	1.37577	0.815158	2.34781	1.46118	2.21453	1.5959	1.1637	1.37814	4.63119	3.56378	4.11064	1.95563	1.87109	2.636	2.57172	2.47077	2.91631	1.24844	2.45563	1.51912	1.63633	0.0164613	0.757317	0.136067	0.950237	0.258214	0.762056	0.157251	Chr07	2209107	2211940	-	Protein of unknown function
MD07G1026300	34.9012	36.8099	34.9109	37.8216	30.6045	35.1244	41.8397	37.4672	39.4528	37.7364	38.2003	36.3182	16.9044	19.3326	19.8783	24.1787	22.9317	19.277	23.4236	24.4854	23.931	14.7913	15.4693	17.0632	-1.01117	0.0397698	-0.738685	0.0973986	-0.65834	0.0806717	-1.04339	0.00454599	Chr07	2213977	2218427	-	6-phosphogluconate dehydrogenase family protein
MD07G1026700	0	0.334285	0.344177	0	0	0.337652	0	0	0	0	0	0	0	2.31247	0	0	0	0.426384	0.640265	1.41979	0.725147	0.489499	0	0	-3.45781	0.030601	-	-	-0.347694	0.569742	-	-	Chr07	2245182	2246415	+	-
MD07G1027600	62.5696	64.7894	63.8746	56.4078	57.4174	52.6641	48.3086	52.3646	54.9194	51.0586	50.3216	45.8513	45.649	48.7539	43.5793	38.8377	39.9356	36.1446	33.5018	42.7103	33.642	29.0531	26.3928	29.4353	-0.72244	0.00943137	-0.682321	0.00535939	-1.53357	0.00784734	-0.855506	0.0169593	Chr07	2307706	2310778	+	Protein of unknown function
MD00G1221100	4.27671	4.78671	4.83321	1.77787	1.05812	2.53779	12.5754	9.62887	12.1932	10.4387	9.50199	9.13999	0.376912	0.655467	0.184107	0.345785	0.198241	0.480004	2.50509	2.39283	4.61751	0	1.56484	0	-2.84371	0.00357057	-0.525957	0.377019	0.168682	0.860721	-1.67368	0.172476	Chr00	52347255	52347542	-	Protein of unknown function
MD07G1029900	1.97925	1.50605	2.15559	0.937616	1.57156	1.13175	0.541502	0	0	0.879148	0.705911	1.92512	2.07343	2.68995	1.48651	2.1366	0.673276	1.1447	1.51951	0.918437	1.78258	1.32267	1.18748	0	-0.985208	0.118482	0.738604	0.274299	3.08571	0.020139	-1.08798	0.413829	Chr07	2489316	2505402	+	DNA binding
MD00G1221400	593.057	628.657	630.546	420.804	428.509	413.136	661.511	678.479	664.593	591.598	615.4	567.555	351.411	342.967	336.002	203.742	237.926	221.538	145.035	146.756	155.572	157.191	175.287	230.571	-0.867221	0.00841192	-1.12985	0.00146861	-2.00948	0.000919931	-1.2721	0.0442864	Chr00	52362336	52367181	+	cinnamate-4-hydroxylase
MD07G1032800	43.4453	47.0125	69.4758	29.4725	70.8609	77.3991	78.5699	57.1651	56.3594	46.6906	59.6011	53.64	140.008	324.975	150.655	213.147	220.677	194.455	99.9152	230.205	96.1687	238.776	255.279	271.774	-1.09559	0.0349035	2.11194	0.146788	-1.58121	0.42316	2.48882	0.00265817	Chr07	2719932	2724077	+	Protein of unknown function
MD07G1032000	6.52125	8.32724	5.99673	6.39683	4.37757	4.66831	9.82559	10.3444	10.4234	9.7367	5.99152	10.3938	15.7257	11.9685	17.1712	10.4773	11.1948	11.5135	33.6839	40.7767	35.5469	10.867	6.9744	13.4742	2.15298	0.0104714	0.886103	0.0911207	1.13706	0.020986	-0.494992	0.578793	Chr07	2598042	2601367	-	Plant calmodulin-binding protein-related
MD07G1032100	0.4564	0.592517	0.372376	0.0933258	0.669941	0.251133	0.33492	0.311416	0.262261	0.208939	0.279983	0.165631	0.408401	0.73318	0.665591	0.411853	0.307468	0.238392	0.726746	0.667727	1.0374	0.534056	1.12827	0.268599	-0.115663	0.806353	-0.0142698	0.977656	1.17192	0.0192564	0.795197	0.244807	Chr07	2607584	2609724	+	Pentatricopeptide repeat (PPR) superfamily protein
MD07G1033300	59.3245	61.7633	62.617	67.3205	62.8646	61.5172	56.339	54.6165	54.9549	58.2199	55.7452	56.4356	107.596	105.625	106.737	129.081	129.975	135.398	139.06	124.413	129.969	77.5222	86.3738	81.6187	0.798845	0.00400102	1.02977	0.002575	1.47527	0.00588178	0.67953	0.00371302	Chr07	2742128	2751800	+	P-loop containing nucleoside triphosphate hydrolases superfamily protein
MD07G1033400	0.146246	0.0774468	0.643429	0.280645	0.0756439	0	0	0.135983	0.813764	0.180459	0.669396	0.0863382	4.67703	2.67237	3.41021	2.62693	1.02493	1.67365	2.10658	3.26416	3.11927	1.18641	0.834064	0.14392	2.27151	0.118157	1.89187	0.0366679	0.616349	0.703515	0.0208315	0.982924	Chr07	2752683	2754779	-	LRR and NB-ARC domains-containing disease resistance protein
MD01G1000200	3.08192	3.49105	2.0081	2.67901	3.35371	2.12831	3.15279	4.42366	3.65505	2.91504	2.89102	4.18433	0.454046	0.437491	0.396941	0.153225	0.760231	0.597462	1.43825	1.00895	0.828757	0.357317	0.757353	0.329586	-0.974472	0.240459	-1.86315	0.0255362	-1.66509	0.13729	-1.33187	0.0748482	Chr01	19860	23276	-	bidirectional amino acid transporter 1
MD07G1033500	0	0	0	0.0546868	0	0.757035	0.544409	0	0	0.254283	0	0	3.29811	2.47549	2.56517	4.90782	0.13097	2.98008	1.9954	1.62448	0.694599	0	0	1.41484	2.27832	0.00615457	4.0756	0.00533056	0.514003	0.780487	-	-	Chr07	2754781	2755206	-	-
MD07G1033700	0.0461503	0.0639503	0.147397	0.0437245	0	0.0238162	0.0807448	0.151274	0	0	0	0	0.908393	0.63032	0.877629	0.440598	0.708051	1.07072	0.481819	0.525363	0.656986	0.105285	0.312652	0.060291	1.07846	0.0275973	0.81047	0.120996	0.792848	0.121896	0.419793	0.151781	Chr07	2756057	2759994	-	NB-ARC domain-containing disease resistance protein
MD07G1034100	3.20526	3.10246	2.60582	3.21377	3.9	2.87136	2.57099	2.30169	2.61864	3.43104	2.93937	2.75077	4.22094	3.83562	4.23547	2.91063	4.07477	4.12242	6.32876	5.82913	5.94795	0.590039	0.415461	2.09902	0.772422	0.0329052	-0.155167	0.697434	1.15094	0.0210361	-0.871341	0.437104	Chr07	2787728	2791240	-	ARM repeat superfamily protein
MD07G1034500	15.5761	16.8555	15.3792	15.849	16.0116	13.8398	15.1204	7.62894	12.1042	15.7377	14.9906	14.4434	15.6486	13.4069	13.6637	13.3439	16.0047	14.0174	18.757	17.62	17.6688	14.5793	9.30656	10.8796	0.170273	0.536309	-0.397716	0.0411914	1.35016	0.389135	-1.07609	0.0109164	Chr07	2823774	2825045	-	Calcineurin-like metallo-phosphoesterase superfamily protein
MD07G1034300	32.3268	28.6069	31.6741	37.0138	33.2284	29.674	35.2763	34.7037	35.0307	38.4761	34.0911	38.1512	12.7427	11.622	11.7002	7.01222	5.41166	5.53307	14.4838	14.1915	16.8531	7.61895	6.40974	11.5981	-1.21896	0.0196599	-2.20897	0.00708047	-0.632399	0.0743452	-2.09333	0.0466354	Chr07	2806260	2812686	+	Early-responsive to dehydration stress protein (ERD4)
MD07G1035100	0.333594	0.381738	0.434338	0.108977	0.320049	0.312977	0	0.24383	0	0.41718	0.373475	0.645978	1.3161	0.791217	1.02365	0.525819	1.12137	0.56787	0.742212	0.951997	0.729772	0.431537	0	1.45987	1.06886	0.0498702	-0.0239395	0.939419	0.143103	0.800378	-0.236802	0.834586	Chr07	2874171	2876525	+	Protein of unknown function
MD07G1035300	1.27455	1.51058	0.712456	1.81563	0.463817	0.944449	2.47181	1.7178	2.71815	0.836236	0.854055	0.575424	5.27846	4.0489	5.61413	2.42151	5.03225	4.68139	3.3147	3.39185	5.6625	0.964539	1.23223	2.21226	2.64513	0.00977755	0.739323	0.456726	2.00428	0.141636	0.979416	0.157968	Chr07	2889055	2891928	-	annexin 3
MD07G1035500	0.73466	0.304991	0.553463	2.32894	0	0.572672	2.48649	4.41486	5.5845	3.6096	0.993864	2.17716	3.58495	0	4.3167	2.2434	1.84846	0.348634	3.09824	4.02034	2.29419	0.887015	0	0	5.64822	0.0307891	-0.374976	0.820262	-2.64456	0.0752106	-2.87192	0.0365308	Chr07	2901227	2902098	-	annexin 8
MD07G1036600	5.39538	5.63757	5.19369	12.8383	13.5825	10.0771	4.97854	4.36189	4.35942	4.35978	3.12791	4.40346	31.2775	31.8649	31.6633	35.2446	35.5152	33.063	20.8011	16.9611	15.9458	10.9789	10.5164	12.5276	2.38063	0.000284269	1.23192	0.0219406	1.88114	0.0603275	1.17221	0.0561698	Chr07	3017362	3024770	+	Protein of unknown function
MD07G1037000	0.880223	0.447022	0.316567	0.502902	0.474848	0.522942	0.377234	0.544585	0.657178	0.446913	0.798917	0.213684	2.13943	2.11882	2.14617	1.76083	1.66488	2.16134	2.2987	2.08818	2.53866	1.39567	1.1365	1.68949	1.29976	0.1228	1.13504	0.00346104	1.31326	0.0769163	0.823255	0.208188	Chr07	3041621	3045379	+	Protein with RING/U-box and TRAF-like domains
MD07G1038100	32.062	22.8782	22.0665	17.9104	25.5383	23.4251	25.3272	29.2253	37.8631	17.9165	17.9212	17.164	47.6021	42.2761	54.4163	46.4791	64.092	45.7747	58.9007	55.3617	59.2275	28.7474	34.7633	31.3868	1.6302	0.091217	0.690909	0.202014	0.671313	0.497864	1.11814	0.000802625	Chr07	3127238	3129912	-	Regulator of chromosome condensation (RCC1) family with FYVE zinc finger domain
MD07G1038200	32.0274	34.9305	37.0007	35.8489	38.7989	35.1	30.5443	31.434	31.2689	29.7006	31.148	33.1802	54.2925	49.7204	50.1711	48.9017	53.9507	53.1546	58.2413	50.5502	55.4314	42.0179	48.7506	36.7875	0.593181	0.13292	0.379405	0.0630632	1.11354	0.0222442	0.529395	0.206478	Chr07	3134922	3145176	+	Transducin/WD40 repeat-like superfamily protein
MD07G1038300	15.9472	15.772	13.7604	12.9731	16.0813	14.5553	12.517	12.5516	12.1319	12.358	12.4709	12.6124	20.1714	20.9239	19.7314	17.9156	17.0911	17.8932	17.304	14.8537	18.3833	7.01769	11.1014	10.5772	0.429843	0.221161	0.358727	0.180949	1.13774	0.00631128	0.384235	0.120574	Chr07	3149162	3155460	+	SNF2 domain-containing protein / helicase domain-containing protein / F-box family protein
MD07G1039800	2.077	1.85512	2.59099	1.77628	1.66034	0.97847	1.40954	0.932368	1.20497	1.5305	1.08484	1.83819	2.26356	2.36186	1.92927	1.09726	1.32056	1.85896	2.78928	2.78406	1.69254	2.04725	0.399427	0.834549	-0.493828	0.262722	-0.0780051	0.886586	-0.156232	0.86996	-1.8197	0.000653084	Chr07	3377293	3378702	-	-
MD07G1040600	0.188627	0.241755	0.0792683	0.0731538	0.0508128	0.254179	0.302409	0.118444	0.179859	0.160274	0.409123	0.175148	0.638316	0.508921	0.408022	0.340518	0.260619	0.29899	0.339974	0.0862839	0.375613	0.171673	0.341991	0.242963	0.55936	0.197247	0.381047	0.123323	1.13369	0.0133828	0.337639	0.19554	Chr07	3411038	3413888	-	cytochrome c oxidase 15
MD07G1040900	41.7692	41.3974	48.3889	33.203	31.9873	36.359	34.6595	36.6035	37.5007	36.4792	35.0647	35.7612	46.9472	37.5992	40.5131	45.1658	47.6417	41.1363	35.8457	38.8246	44.0629	41.1511	25.7483	28.9306	0.179864	0.717201	0.266368	0.244468	0.338708	0.515759	-1.00859	0.00524271	Chr07	3418512	3421097	+	Pentatricopeptide repeat (PPR) superfamily protein
MD07G1041100	7.85537	7.34219	7.42418	8.83504	6.04026	5.02169	8.71104	8.22164	7.23376	3.81334	3.38728	5.12275	7.01042	5.85968	6.98781	5.33178	1.86062	5.79491	10.6114	7.14715	10.9642	3.79144	6.47557	4.60425	0.31076	0.119377	0.663796	0.454743	1.79508	0.0170044	0.742579	0.27052	Chr07	3427242	3430409	+	cytochrome c oxidase assembly protein CtaG / Cox11 family
MD07G1041300	0.317766	0.209334	0.307117	0.315041	0.532186	0.433306	0.24215	0.152432	0.258323	0.0896398	0.486023	0.343454	0.435866	0.350472	0.510127	0.668069	0.580575	0.707832	0.70674	0.635501	0.902043	0.661256	0	0.320986	0.363972	0.195673	0.345015	0.115882	1.05332	0.0238102	-0.719663	0.247901	Chr07	3440330	3442492	-	Protein of unknown function
MD07G1041400	4.35138	4.4225	4.75632	5.58895	4.69902	4.89092	6.29249	5.80703	4.97971	5.38131	6.05515	5.52097	3.32962	3.30133	3.49083	2.04024	3.27171	2.38169	4.86455	5.44506	5.19559	1.2302	1.05546	1.5478	-0.341255	0.114131	-1.29612	0.0077458	-0.0512079	0.923151	-1.53892	0.0112352	Chr07	3442941	3451868	-	Protein of unknown function
MD07G1041500	0.140269	0.241181	0.11931	0.0204639	0	0.0240624	0	0	0	0.155838	0.156341	0.310074	0.107999	0.255656	0.187023	0.827017	1.16571	1.36576	2.13675	2.63184	2.08561	0.0283523	0.467435	0.0318212	-0.16498	0.57369	1.01911	0.0334837	1.12322	0.00912068	0.37662	0.425651	Chr07	3454916	3457994	-	FAD/NAD(P)-binding oxidoreductase family protein
MD07G1042200	0.292567	0	0.455262	0.113246	0.111308	0.156703	0.215908	0	0	0.221395	0	0.398065	0.491092	0.225302	1.21202	0.158304	0.522047	0.108315	0.361553	0	0.320479	0.0305847	0	0	1.18106	0.367149	-0.347354	0.113028	1.56081	0.0267198	-0.48095	0.268691	Chr07	3538623	3542238	-	zinc ion binding
MD07G1042400	125.85	128.845	122.916	150.909	151.065	145.599	183.28	172.954	175.717	182.516	186.445	149.709	77.6978	73.3725	79.993	59.6646	59.4328	47.4004	55.631	51.1859	55.309	31.915	36.7571	37.653	-0.441435	0.00536533	-1.65436	0.00513683	-1.33037	0.00100497	-1.87646	0.00432141	Chr07	3556398	3559304	-	cystatin B
MD07G1045400	0.467729	0.476393	0.847773	0.287061	0.247055	0.25121	0.647598	0.107897	0.242134	0.320978	0.299659	0.408073	4.89618	5.52016	5.6394	3.16679	3.01465	3.32477	4.14243	3.22653	3.78784	1.81415	1.82308	2.04601	1.58182	0.0349524	1.81618	7.99773e-05	2.90913	0.0329035	1.11701	0.00414181	Chr07	3876475	3878565	-	NB-ARC domain-containing disease resistance protein
MD07G1045600	0.467118	0.398454	1.1163	0.142775	0.992166	1.25804	1.48489	0.726116	0.889981	0.461074	0.983496	0.0523268	11.3238	12.87	12.6101	3.6845	4.97373	7.94287	7.76012	9.79443	8.0029	1.91255	6.14437	4.25406	2.30882	0.0424433	2.34324	0.0933185	2.09052	0.119809	3.59856	0.00322783	Chr07	3886423	3888789	-	NB-ARC domain-containing disease resistance protein
MD07G1046100	39.2997	38.1175	29.3674	20.9933	22.4933	19.6195	30.4235	24.2507	25.3287	19.9707	21.1316	21.0502	55.9744	42.802	55.5917	52.8613	49.5642	49.6872	57.2289	54.5864	48.1584	33.6322	46.1315	43.8487	1.63705	0.0123888	1.23044	0.00412505	0.960256	0.230288	1.5183	0.00103358	Chr07	3921653	3932752	-	protein arginine methyltransferase 3
MD07G1043600	41.2032	42.8075	38.1817	16.6481	21.4571	16.8342	26.3173	32.6221	28.4956	15.7704	15.4658	15.8481	15.834	13.7354	15.6669	12.0416	10.8992	10.8056	10.3368	9.90872	9.17083	6.69768	1.92542	5.83688	-0.8666	0.00203828	-0.636342	0.128235	-1.89782	0.0255527	-3.04002	0.0326967	Chr07	3747617	3750690	+	proline-rich family protein
MD07G1043900	73.3709	68.1681	66.8552	93.5863	93.4293	84.7163	59.373	58.7887	58.0977	49.3284	49.4129	51.1135	241.843	231.104	235.978	106.244	163.925	152.893	201.197	215.308	133.296	121.607	111.633	76.5042	1.91136	0.00115329	0.159985	0.714107	0.117851	0.881398	0.626411	0.301316	Chr07	3765951	3770941	-	Protein of unknown function
MD07G1046600	11.6585	13.3419	11.3738	8.78163	10.3569	7.89233	10.5354	11.4701	10.7995	7.57122	9.72835	9.61956	16.8865	12.0141	18.0163	8.28756	12.946	11.9373	13.7851	14.6091	13.0822	6.88409	7.10172	6.71907	1.50244	0.00776462	-0.216026	0.639583	-0.116663	0.448785	-0.262064	0.434239	Chr07	3958558	3973632	+	Protein of unknown function (DUF810)
MD07G1047300	16.463	18.3864	15.5353	16.56	16.8405	14.6688	18.1049	13.8806	16.803	10.0099	14.3744	15.7118	32.5271	32.5106	31.9588	32.9461	27.1754	22.12	33.0376	28.1189	31.4434	18.2073	12.0696	23.1533	1.03759	0.0301284	0.601778	0.244998	1.57068	0.0597884	-0.018674	0.983514	Chr07	4057799	4065252	+	TGACG motif-binding factor 6
MD07G1047400	4.12515	5.5706	4.44927	4.15439	3.31513	3.12584	3.397	3.89596	3.34202	2.60824	3.46449	3.34491	9.60365	1.85526	9.20105	6.25067	7.8125	4.87055	8.09004	10.0037	7.52913	3.74648	4.14966	5.52244	4.26775	0.0187415	0.0428107	0.878888	0.0971231	0.776494	0.72623	0.173625	Chr07	4072032	4074792	-	Mitochondrial transcription termination factor family protein
MD07G1047900	0.974938	0.685958	0	0.534477	0	0.246739	0	0	0	2.61682	0	0.560717	0.800275	2.41969	0.504614	0.498534	0	0.254976	1.02294	0.502509	1.12377	0	0	0	-0.968364	0.607871	0.500891	0.401958	2.13831	0.0106368	-1.23706	0.460508	Chr07	4110275	4111699	-	Mitochondrial transcription termination factor family protein
MD07G1048900	1.22757	2.13133	1.83013	2.45944	2.44288	1.25004	2.48399	1.64188	2.15088	1.72569	3.01901	0.918533	0	0.600499	0.137184	0.359764	0.401416	0.369242	0.663832	0.206989	0.162408	0	0.884081	0	-2.4066	0.0391024	-1.40978	0.0599745	-0.829789	0.48315	0.0965442	0.919064	Chr07	4187133	4189293	-	sequence-specific DNA binding transcription factors
MD07G1051300	38.5418	36.1393	37.3084	32.7813	34.08	38.0632	49.4591	43.2921	47.8854	40.7929	50.7237	40.0367	17.5532	13.8605	17.0784	13.6078	13.8807	15.0937	26.8841	26.8789	23.9312	10.0507	13.43	18.281	-0.54467	0.0792452	-1.10469	0.00702683	-1.04619	0.0760267	-0.813117	0.18602	Chr07	4715770	4718268	+	ubiquitin-specific protease 12
MD07G1051200	46.9187	42.1962	41.2669	31.1445	28.8611	25.3898	42.5921	36.8626	34.8997	35.2494	36.1754	32.1094	17.3569	14.7531	17.3573	9.30655	10.0084	3.89491	21.5218	16.0782	19.8469	8.54621	11.3458	8.04163	-0.810618	0.0260155	-2.78077	0.0321569	0.107893	0.819995	-1.4183	0.0221192	Chr07	4700308	4701527	-	ubiquitin-specific protease 13
MD07G1051800	1.00169	0.598509	0.296932	0.276532	0.385153	0.450698	0.186978	0.861258	0.643939	0.0894986	0.181014	0.17303	3.55335	2.56587	3.52628	1.4917	1.80801	1.82855	1.70674	1.80659	1.45658	0.558582	0.463553	0.516738	2.47977	0.0237168	0.953485	0.0172574	-0.292913	0.754133	0.31414	0.0682245	Chr07	4753808	4758312	+	ubiquitin-specific protease 12
MD01G1003700	3.31263	3.74381	2.75415	1.69559	2.38561	2.54835	2.96307	2.3809	2.74007	1.8522	2.12105	1.6725	2.29846	2.61712	2.4683	0.917333	1.38201	2.20983	2.81286	3.82434	3.57935	0.824234	0.528201	0.413699	-0.250209	0.601792	-0.147038	0.821769	0.123141	0.860663	-1.16187	0.027983	Chr01	1206852	1211846	+	-
MD07G1053700	1.00188	1.02436	0.451666	1.00915	0.626063	0.480957	1.63808	2.70352	1.56705	1.24999	1.41178	1.79121	0.358313	0.487351	0.518838	0.582816	0.326235	0	0.405305	0.90988	1.23925	0.463072	0.181032	0.246705	-0.00735293	0.991685	-0.671268	0.31137	-0.613019	0.685989	-1.37107	0.0090071	Chr07	4957197	4958314	+	dessication-induced 1VOC superfamily protein
MD07G1054400	125.654	122.025	113.59	121.75	119.027	112.19	117.197	121.897	129.923	110.899	117.084	109.721	72.4343	67.9722	69.253	59.4572	67.9125	60.6136	66.8807	71.2065	70.5027	48.2981	51.4245	61.9128	-0.548067	0.0388547	-1.15042	0.000176059	-1.00728	0.0259012	-0.80297	0.0499791	Chr07	5022528	5026767	+	NAD(P)-linked oxidoreductase superfamily protein
MD07G1054300	2.85771	2.86516	3.27007	2.58385	2.35181	2.32398	2.96682	2.74828	2.36545	2.1218	2.51686	2.42796	1.48359	2.06001	1.88758	1.434	1.20317	1.23618	2.22527	2.20219	1.96842	0.923876	1.28523	0.725482	-1.04773	0.0290868	-0.515994	0.0312981	-0.264885	0.572292	-0.563205	0.183979	Chr07	5003932	5019821	+	DNA GYRASE A
MD07G1054800	3.19299	1.86319	1.93976	4.37001	7.31941	3.41703	1.96983	0	0	1.08445	0	1.86692	0	0.542162	1.84873	1.52463	1.13409	3.95717	0	1.16178	0.917693	2.83754	0	0	-0.63143	0.76432	-0.215069	0.848829	1.18555	0.740052	-3.36674	0.0230574	Chr07	5064148	5065483	-	gibberellin 3-oxidase 1
MD07G1058300	18.6626	19.4932	21.3621	28.1645	24.9369	26.9011	24.4399	22.429	22.1342	25.6408	25.5346	23.2054	38.1265	36.9995	39.7762	34.3063	37.0273	33.1845	39.6676	39.0017	40.5268	19.1496	18.1072	20.281	0.935369	0.0348401	0.213825	0.200795	1.04153	0.00983266	-0.357174	0.132699	Chr07	5412869	5420849	+	protein kinase family protein / WD-40 repeat family protein
MD01G1004400	0.719231	0.164285	0.590591	0	0	0	0.682493	0.159606	0.47036	0	0.859062	0	1.4926	0.8934	1.25334	1.61712	1.24672	1.65769	0.819473	1.19936	1.46741	0	0.987081	0.336719	1.04806	0.281901	1.60306	0.000115655	1.24245	0.302103	1.64287	0.0815714	Chr01	1473162	1473499	-	-
MD07G1055000	1.52036	1.69419	1.90822	2.31264	1.94444	1.15932	1.55964	2.99791	2.03475	1.79647	1.17767	1.55954	2.72044	4.90137	2.37063	2.56543	2.87698	1.73275	2.11187	1.48685	3.19021	1.09518	1.42067	2.98884	-1.02708	0.0475209	-0.343938	0.486001	1.25928	0.413702	0.560242	0.521657	Chr07	5082725	5085178	-	Protein of unknown function
MD07G1055100	31.6372	25.2975	24.5592	24.8607	15.5519	20.3653	31.4658	26.4801	23.9702	17.1894	29.8126	16.5241	50.2791	48.7537	40.4726	32.2023	38.3973	34.1267	56.1433	45.7432	52.2772	13.2442	20.6521	19.8538	0.674274	0.342438	0.526238	0.345539	1.78991	0.0393196	0.910845	0.190619	Chr07	5087660	5093438	-	Pentatricopeptide repeat (PPR-like) superfamily protein
MD07G1060800	50.7766	53.6882	47.8392	20.699	23.0866	25.0068	28.4835	24.9905	32.4632	24.1592	21.3429	19.3469	25.7267	22.8443	25.2137	22.9904	20.043	19.6231	11.9558	18.2066	11.2048	18.2319	17.9205	10.3732	-0.583322	0.0140846	0.030684	0.903237	-2.68037	0.0344059	-0.773921	0.349219	Chr07	5684919	5691670	+	plastid-specific 50S ribosomal protein 5
MD07G1060700	7.06797	7.61732	7.82466	5.94863	5.57696	7.64398	7.05574	7.44849	5.89882	4.8581	5.68384	5.74172	5.17071	8.4274	6.17181	5.95807	6.2671	5.63344	4.54879	5.30451	5.66924	2.08745	2.81189	3.22382	-1.30343	0.0293837	-0.0646392	0.850303	-0.12886	0.846684	-0.327099	0.312528	Chr07	5670804	5683377	+	glucose-inhibited division family A protein
MD01G1005400	14.644	15.7545	12.6027	5.36367	6.80344	6.7968	11.1989	10.6563	9.11528	5.92088	7.59412	7.66503	4.72376	4.97658	4.91659	2.89991	3.59508	3.82821	2.7667	3.86131	4.44663	1.68528	1.6588	1.7379	-1.22961	0.0418063	-0.726809	0.11963	-0.875241	0.404359	-1.54519	0.0131496	Chr01	1810894	1813553	-	-
MD07G1060900	3.4591	3.58066	2.64422	2.57626	2.92371	2.20319	2.64332	2.67619	2.35456	5.19374	2.30545	2.83811	8.48438	5.48911	7.82971	6.0485	7.6794	3.95659	4.99934	6.1115	5.83047	4.54012	5.54623	2.93784	2.27187	0.000891283	0.124799	0.745287	0.744793	0.189337	0.162813	0.874732	Chr07	5692068	5698954	-	Glycosyl hydrolase family protein
MD07G1061400	0.494777	0.394023	0.490681	0.364678	0.404181	0.510052	0.537054	0.426075	0.282434	0.427364	0.660581	0.289217	1.69333	0.788294	1.62087	1.09242	1.0965	1.16469	0.855679	1.11928	0.956291	0.873418	0.648156	0.76142	1.81605	0.0194468	0.652691	0.00783258	0.387404	0.489845	0.205007	0.569173	Chr07	5734280	5736482	-	Duplicated homeodomain-like superfamily protein
MD07G1061200	13.6094	14.7449	15.1071	10.773	11.4203	11.1349	11.9827	12.4176	13.1837	11.3394	11.5013	12.9444	23.6953	16.3893	21.5398	20.4562	19.874	15.1685	22.6254	26.0319	21.4226	10.8818	16.7848	8.85012	1.32132	0.0415595	0.450705	0.222647	0.0809079	0.549798	0.388015	0.595932	Chr07	5723683	5728210	-	Transducin/WD40 repeat-like superfamily protein
MD07G1062700	1.2776	1.10924	1.17049	1.31329	0.573748	1.00139	0.866756	0.798857	0.954687	1.49411	1.21723	1.05	1.65173	1.25747	1.85301	1.63712	1.37924	1.00522	1.90646	1.0077	2.05387	0.747828	0.667411	1.56061	0.828941	0.0410498	0.177223	0.742749	1.97484	0.0318319	-0.0427284	0.945207	Chr07	5883892	5887920	+	5'-nucleotidases
MD07G1064100	42.8706	42.483	41.2806	38.5278	43.909	36.8521	41.4353	40.7981	40.8796	32.2751	32.1703	28.4408	13.1628	14.9236	13.4086	8.33984	8.80148	6.72754	12.5481	12.3922	10.7922	6.33859	5.40681	10.4691	-1.83277	0.00105561	-2.51421	0.00184759	-2.06565	0.00445251	-1.86236	0.0785054	Chr07	6017376	6022701	+	GHMP kinase family protein
MD07G1065400	7.75302	9.8866	9.72447	7.91314	8.21884	5.93846	9.20823	8.52129	8.61709	9.61274	9.07298	9.16453	6.70617	6.7595	5.36813	5.32139	6.74252	4.74233	5.37442	5.87983	4.61942	4.83603	4.99596	5.51064	-0.85738	0.19523	-0.938419	0.0260986	-1.19907	0.0409113	-0.667406	0.0156625	Chr07	6199860	6207482	+	Zn-dependent exopeptidases superfamily protein
MD07G1064600	6.93982	6.45366	6.08693	4.0563	3.4939	3.8076	4.44059	3.70565	4.70113	3.93906	3.99479	3.5828	1.66153	2.31833	1.71656	0.971638	1.04111	1.41871	1.45961	2.0733	1.79463	0.873447	0.478292	0.924386	-1.91714	0.0095969	-1.02383	0.0240772	-1.29039	0.130777	-1.73857	0.0104256	Chr07	6056233	6062979	-	alpha/beta-Hydrolases superfamily protein
MD07G1064400	13.7579	13.223	14.1036	8.26438	6.5251	6.28564	11.2384	8.71747	7.83615	6.05718	5.6398	6.78	2.15085	2.17349	1.90845	0.488506	0.701351	0.623275	1.31045	0.920832	1.29356	0.439315	0.187882	1.95501	-2.45354	0.000543134	-2.5535	0.00232015	-1.0904	0.140786	-2.01013	0.167671	Chr07	6036985	6039314	-	alpha/beta-Hydrolases superfamily protein
MD01G1005900	0.428391	0.45586	0.223239	1.06771	0.902929	0.807889	0.896646	0.519225	0.710927	0.574227	0.544895	0.481995	1.52115	1.41219	1.84577	0.918163	0.868687	0.762513	2.02562	1.88346	2.17095	0.460711	0.415682	0.505558	1.44381	0.017842	-0.152481	0.397597	1.41567	0.0390476	-0.0814913	0.471259	Chr01	2137977	2140330	+	-
MD07G1065300	81.2717	90.9715	90.7415	41.8099	41.9774	48.8363	95.696	97.7848	107.388	68.899	75.1063	69.544	32.4865	37.5088	42.3291	28.9322	27.3403	30.2664	49.243	50.0319	47.1587	33.362	32.7115	33.3607	-1.30484	0.0753137	-0.37268	0.0845775	-1.33462	0.0106569	-1.05783	0.00229239	Chr07	6174119	6175582	-	alpha/beta-Hydrolases superfamily protein
MD07G1066200	29.4118	29.8459	26.769	20.6299	20.7844	20.3912	29.9726	30.4838	30.5107	29.056	30.3073	29.1234	16.984	19.1574	17.9014	14.2229	13.8126	12.6495	11.8124	12.4446	11.1338	7.46774	7.79268	8.617	-0.786817	0.0572706	-0.638236	0.0104202	-1.66533	0.000129595	-1.6248	0.00106507	Chr07	6270238	6272126	+	homolog of anti-oxidant 1
MD07G1068400	0.0771488	0	0	0	0	0.171994	0	0	0	0	0.191551	0	1.51782	1.30151	1.71524	0	0.240425	0	3.01883	3.31132	3.01813	0	0	0	1.70533	0.00321845	-	-	1.78196	0.000304765	-	-	Chr07	6472215	6472721	+	Protein of unknown function
MD07G1068700	2.69454	3.11755	3.12932	1.36556	1.6423	0.982453	2.30105	1.69415	1.70479	1.89197	1.75113	1.82604	1.3647	1.53661	1.07583	0.814823	0.834889	0.552261	0.70495	0.807271	1.08173	0.362623	0.17005	0.373872	-1.23454	0.0267494	-0.719253	0.0964016	0.106213	0.851874	-1.34381	0.0034954	Chr07	6485346	6486890	-	cytochrome P450
MD07G1070700	3.77498	3.65256	3.61229	2.58409	2.75808	1.96686	3.03177	3.43282	3.2155	2.29765	3.36443	2.2088	4.01215	4.59543	3.12125	1.15562	1.93256	1.21018	1.50995	2.63182	1.46953	0.914164	1.64169	0.588563	-0.536825	0.266088	-1.13551	0.00546928	-2.10143	0.0129478	-0.320205	0.641113	Chr07	6679087	6685917	-	Protein kinase superfamily protein
MD07G1070800	5.18449	5.44301	6.643	3.37085	3.4358	3.20461	6.05645	3.98807	3.94001	3.07428	2.79808	4.12243	2.34548	2.50683	2.44336	1.31969	1.68459	1.30826	3.61426	2.63701	3.30716	1.02927	1.4806	1.6758	-1.30655	0.0301177	-1.11942	2.08223e-05	0.841271	0.331791	-0.571291	0.292419	Chr07	6687070	6689641	+	Protein kinase superfamily protein
MD07G1071600	0	0	0	0	0	0.154171	0	0	0	0	0	0	0.445961	0.244444	0.479999	0.0690681	0.0671052	0.0205202	0.267664	0.0264921	0.504013	0.0179667	0.0808004	0.421893	0.957281	0.00543598	0.0432576	0.824116	1.62276	0.0178681	0.47839	0.286417	Chr07	6771281	6781210	+	-
MD07G1072100	0.487083	0.25939	0.516967	0.138837	0.247011	0.0828712	0.235446	0	0	0.417068	0.0433379	0.0419517	1.22525	0.716893	0.731765	0.286753	0.36618	0.126171	0.239198	0.188819	0.573364	0	0	0.0287877	0.663434	0.344009	-0.163474	0.412792	1.54875	0.0374868	-0.227664	0.613157	Chr07	6824513	6827647	+	Transmembrane amino acid transporter family protein
MD01G1006400	0.944972	1.09498	0.742571	0.67504	0.0521822	0.993313	0.170946	1.10923	0.393675	0.58119	0.522161	0.252976	1.45708	0.798636	1.27344	1.08163	1.04188	0.505591	0.637068	0.535913	0.531727	0.468813	0.483069	0.628466	1.19169	0.00536322	0.207587	0.807546	-0.52563	0.712244	0.227205	0.501087	Chr01	2834847	2837452	-	ssDNA-binding transcriptional regulator
MD07G1075000	2.59899	3.05848	1.85405	1.11661	1.47375	1.43286	2.15966	1.98368	1.91249	1.32028	1.39778	1.73704	3.41223	3.9156	3.98237	4.10462	3.07541	3.86445	3.98888	4.16372	4.37642	3.05438	2.13418	1.26918	0.699784	0.351066	1.38547	0.00368127	1.00217	0.017152	-0.413125	0.483553	Chr07	7187795	7192304	-	DNA binding
MD07G1075600	3.85325	3.74319	3.5325	2.6456	1.73608	2.25871	2.50422	2.78612	2.84203	2.89166	2.08456	2.20287	0.787377	0.646885	0.57333	0.664336	1.19034	0.516134	1.30819	1.76022	1.28991	0.465877	0.339286	0.0278027	-1.36954	0.0104602	-1.42117	0.0234026	-1.42871	0.00268598	-1.78768	0.0284214	Chr07	7232764	7236902	-	phosphate transporter traffic facilitator1
MD07G1076300	1.49371	2.19577	1.65876	1.60124	2.69352	2.08807	1.83804	0.760615	1.10272	1.23598	1.27506	0.715106	1.6666	2.17148	0.940699	2.09417	2.12916	3.30524	2.2385	2.95054	4.15517	1.73153	3.17845	2.82391	-0.992995	0.303165	0.48731	0.392662	2.22655	0.171637	1.66594	0.00790016	Chr07	7283115	7284938	+	Tetratricopeptide repeat (TPR)-like superfamily protein
MD07G1076600	0.932453	1.11144	0.540125	0.589734	0.578989	0.377659	0.538037	0.592811	0.475421	1.19721	0.559584	0.599448	1.4011	0.690732	1.06755	0.745721	0.486251	0.448556	1.54271	2.01925	1.07472	0	0	0.531134	1.33534	0.0413702	0.0566693	0.846321	-0.528977	0.291174	-0.448784	0.568044	Chr07	7295782	7299190	+	Protein of unknown function
MD07G1078000	47.5728	44.5986	45.7543	24.4715	28.7684	26.9645	38.6573	39.7242	29.3247	38.252	34.6191	36.2171	24.2357	31.4029	25.8994	25.4925	33.429	29.7901	58.1745	63.9449	66.2229	26.0878	18.0097	22.2414	-1.40704	0.00800407	-0.155648	0.584931	1.08486	0.246609	-1.30939	0.00452399	Chr07	7479308	7481551	+	Plant invertase/pectin methylesterase inhibitor superfamily
MD07G1079200	2.79456	3.09739	2.58635	2.37035	2.72905	2.53264	4.248	6.06108	4.65598	6.38977	3.28428	1.85	4.01403	2.96695	4.57973	1.57441	2.35831	1.61505	4.7021	3.20222	2.08009	0.573962	2.09482	1.44311	1.32588	0.00911191	-0.768503	0.0150103	-1.56731	0.338134	0.281403	0.810678	Chr07	7629485	7634196	+	Disease resistance protein (TIR-NBS-LRR class) family
MD07G1080200	291.333	296.361	290.522	329.567	287.861	306.879	249.212	311.896	269.089	301.349	287.084	266.501	156.281	154.844	163.453	121.491	115.27	114.518	122.69	131.248	136.732	114.38	144.901	122.068	-0.774108	0.00244927	-1.36323	0.00305887	-1.23369	0.10912	-0.782779	0.0269774	Chr07	7771402	7772820	+	Nucleotide/sugar transporter family protein
MD00G1023400	26.1293	25.9776	30.548	27.7057	28.7514	28.5689	25.096	27.4452	20.0187	18.5817	21.1075	25.8943	34.2801	30.9058	43.1067	20.1141	29.3445	23.0514	51.8043	51.0874	60.7692	9.90509	7.52964	5.54694	0.802116	0.264613	-0.732503	0.0385412	1.82078	0.0795543	-2.09888	0.0291327	Chr00	3913695	3917095	-	-
MD07G1082500	1.48503	1.15447	1.71294	0.145536	0.178687	0.682222	0.972369	0.818627	0.544323	0.36092	1.06259	0.172676	0.124594	2.25791	0.643013	0	0	0	0.701038	0.194302	0.457369	0	0	0	-3.29913	0.0210212	-0.182176	0.695261	0.81673	0.319998	-0.255933	0.714177	Chr07	8088135	8090557	-	-
MD07G1082700	241.354	250.585	255.08	334.106	329.048	313.147	512.701	498.05	469.103	566.33	564.315	565.309	162.403	157.412	168.105	136.353	142.709	136.345	227.538	234.269	228.346	86.5138	83.7604	112.019	-0.507834	0.0317415	-1.33884	0.000114823	-1.08581	0.0141816	-2.49278	0.00590454	Chr07	8103711	8110134	-	nitrate transporter 1.5
MD07G1082800	0.131727	0.0570996	0.104743	0.0715536	0	0.104625	0.0475277	0.16135	0.0334803	0.185586	0.131667	0.0831269	0.787514	0.421304	0.58407	0.430468	0.135133	0.265495	0.20908	0.170911	0.262375	0.0741642	0.128083	0.0943059	1.02561	0.0361524	0.580561	0.0379352	0.354395	0.332302	0.0448936	0.691937	Chr07	8119575	8121304	+	-
MD07G1084200	91.914	87.0414	92.5965	152.05	148.558	143.64	124.319	126.243	124.147	119.41	124.742	121.259	43.1038	42.2921	43.5729	44.553	43.1423	42.9105	87.1769	85.7354	87.5106	42.0426	46.4938	64.1538	-1.03729	0.00359205	-1.75119	0.000150763	-0.457972	0.00283339	-0.886694	0.133335	Chr07	8674791	8682588	-	multidrug resistance-associated protein 9
MD01G1007800	0.178435	0.172887	0.162219	0.204417	0.27053	0.124224	0.235827	0.103642	0	0.122734	0.0846576	0.105666	0.208332	0.664516	0.1767	0.294999	0.444769	0.397012	0.477759	0.299439	0.642851	0.331192	0	0.106682	-0.803732	0.0651367	0.0337423	0.816904	1.48744	0.0117846	-0.46232	0.0119701	Chr01	4094832	4097085	+	Glycosyl hydrolases family 31 protein
MD07G1085500	130.855	129.837	131.579	79.5599	77.5645	75.5954	109.002	104.447	107.937	85.7899	81.8934	77.3957	29.9329	28.6203	29.1122	19.6427	19.3211	20.0613	32.8703	32.5775	37.3084	19.4648	20.5309	26.8157	-2.04622	6.19661e-05	-1.90191	7.72207e-05	-1.16826	0.0112454	-1.58819	0.0212506	Chr07	8837036	8840599	-	ubiquitin-specific protease 13
MD07G1086200	160.624	154.67	155.136	103.786	103.565	99.8151	106.713	105.307	115.899	91.3163	88.6561	86.5084	39.966	34.0762	38.1347	14.0028	16.011	13.4853	20.7323	18.3442	22.4257	13.9708	14.0417	24.0038	-1.62755	0.00110069	-3.01601	1.45917e-06	-1.77232	0.0127595	-2.04505	0.0511475	Chr07	8963804	8970421	+	Fatty acid hydroxylase superfamily
MD07G1088600	2.82046	2.57889	2.86583	1.7144	1.97398	1.88599	2.87676	3.31611	3.36599	1.71839	1.38876	1.60185	2.97927	2.52148	2.67456	0.454758	1.86664	1.33937	1.36411	1.50863	2.27689	1.87499	0.787543	0.574661	0.17205	0.507523	-1.1186	0.143831	-0.0462294	0.954085	-1.38927	0.0250289	Chr07	9255919	9258186	+	mitochondrial acyl carrier protein 1
MD07G1089200	0.348198	0.663009	1.86958	0	0	0.551929	0.409678	0	0	0.670911	1.03384	0	1.44392	1.1036	1.19808	1.9388	1.22122	0.2785	1.76217	0.888138	0.819645	0	1.7176	0.836736	-0.221027	0.878009	0.727445	0.528448	1.61812	0.29355	2.22808	0.0294336	Chr07	9312672	9319120	+	-
MD07G1089700	0.552695	1.26318	0.804818	0.810918	0.715332	0.739032	0.614203	0.538157	0.536888	0.772963	0.724729	0.794506	1.14202	0.927476	1.48575	1.24517	1.40424	0.838158	1.6569	1.30201	1.62424	0.968582	1.31109	0.391316	0.877478	0.28547	-0.0346303	0.876359	1.26244	0.00366562	0.0778667	0.903821	Chr07	9352309	9356404	+	Protein of unknown function
MD07G1091100	10.2695	1.66483	1.99001	9.74879	11.5395	12.5134	2.24515	11.037	11.2277	13.0367	11.9547	11.8488	5.67425	14.7448	7.81262	10.0896	2.90635	13.6619	7.4222	4.12587	15.3602	16.5629	18.8391	2.40551	-0.5292	0.869222	1.68194	0.0164765	1.79937	0.691048	-1.05818	0.662928	Chr07	9564578	9565801	+	chaperonin-60alpha
MD07G1092800	139.323	149.966	145.133	68.6096	69.0513	71.9148	174.371	159.561	159.774	127.202	134.517	128.92	35.5683	43.3074	32.7776	23.166	25.5151	30.7592	47.4545	37.5852	41.7372	37.1317	24.5872	36.438	-2.62809	0.00222311	-1.24324	0.0212563	-1.34133	0.049247	-2.51121	0.00777702	Chr07	9880242	9881299	+	Protein of unknown function (DUF581)
MD07G1092200	0.819608	0.865002	0.499023	0.700976	0.681378	0.61598	0.495706	0.344227	0.188425	0.548374	0.766184	0.597062	2.90636	1.95832	2.89621	1.25692	0.357946	1.00058	1.10472	2.21732	2.31748	0.737949	0	0.765231	2.14741	0.000951777	0.875911	0.0487319	1.21584	0.394326	-0.851677	0.26107	Chr07	9828535	9828951	-	-
MD07G1092900	5.38617	4.28467	5.36679	3.24755	2.89427	1.61948	4.26636	1.88659	2.4393	2.30178	3.712	0	8.68544	8.50917	9.84149	12.3621	7.77405	9.99779	11.045	9.85606	13.8254	3.97619	6.48844	5.0242	0.811664	0.162366	1.91737	0.063369	3.61583	0.0412017	2.68959	0.20872	Chr07	9896957	9898652	+	Pentatricopeptide repeat (PPR) superfamily protein
MD07G1094800	22.5971	22.051	21.2031	25.5831	24.4284	18.2152	15.7627	15.4744	18.1077	17.287	14.3912	18.2199	46.9605	41.7758	42.9842	35.072	38.5292	33.6267	35.514	41.6983	39.5309	22.1523	20.2154	24.5091	1.24367	0.00421781	0.267642	0.446204	0.828432	0.163543	0.210845	0.551866	Chr07	10158380	10162150	-	Histone H3 K4-specific methyltransferase SET7/9 family protein
MD07G1096700	1.73907	0.893298	1.60678	0.715012	0.490924	0.432083	1.44198	1.39443	2.14217	0.950665	1.39727	1.60045	0.0986083	0.579469	0.152368	0	0.371538	0	0.422723	0.476996	0.660216	0.63118	0.40028	1.02134	-2.17528	0.0347886	-1.09367	0.00385135	-0.687416	0.428223	-0.560857	0.372036	Chr07	10612952	10620800	+	Nucleotide-diphospho-sugar transferase family protein
MD07G1097800	62.5695	66.3413	56.6019	43.1602	37.2123	34.7852	53.0033	51.7984	54.3666	45.9006	40.6188	42.3065	74.6587	59.4157	80.6673	75.2341	70.0151	66.6097	65.0909	72.797	51.1463	50.8837	50.8518	46.1366	1.15987	0.00509634	0.784977	0.0518996	-0.90999	0.111791	0.10525	0.5965	Chr07	10778278	10781268	-	Tetratricopeptide repeat (TPR)-like superfamily protein
MD07G1097700	6.22297	7.039	5.99969	18.3414	19.1426	16.114	11.7766	10.6202	11.4214	19.2955	18.3683	20.8262	3.35333	3.58186	3.5758	5.09389	4.47162	4.564	7.18372	7.7506	7.56724	0.970539	1.6816	1.58885	-0.674327	0.0847763	-1.70326	0.00407337	-0.53617	0.133213	-2.58849	0.00187231	Chr07	10759299	10760962	-	-
MD07G1099500	2.26087	2.7777	2.13772	2.24268	2.48545	1.35427	1.92236	1.16821	1.95244	1.75827	1.78054	2.31183	4.90369	4.68474	4.71338	1.93269	4.56786	4.48877	4.44202	4.67053	4.79637	1.47489	2.97545	3.20917	1.00236	0.0487326	-0.114604	0.887799	1.34384	0.179054	1.09541	0.090016	Chr07	10964414	10968649	-	Integrase-type DNA-binding superfamily protein
MD07G1100100	31.4766	31.2961	32.1097	22.5091	21.6793	20.5941	32.4334	30.9007	28.9198	22.6317	25.1089	22.1619	20.7768	21.9626	21.0129	13.1517	14.0193	11.1676	24.3914	28.1869	24.9399	10.8246	11.2593	11.7754	-0.7254	3.11592e-05	-1.0108	0.00655848	-0.548606	0.234397	-0.822228	0.00921804	Chr07	11019636	11024841	-	DNAJ homologue 2
MD07G1100900	9.37102	8.01484	7.72586	8.1863	9.59969	11.8971	9.50659	9.94197	6.98233	9.45121	10.4987	9.24686	3.81999	5.21495	3.24548	5.31514	5.44871	4.60405	8.02887	7.96986	6.46332	4.83404	4.90239	3.7683	-1.73853	0.045878	-0.813422	0.126258	-0.530636	0.585304	-0.995992	0.0476464	Chr07	11186264	11188711	+	Phosphoglycerate mutase family protein
MD07G1101000	0	0	0	0	0	0	0	0	0	0	0.261212	0	0.183665	0	0	0.248087	2.32839	0.763857	0.793565	0	0.718819	0	0	0	#N/A	#N/A	-0.410849	0.487589	2.55597	0.0489035	-	-	Chr07	11188975	11191111	-	myb-like HTH transcriptional regulator family protein
MD07G1102600	1.16773	1.09387	1.27168	1.78339	1.32926	1.39675	1.78699	1.28312	1.31808	1.0192	0.955017	1.68476	2.76825	2.42598	2.4794	1.61456	1.62866	1.50723	2.62895	2.51766	2.93016	0.762136	1.67975	1.65946	0.791025	0.0358897	-0.0456568	0.83086	1.27363	0.0414836	0.732743	0.263508	Chr07	11590284	11598954	-	Disease resistance protein (TIR-NBS-LRR class) family
MD07G1102700	0.207679	0.122773	0.329667	0.215271	0.149816	0.286667	0.295996	0.361598	0.491553	0.191983	0.223498	0.2026	0.241364	0.165721	0.279704	0.222482	0.330209	0.0586735	0.285993	0.511158	0.19118	0.201529	0	0.132354	0.066753	0.852776	-0.26463	0.304241	-1.06035	0.0108812	-0.393582	0.0552621	Chr07	11611002	11617805	-	-
MD07G1104300	297.82	291.248	280.861	140.388	122.965	131.865	307.54	330.92	311.523	274.961	299.614	274.111	321.754	157.913	317.574	307.695	314.485	306.079	148.265	314.961	306.477	255.96	128.304	252.258	1.97495	0.0237969	1.17897	0.00323641	-0.982715	0.63128	-1.37409	0.143942	Chr07	11814328	11823664	+	ARABIDILLO-1
MD07G1105200	6.69283	7.41239	8.85153	6.85501	6.92654	9.02799	6.49815	6.84322	5.47729	7.36023	5.93157	12.1511	8.45044	16.3481	10.1979	5.7944	6.72485	7.66257	22.5692	17.9345	18.6037	1.88498	5.39471	4.55768	-1.31517	0.0328241	6.26828e-05	0.999875	1.85081	0.0649102	0.166209	0.877449	Chr07	11908815	11912554	+	-
MD07G1107800	23.8027	19.3411	22.4797	12.4266	9.88123	10.6213	37.9749	36.6452	35.0382	34.6834	33.095	31.0857	13.8282	11.6316	14.9647	8.64524	8.07626	9.41061	11.9593	11.4504	11.7061	2.79409	2.74085	2.58411	-0.159902	0.742974	-0.15256	0.580548	-1.37571	0.00325742	-3.2253	0.000170273	Chr07	12270732	12273593	-	receptor like protein 6
MD07G1107400	32.0244	27.3061	43.5321	9.68601	14.4094	10.7144	38.8396	29.7405	29.081	24.9879	34.5818	31.9122	9.44519	7.67969	9.92802	8.98787	9.81544	7.32619	7.83695	7.05	8.85368	4.7716	4.71659	5.76006	-1.67523	0.155252	-0.715606	0.192095	-0.765456	0.198687	-2.20614	0.0132827	Chr07	12151078	12153243	-	receptor like protein 6
MD07G1108300	65.6555	53.5789	65.5083	45.0735	45.8962	42.8152	52.3099	51.3968	55.866	43.5988	48.7984	47.2829	110.162	116.473	118.646	87.1575	83.5442	79.3899	124.306	128.223	123.079	60.4026	44.1535	59.2242	0.681345	0.180549	0.836776	0.00549275	1.02866	0.0103934	-0.186542	0.606733	Chr07	12420203	12427412	-	hydrolases
MD07G1108400	5.70902	5.46499	5.13553	4.50967	4.21193	3.88652	5.25708	5.05336	5.74905	3.9167	4.33693	5.10085	2.49796	2.73499	2.67	1.74629	3.41926	2.81699	3.50173	4.39574	3.41586	1.59061	1.51639	2.19232	-0.867991	0.0197433	-1.09346	0.0602721	-1.18901	0.0281309	-0.953556	0.089889	Chr07	12447323	12454018	+	Leucine carboxyl methyltransferase
MD07G1110700	272.896	262.1	286.986	321.395	346.115	320.162	289.633	296.733	334.216	353.226	337.417	371.763	946.352	1022.49	964.482	1058.22	1214.97	1169.12	526	528.334	534.069	744.512	786.498	689.249	1.53096	0.000606447	1.63529	0.00129383	0.664237	0.137521	1.04333	0.011288	Chr07	12755345	12762516	+	Nuclear pore glycoprotein p62
MD01G1012000	0.107145	0.249262	0.199524	0.471987	0.314158	0.399371	0.0993792	0.546129	0.199212	0.647529	0.215814	0.358974	1.14677	1.03581	1.21269	0.335177	1.17982	1.29464	1.07516	0.624922	0.824364	1.28373	1.16224	0.609801	1.04685	0.0185816	0.110323	0.864776	0.693839	0.51504	0.152532	0.781548	Chr01	6225478	6230770	+	ARABIDOPSIS TRITHORAX-RELATED PROTEIN 5
MD07G1111500	4.52193	3.99592	5.35626	2.44089	2.49265	2.63459	3.42872	3.30981	3.27745	1.94272	2.89205	3.08502	13.2417	12.1668	13.9667	16.8328	20.567	20.8143	13.5909	12.3057	13.9796	14.4618	13.3215	15.7496	1.38449	0.0593244	2.42347	0.00188015	2.19112	3.73165e-05	2.06532	0.0183441	Chr07	12809267	12811629	+	squamosa promoter binding protein-like 8
MD01G1012100	25.5328	30.541	22.1651	19.8592	14.1618	17.3987	16.3575	17.5452	16.6094	19.3963	15.1858	17.4255	36.6663	28.6237	36.9178	26.2776	33.2737	27.2126	32.2772	22.5816	32.3972	19.4787	22.804	24.8277	1.41865	0.0248427	0.363101	0.37246	1.94842	0.0351608	0.586823	0.187377	Chr01	6318537	6322098	+	Ribosomal protein L17 family protein
MD07G1112300	1.34197	1.56386	1.29419	0.912234	1.22023	1.13185	1.20936	0.813732	0.92749	0.760705	1.02817	0.683917	11.8947	12.1032	11.6715	6.00903	8.62565	5.64977	5.91172	6.64503	5.9992	2.1066	2.82621	1.89589	2.45119	0.00133515	1.3005	0.012148	1.80753	0.0373385	1.1911	0.0360105	Chr07	13044214	13048883	-	Disease resistance protein (TIR-NBS-LRR class) family
MD07G1113100	18.4745	19.0897	16.768	20.8975	21.0938	21.5303	16.9109	17.2319	19.3092	25.268	22.1605	22.7787	45.5378	35.6296	40.5562	27.9704	27.5539	30.5996	35.4942	34.4546	34.2769	27.4078	36.3607	22.8948	1.8131	0.00270557	0.545613	0.0076657	0.796643	0.076673	0.518873	0.384994	Chr07	13265309	13269134	-	RNI-like superfamily protein
MD07G1115500	246.99	249.751	255.012	316.329	300.522	301.521	301.483	270.798	293.131	301.496	321.257	310.383	138.215	125.036	133.153	154.236	186.628	158.505	145.647	161.703	176.047	138.59	157.263	146.812	-0.705217	0.0112651	-1.19892	0.000519163	-0.534783	0.317259	-0.843976	0.00112057	Chr07	13922170	13924895	+	Protein of unknown function
MD07G1116100	6.54006	5.45525	6.44044	4.67484	4.58678	4.98146	3.94101	5.42634	5.40772	4.87657	4.9908	4.2192	4.27142	4.65199	4.847	3.10597	3.2027	3.1459	4.1848	5.89775	3.81695	2.04128	1.5452	1.46233	-0.517621	0.214752	-0.466316	0.00939295	-1.79983	0.011086	-1.38371	0.0112046	Chr07	14072813	14075990	+	Ubiquitin-like superfamily protein
MD07G1117900	7.92413	6.83258	7.56229	2.5965	3.98004	3.28016	4.11356	5.03253	6.99146	4.66071	4.90091	4.47287	2.76491	1.07394	1.97394	2.16166	1.19825	0.857786	2.1656	2.28847	2.7571	1.37149	0.952925	1.54111	-0.162667	0.811882	-0.7217	0.348904	-1.04864	0.397369	-1.50726	0.0151399	Chr07	14474258	14476913	+	plasmodesmata-located protein 8
MD07G1119000	23.8073	21.6954	23.8005	27.2447	31.2856	30.382	24.0714	26.61	28.1872	23.0629	22.0021	23.4262	52.5598	46.5223	48.0445	54.4386	54.3278	59.7522	31.23	34.2943	33.1111	37.7188	43.1181	30.8461	1.2143	0.0179475	1.02426	0.00842627	-0.0628797	0.85895	0.708237	0.159045	Chr07	14841923	14845421	-	nitroreductase family protein
MD01G1012300	18.2412	20.287	20.6548	15.6085	19.2102	12.5855	14.924	13.1728	13.5633	15.4273	12.4231	16.5903	15.7589	16.8196	16.6125	16.3264	15.6825	18.6629	19.0241	23.9329	23.0088	10.871	3.60115	7.18346	-0.432456	0.142813	0.137503	0.779329	0.547231	0.414791	-2.68965	0.00805238	Chr01	6362546	6364883	+	Peptidyl-tRNA hydrolase II (PTH2) family protein
MD07G1121800	0	0.0429489	0.0871737	0.0201774	0.173413	0	0.0539238	0	0	0.100076	0	0	0.518149	0.0912774	0.479601	0.0698094	0.0783618	0.0240272	0	0	0.0317049	0	0	0	1.25566	0.0397838	-0.106455	0.592523	-	-	-	-	Chr07	15597980	15600680	+	Protein of unknown function
MD07G1123900	1.1096	1.26396	0.91359	0.476698	0.458337	0.73399	0.873825	0.456539	0.521054	1.08017	1.02563	0.966323	1.00924	0.843845	1.0492	0.904842	0.649872	0.734421	1.12416	0.992524	0.810208	0.295902	0	0.263477	0.378236	0.157113	0.434314	0.106142	0.42701	0.577759	-1.13922	0.017799	Chr07	17254982	17260958	-	disease resistance protein (TIR-NBS-LRR class)
MD07G1123700	3.86961	3.43458	3.55807	3.25495	3.48241	4.03331	2.86257	2.78403	2.8476	2.75175	3.27566	3.27861	5.29667	4.73237	5.58809	3.12492	3.27096	2.88079	5.7275	5.53194	6.19244	2.42943	1.71358	2.05733	0.782212	0.0289149	-0.200074	0.397999	1.16292	0.00151369	-0.785209	0.0370115	Chr07	17189884	17196390	-	calcineurin B subunit-related
MD07G1124800	1.62542	1.51643	1.26394	1.22893	2.07658	1.55167	2.56137	1.22352	0.544067	1.40944	0.900843	0.968635	1.7881	2.81891	3.15472	2.14997	3.68905	1.8121	2.70134	1.71329	3.30606	0.627758	2.5278	1.98928	0.310532	0.707595	-0.385435	0.394265	3.36294	0.0880099	1.64356	0.0404124	Chr07	17464630	17465661	-	ARM repeat superfamily protein
MD07G1125000	6.91407	6.50947	7.595	6.06983	6.26541	5.93579	4.15114	5.33159	5.68089	5.55831	4.19913	4.85846	6.10581	7.95112	5.74698	5.18936	5.58715	4.85802	4.93497	5.44024	5.70092	4.55523	5.22907	4.64823	-1.00155	0.00300427	-0.37213	0.00797499	-0.252631	0.716601	0.064773	0.840825	Chr07	17548946	17551057	-	-
MD07G1126500	0.544459	0.75488	0.773595	0.71009	0.35321	0.51844	0.303058	0.15187	0.554389	0.842148	0.628784	0.265727	2.79144	3.05559	2.97574	0.894359	1.01048	0.826443	12.4019	13.5485	12.1609	0.0557371	0.11605	0.095318	1.01626	0.0296936	0.174237	0.525077	2.93578	0.0207276	-0.331426	0.491583	Chr07	17858945	17859481	+	BON association protein 2
MD07G1126800	12.4262	10.9488	13.0635	6.65631	11.5719	11.6243	11.1465	13.864	12.2536	12.0659	9.87343	12.3868	15.902	14.1202	20.1493	12.4362	15.4048	14.0659	6.44501	12.3638	10.8691	9.44159	2.92059	6.61084	0.931826	0.201931	0.420563	0.55254	-1.29106	0.399124	-2.50311	0.0181744	Chr07	17894451	17898333	-	RING/U-box superfamily protein
MD07G1126900	1.40074	2.00112	1.49034	1.80649	1.20404	1.16199	1.78148	2.49746	1.61538	1.19316	1.5344	1.02475	2.54088	3.75056	2.62677	2.69891	2.12713	1.78832	2.43728	2.55537	2.88508	1.48304	2.38005	2.62989	-0.13008	0.824706	0.34394	0.471695	0.437782	0.588339	1.22943	0.0119349	Chr07	17931496	17934401	+	Tetratricopeptide repeat (TPR)-like superfamily protein
MD01G1014300	17.8526	21.2295	21.9891	6.08674	9.53233	11.8942	12.9736	13.973	12.6062	9.14859	10.2274	4.81007	5.40214	14.8707	6.8558	6.98596	8.58739	7.72511	13.0217	13.4426	12.5209	5.64018	3.05125	12.8073	-3.75349	0.00979407	-0.155967	0.828312	-0.265759	0.307802	-0.249029	0.887698	Chr01	6706522	6711092	-	Nucleotide-sugar transporter family protein
MD07G1128000	7.10861	8.03327	6.4958	7.35131	7.50628	7.05401	5.54493	7.38536	7.89239	6.50652	6.63059	6.50945	13.609	11.8895	12.2993	9.54573	13.403	12.6061	12.8555	11.7526	12.2434	10.5007	9.49333	9.33934	1.15547	0.0291465	0.300528	0.364249	0.44112	0.581076	0.338753	0.0198155	Chr07	18197798	18202196	+	F-box family protein
MD07G1128200	0.166972	0.340564	0.477274	0.528908	0.396851	0.103515	0.235672	0.275353	0.439817	0.218809	0.180247	0.366753	12.3275	11.4305	14.2299	7.41076	9.21316	6.96853	3.38657	2.67739	3.37484	4.3465	3.67726	2.52655	3.58145	0.00627267	2.17066	0.00331897	2.12299	0.0234929	1.35033	0.047372	Chr07	18226766	18230498	+	-
MD07G1128700	24.776	20.7576	21.696	16.5532	16.3894	18.057	15.2804	15.1854	13.6895	13.1344	14.0612	14.0216	10.8463	11.2085	10.9194	10.1289	11.2482	11.2799	10.8331	11.7208	13.1023	9.73016	8.87729	8.97795	-1.01743	0.0441861	-0.620167	0.0284041	0.0864066	0.845551	-0.673418	0.00594079	Chr07	18390508	18396769	-	Ribosomal RNA adenine dimethylase family protein
MD07G1129000	64.5806	60.7959	65.4898	48.8531	44.3756	44.6102	57.2779	56.9822	53.7232	47.0183	42.9486	49.6733	28.3859	37.8633	27.5535	18.8934	17.7114	17.0137	21.9991	23.7161	23.3	14.0342	12.4459	19.7619	-1.96474	0.00140581	-1.33485	0.00302849	-1.2793	0.010819	-1.61205	0.0579499	Chr07	18413232	18420026	+	NAD-dependent malic enzyme 2
MD07G1130000	2.71763	2.43419	1.93898	2.30179	3.56147	2.46601	2.86558	2.47125	1.40785	3.06241	3.29775	2.57784	0.288737	0.0521047	0.285916	0	0.087172	0.304599	0.590959	0.708057	0.224502	0.555792	0.231546	0.292907	-0.633634	0.0928393	-1.66346	0.0356346	-1.62626	0.299369	-1.88199	0.00699558	Chr07	18569940	18572700	+	Fatty acid/sphingolipid desaturase
MD07G1130200	1.59506	1.61113	1.74892	1.61721	2.1869	1.74036	1.46276	1.86763	2.32943	1.3524	1.12851	1.73178	3.48181	2.8189	3.74867	2.18214	3.20478	1.86027	3.65448	3.58671	2.97955	1.36509	1.6835	1.99466	1.20737	0.0196947	-0.361267	0.232766	-0.211105	0.742957	0.332432	0.442661	Chr07	18573634	18576446	+	Protein of unknown function
MD07G1130800	18.8531	18.1411	18.3172	15.2416	12.2649	13.7573	19.0217	17.0137	18.4548	20.2108	16.3644	16.8433	6.288	7.27333	7.32495	5.28808	6.36233	5.4885	9.23019	9.29711	7.82657	4.91608	4.51567	6.77149	-1.47216	0.00876305	-1.38717	0.00776299	-1.34196	0.0428589	-1.55754	0.047961	Chr07	18697800	18699563	-	Late embryogenesis abundant protein
MD07G1133800	10.0025	9.86021	9.49694	5.35556	7.35668	4.30591	9.09656	10.333	9.93801	6.29839	6.37595	6.2775	6.02127	5.93019	6.6509	7.29896	7.90503	10.1386	7.8222	8.49282	6.50843	3.83289	5.39629	3.30577	-0.370047	0.0964986	0.51754	0.432167	-1.25846	0.0096997	-0.190738	0.676518	Chr07	19542032	19548219	+	transmembrane protein-related
MD01G1016700	1.33756	1.31734	1.43945	1.13097	0.57437	1.31192	1.9682	1.88227	1.63348	0.814218	1.19909	1.13229	1.39773	1.46335	1.82303	1.16459	1.4552	1.97161	1.92899	1.36179	2.2812	0.809339	1.03775	0.723052	0.208318	0.546846	0.549606	0.366191	1.27862	0.00950097	0.0404587	0.895855	Chr01	7584474	7597025	-	Chaperone DnaJ-domain superfamily protein
MD07G1135000	844.405	845.823	812.864	711.666	679.46	684.379	734.506	712.425	703.494	761.555	754.046	720.581	253.159	233.542	250.407	194.508	211.45	205.949	254.417	269.326	255.621	243.981	270.942	323.882	-1.48473	7.14687e-06	-1.85821	0.000164699	-1.59086	0.00182485	-1.10651	0.0250018	Chr07	19692242	19696017	-	cysteine synthase C1
MD01G1017000	7.24484	8.14188	7.17286	3.80876	4.65559	4.44769	5.88807	5.22214	5.264	4.07466	3.93505	3.3434	12.8591	11.8152	11.0482	10.7688	12.7793	14.8555	12.9835	15.0213	13.0466	6.34586	7.45678	4.26447	0.723586	0.102701	1.42535	0.0276286	0.865035	0.10597	0.593311	0.384881	Chr01	7613101	7625569	+	Putative endonuclease or glycosyl hydrolase
MD07G1136200	28.8193	29.4272	31.3074	16.239	18.967	18.4298	27.4845	30.8432	30.6031	27.9306	26.8443	28.6595	74.8001	74.9956	75.2855	46.3125	50.7259	53.8838	36.866	36.963	35.2706	25.9756	24.3535	28.3312	1.21825	0.00277929	1.46819	0.00720092	-0.0368068	0.880858	-0.157614	0.435566	Chr07	19837868	19840943	-	glycerol-3-phosphate acyltransferase 8
MD07G1139100	2.04516	2.18953	1.69385	1.29276	1.58369	1.06443	1.12275	1.45491	1.6207	1.23769	1.3083	1.11736	3.87521	2.90668	3.6708	1.71644	1.09672	1.95072	1.56742	1.51149	2.1082	1.22555	0.892662	0.91383	1.38536	0.00217572	0.59873	0.16429	0.542091	0.476678	-0.406953	0.082186	Chr07	20167868	20170192	-	Protein of unknown function
MD07G1139200	3.70343	3.49271	3.89227	2.56264	4.20828	2.80021	3.69721	4.66819	5.26229	3.05734	3.63667	3.69802	4.66704	5.00921	3.95542	2.71654	3.03297	4.34834	4.72498	6.11723	3.91806	2.58661	1.83173	3.14328	-0.223641	0.423551	0.228315	0.714863	-1.59276	0.0134121	-0.586126	0.285704	Chr07	20185414	20189045	+	Protein of unknown function
MD07G1139300	7.5725	6.52901	5.91559	6.96389	5.72222	6.15798	9.3573	8.68088	8.51035	9.01047	8.63387	10.534	5.91057	6.48864	6.43835	3.25879	3.11801	3.74127	10.2939	10.2243	10.9604	1.78738	1.6302	2.20467	-0.0373615	0.931249	-0.592779	0.0706506	0.553882	0.038722	-1.94461	0.00828371	Chr07	20189797	20192986	-	disease resistance family protein / LRR family protein
MD07G1140300	10.8968	11.2665	10.7065	10.3287	10.0582	9.89027	10.0673	9.26127	9.797	8.38827	9.32959	8.20738	7.74017	9.68104	8.18038	4.9687	6.77971	5.04006	10.99	12.8676	12.2024	4.58884	4.17624	4.3903	-0.819268	0.0331121	-1.22779	0.000494605	0.12218	0.753506	-0.897388	0.0114138	Chr07	20364118	20366244	+	Remorin family protein
MD07G1141100	90.3674	107.323	96.2412	113.737	110.825	110.611	110.179	106.989	103.992	92.7284	91.9201	91.6728	185.917	169.775	178.067	145.475	163.681	156.724	206.018	216.923	206.892	122.406	136.382	124.13	1.12321	0.0306266	0.328718	0.0331276	0.865996	0.0141132	0.618786	0.00645165	Chr07	20452900	20460639	+	RNAhelicase-like 8
MD07G1141400	34.8602	34.0134	36.2685	46.7292	43.8793	38.8896	50.9755	46.9958	45.9373	46.9929	41.434	42.813	22.383	20.3841	19.0271	21.4409	24.65	20.4812	17.8072	15.061	17.353	15.2181	15.463	21.3521	-0.766579	0.0749731	-1.29375	0.00204658	-0.805205	0.0294847	-1.14028	0.0750056	Chr07	20509705	20521490	+	K+ efflux antiporter 2
MD07G1141600	2.40892	2.75319	1.5699	1.09004	1.94835	1.33393	1.65185	2.21901	2.68346	0.977176	1.38374	1.48872	1.88341	1.97437	2.44802	2.77174	1.84252	1.92306	1.93458	2.63988	1.7298	0.681208	1.98653	0.699581	0.551409	0.460353	0.601151	0.286245	-1.50816	0.0443476	0.650105	0.367395	Chr07	20524426	20528040	-	N-terminal nucleophile aminohydrolases (Ntn hydrolases) superfamily protein
MD07G1143200	50.4732	50.5423	49.1154	47.7241	50.4641	48.7174	55.2947	52.8009	51.3914	51.5422	53.856	52.5863	117.205	114.519	117.142	72.141	85.2605	81.2669	127.346	128.3	121.954	82.0897	91.4908	83.0693	1.30369	3.39797e-05	0.513285	0.0399903	1.1718	0.0094799	0.858499	0.00266845	Chr07	20867418	20870624	+	POZ/BTB containin G-protein 1
MD00G1020500	13.3765	14.6063	15.0898	8.84812	7.70607	11.635	10.6623	6.04724	10.225	7.96757	5.12611	6.47522	27.8613	25.5421	30.4849	21.5928	19.944	16.3488	33.0992	25.8309	29.3978	5.22137	6.73035	6.10849	1.21601	0.0275416	1.01578	0.126578	2.5818	0.124719	0.131556	0.802199	Chr00	3726478	3727900	+	disease resistance protein (TIR-NBS-LRR class)
MD07G1144600	0.931981	1.3218	1.14603	1.30632	1.21653	1.7993	2.03759	1.38029	0.742757	1.18856	1.52908	1.80667	0.846718	0.477299	0.81893	0.126669	0.462982	0.194898	1.058	0.928582	1.19246	0.442237	0.681725	0.6807	0.345416	0.39299	-1.23164	0.0360573	0.967354	0.428481	-0.372931	0.306646	Chr07	21034818	21040378	+	Mitochondrial substrate carrier family protein
MD07G1146600	13.7292	12.8199	11.2287	10.8189	9.66017	8.93296	9.39497	13.7419	11.7227	10.0563	10.9925	10.1279	6.05535	7.77859	5.31361	4.61172	5.86811	5.3076	4.17931	4.16539	4.21955	2.98705	3.82048	3.1717	-1.52635	0.0646289	-1.10049	0.0101129	-1.68998	0.103762	-1.07015	0.00389816	Chr07	21359431	21360529	-	Protein of unknown function
MD07G1146800	3.6594	5.48724	5.26919	0.949157	1.26569	1.55192	1.67086	3.06485	2.39064	1.85149	2.71896	2.27879	9.61952	9.85696	8.52854	5.07322	2.90747	4.85485	4.01841	4.04745	3.79539	2.6147	3.25519	5.49121	0.508591	0.480917	2.05968	0.00119185	-0.1305	0.886004	1.14662	0.167446	Chr07	21376507	21377925	+	UDP-Glycosyltransferase superfamily protein
MD07G1147700	27.4484	28.2318	21.7119	22.9201	23.5616	23.0169	28.5118	21.2833	21.1251	23.606	23.8077	20.1979	58.6758	54.3669	56.8456	46.31	51.6926	43.4454	42.824	43.8169	39.5049	25.888	33.275	34.0295	1.60005	0.0266577	0.738049	0.00224164	0.978901	0.284886	0.986058	0.0115328	Chr07	21577961	21580923	-	regulatory component of ABA receptor 1
MD07G1148300	27.7703	29.6944	30.6188	24.3842	19.9299	21.7083	30.3479	36.8793	42.415	27.2588	32.0161	31.9469	16.5104	15.1938	21.0692	10.6263	11.9548	14.0671	19.0693	22.5845	21.0157	8.38954	6.39838	8.62503	-0.213134	0.690632	-0.756342	0.109436	-1.52993	0.104915	-2.12743	0.00844477	Chr07	21698602	21703569	+	Plant protein 1589 of unknown function
[truncated: 7,173 more rows]
