# Supplementary material for: Transcriptome Analysis of Apples in High-Temperature Treatments Reveals a Role of MdLBD37 in the Inhibition of Anthocyanin Accumulation
Source: Int J Mol Sci. 2022 Mar 29;23(7):3766. doi: 10.3390/ijms23073766 (PMC8998508; doi:10.3390/ijms23073766)
Supplement: Supplementary file 1 [file ijms-23-03766-s001.zip › ijms-1637833 - Supplementary/Table S4.xlsx]

## Sheet: Sheet1
																							Table S4. DEGs in the ‘green’ WGCNA module.
RefID	RT1_1	RT1_2	RT1_3	RT2_1	RT2_2	RT2_3	RT3_1	RT3_2	RT3_3	RT4_1	RT4_2	RT4_3	HT1_1	HT1_2	HT1_3	HT2_1	HT2_2	HT2_3	HT3_1	HT3_2	HT3_3	HT4_1	HT4_2	HT4_3	log2FC(HT1/RT1)	pval(HT1/RT1)	log2FC(HT2/RT2)	pval(HT2/RT2)	log2FC(HT3/RT3)	pval(HT3/RT3)	log2FC(HT4/RT4)	pval(HT4/RT4)	geneType	chromosome	start	end	strand	description	TF	abbreviate
MD12G1129700	1.46203	1.77283	1.5633	1.31367	0.771561	0.939628	1.91276	2.1309	2.15036	1.75815	1.99933	1.59647	0.262548	0.27516	0.345172	0.428827	0.539903	0.488734	0.831318	1.09636	0.863031	0.215614	0.168724	0.391203	-0.89815	0.0291499	-0.556233	0.140969	-1.2414	0.00476604	-1.05059	0.0268638	protein_coding	Chr12	20487222	20489765	-	Protein phosphatase 2C family protein	-
MD07G1064100	42.8706	42.483	41.2806	38.5278	43.909	36.8521	41.4353	40.7981	40.8796	32.2751	32.1703	28.4408	13.1628	14.9236	13.4086	8.33984	8.80148	6.72754	12.5481	12.3922	10.7922	6.33859	5.40681	10.4691	-1.83277	0.00105561	-2.51421	0.00184759	-2.06565	0.00445251	-1.86236	0.0785054	protein_coding	Chr07	6017376	6022701	+	GHMP kinase family protein	-
MD15G1026500	25.0716	24.8175	23.2108	33.9989	37.0256	36.5835	23.4882	19.7255	21.0235	31.0535	28.2868	28.9603	85.561	71.0314	87.3529	90.375	102.947	102.245	72.2365	69.8758	72.0094	86.6029	105.795	86.6366	2.36256	3.95715e-05	1.34846	0.00408608	2.03203	0.00813028	1.86838	0.00408125	protein_coding	Chr15	1562062	1564014	-	3-ketoacyl-CoA synthase 4	-
MD12G1029500	14.3534	12.3158	13.4931	8.44902	7.45114	7.32677	9.25164	9.08703	10.1306	9.27709	10.3234	10.2991	2.2285	2.61218	2.43298	1.39194	2.13695	1.51558	1.74964	2.77233	2.14688	1.80486	1.51621	2.43824	-2.35912	0.0027465	-2.1824	0.000447557	-2.52625	0.0200568	-1.94146	0.014752	protein_coding	Chr12	3223571	3224095	-	Protein of unknown function	-
MD05G1236300	4.58929	6.13569	9.17532	6.07235	7.586	7.20751	14.4592	10.8848	12.8113	9.29638	5.51918	5.01994	4.7708	9.47514	1.83872	2.6298	3.77894	2.93768	2.32397	3.52963	3.1609	0.606753	0	0.551269	-3.81115	0.0678783	-1.31409	0.017487	-1.92129	0.12476	-3.15337	0.0264959	protein_coding	Chr05	36772306	36775419	-	disease resistance family protein / LRR family protein	-
MD01G1236300	24.8735	24.3445	26.0328	19.548	19.5493	17.5036	26.4093	27.8777	27.2307	28.2326	28.3859	27.9306	6.03833	5.99187	6.3208	4.02086	4.55578	4.07339	4.54413	4.00832	5.67737	5.12292	5.94321	8.7475	-1.86806	0.000924318	-2.15479	0.000141862	-1.42753	0.036419	-1.53681	0.0478693	protein_coding	Chr01	32373035	32379246	-	4-coumarate:CoA ligase 3	-
MD15G1095700	0.779942	0.321074	0.367659	2.40666	2.32094	2.63845	0.725827	0.490063	1.1053	1.65769	1.93384	2.03121	4.41682	4.45009	4.1041	3.85389	4.06794	4.41895	8.01026	8.59305	8.72537	4.39796	6.23187	5.52644	1.84011	0.0482673	0.641618	0.0205048	2.35229	0.0574528	1.64801	0.0031363	protein_coding	Chr15	6666236	6667228	+	ARM repeat superfamily protein	-
MD10G1286300	26.1336	22.9647	31.3183	17.9659	11.7698	8.84041	20.8964	19.7758	17.7652	23.4679	14.4564	22.3888	2.76071	0.982311	0.967668	1.94876	3.66546	3.1624	7.70477	5.74409	3.84609	4.62709	0.684375	2.37321	-2.83321	0.119164	-2.53695	0.0352984	-2.31055	0.167994	-4.88906	0.00296013	protein_coding	Chr10	37571420	37572034	-	ethylene responsive element binding factor 2	ERF
MD06G1092500	16.1909	15.1666	15.6249	11.6997	12.7359	12.5477	15.4466	11.1718	10.8696	14.0082	12.2663	11.3105	5.28087	6.22315	5.30381	3.92835	3.65434	3.3256	7.69608	7.8808	5.67819	2.31954	2.0196	3.69501	-1.7605	0.00114166	-1.53445	0.0024512	-1.08515	0.373763	-1.82928	0.0499791	protein_coding	Chr06	22193952	22199474	+	Protein of unknown function	-
MD15G1411200	0.240503	2.4309	3.10689	0.423628	0	0	2.6711	7.15171	4.01141	2.21668	1.81737	1.25489	0	0.547541	0	0	0.274204	0	0	0	0.66417	1.44393	0	0	-3.18469	0.214551	-	-	-1.49859	0.537053	-2.65126	0.0307477	protein_coding	Chr15	51057132	51058718	+	myb domain protein 3	MYB_related
MD14G1044500	42.8856	40.2844	41.9345	28.6556	28.8379	25.5509	41.77	46.9639	47.0592	32.7671	36.3583	35.4118	8.44273	9.69374	9.47339	11.2028	11.1958	11.6736	23.5687	23.034	22.2556	8.38288	11.1048	13.6098	-2.31133	0.001455	-1.23902	0.00322023	-1.23322	0.0195749	-0.980643	0.0640453	protein_coding	Chr14	4203464	4210586	-	ABC-2 type transporter family protein	-
MD15G1110600	31.6446	26.4434	27.9532	21.3329	10.8213	22.0359	15.3748	21.342	41.6065	28.9884	38.5714	29.2556	1.73753	3.70591	1.63389	4.48944	3.03438	3.9508	4.94019	4.19165	3.08619	0	0	2.9134	-4.86824	0.0030287	-1.33415	0.174081	-4.11527	0.137312	-3.4842	0.138666	protein_coding	Chr15	7740882	7742076	-	Ggamma-subunit 1	-
MD03G1137000	97.0767	94.8727	95.4159	76.6871	73.0045	72.0507	62.7246	62.123	65.6205	74.8118	73.1869	72.249	29.3089	25.819	28.0529	24.0274	26.8696	23.9008	41.0239	37.1631	41.873	11.1601	13.6798	22.5724	-1.44405	0.000913117	-1.74838	3.89779e-05	-0.27401	0.266225	-1.58568	0.0991275	protein_coding	Chr03	13790458	13798646	-	pleiotropic drug resistance 6	-
MD00G1037100	146.219	141.522	152.38	112.994	116.742	111.507	163.448	167.178	165.952	135.252	155.193	138.874	25.2045	21.2997	24.1741	20.934	19.6018	19.4103	27.0411	25.4143	27.5581	19.5541	16.8411	26.6592	-2.24136	0.00234426	-2.42825	0.000124951	-2.34576	0.0002776	-2.69408	0.015129	protein_coding	Chr00	6582906	6586310	-	Class-II DAHP synthetase family protein	-
MD14G1052700	27.2313	16.7194	22.7511	23.6791	18.184	20.7162	26.139	23.4324	20.8277	28.7505	24.558	24.8295	8.29864	8.85621	6.84244	3.73426	6.10347	5.09794	8.7751	7.03162	9.23378	2.71932	0	2.27853	-1.92673	0.102976	-2.35603	0.00926523	-0.241688	0.476424	-5.44564	0.017605	protein_coding	Chr14	5147001	5148655	-	zinc finger protein 8	-
MD11G1143500	4.51267	4.43244	5.0767	2.10109	2.00242	2.11564	3.16962	3.29445	2.62008	2.7707	3.64679	2.52545	0.823595	1.86414	0.856754	0.935477	1.00067	1.05717	0.781272	1.15613	0.970347	0.695518	1.14367	1.32193	-2.87893	0.000313456	-0.609206	0.00397633	-1.31223	0.0999966	-0.309941	0.343907	protein_coding	Chr11	13360161	13360472	+	Histone superfamily protein	-
MD14G1205300	8.05105	9.78318	6.39918	4.87482	4.20927	4.73959	6.20027	6.36922	8.06793	4.0746	7.45775	4.83474	2.29801	3.26796	1.95161	0.335405	0.922319	0.318095	1.61747	2.35486	2.39114	0.084709	0.259853	0.840771	-1.91735	0.10948	-2.53296	0.00125156	-1.69124	0.133451	-1.47403	0.135215	protein_coding	Chr14	29275419	29280864	-	zinc finger (C3HC4-type RING finger) family protein	-
MD03G1045400	19.4088	23.7902	19.6466	12.1924	10.095	10.8997	14.0158	32.5831	31.6925	9.73227	20.2012	15.5204	6.51399	8.60913	7.07555	0.94858	5.4742	0.701676	8.48064	8.60424	9.22311	2.25786	5.75389	2.59987	-1.88272	0.030419	-4.35927	0.00268784	-2.5457	0.272454	-0.584328	0.55339	protein_coding	Chr03	3640260	3643793	-	NB-ARC domain-containing disease resistance protein	-
MD02G1182800	1.71082	0.70649	0.346867	2.06862	0	1.50906	0.790219	0.44058	0	0.269007	0.26306	0.836403	2.03775	4.81893	1.6876	2.929	5.38529	5.31182	11.7129	6.17845	4.46931	5.72078	7.10816	4.51187	-0.644782	0.712329	1.2146	0.437161	2.75896	0.314801	2.20718	0.0438927	protein_coding	Chr02	16484292	16484931	-	-	-
MD15G1162300	385.954	328.515	318.992	305.442	309.986	291.437	584.761	484.087	510.074	362.11	387.885	388.721	98.857	94.6988	96.8911	72.1646	76.7888	102.462	205.631	207.145	232.953	90.7322	67.655	111.603	-1.60429	0.017052	-1.65044	0.020381	-0.65719	0.177528	-2.36775	0.0226759	protein_coding	Chr15	12227813	12231059	+	Octicosapeptide/Phox/Bem1p (PB1) domain-containing protein / tetratricopeptide repeat (TPR)-containing protein	-
MD10G1033300	6.88872	7.37292	7.26301	3.36031	3.36857	3.88442	6.84195	6.83248	6.88758	4.9255	5.29863	5.37111	2.049	1.80344	1.84532	1.20883	1.16809	1.75494	1.50011	1.32735	1.50831	1.29968	1.11074	1.67406	-1.35524	0.00385445	-0.625118	0.072474	-1.41591	0.000733329	-1.42909	0.0154695	protein_coding	Chr10	4311879	4315696	+	Peroxidase superfamily protein	-
MD13G1257800	37.5624	35.5996	38.5873	22.196	21.6926	22.1923	34.7824	34.8918	37.0925	37.9254	34.9051	37.8778	8.16497	10.7079	7.69498	7.3611	7.01486	9.0811	5.07903	5.52222	4.62089	9.1731	9.06177	6.95826	-2.85776	0.000380539	-1.12904	0.0093219	-3.15356	0.000214977	-2.21637	0.00557189	protein_coding	Chr13	30422004	30429579	+	4-coumarate:CoA ligase 2	-
MD15G1294700	57.2429	56.9865	55.337	47.0053	39.3007	34.9783	37.9845	36.9196	37.9037	43.9458	36.2475	50.465	190.98	211.439	205.798	241.957	291.015	305.847	315.654	317.575	307.995	322.158	291.893	299.715	1.66559	0.00202617	2.54788	0.00624488	2.95286	5.79717e-05	2.44234	0.00461242	protein_coding	Chr15	27556876	27558385	-	LOB domain-containing protein 37	LBD
MD13G1000200	28.1764	28.481	24.4189	16.6731	17.2654	17.0504	20.3544	22.4709	25.7805	15.1395	17.1945	16.3091	11.2981	9.53178	10.6581	5.90931	7.86358	6.80894	9.09226	9.54208	8.89008	3.62503	5.12602	5.93351	-0.713503	0.0300658	-1.51126	0.00279214	-1.73335	0.0265657	-0.918946	0.0426593	protein_coding	Chr13	29481	29984	+	ferredoxin/thioredoxin reductase subunit A (variable subunit) 2	-
MD03G1150500	83.3427	96.9009	81.4198	47.4166	44.1691	44.5029	52.2123	92.5776	83.5265	51.9221	44.867	41.6394	7.27659	12.3437	13.3832	3.90877	7.07767	8.85395	10.3838	20.1094	9.81323	13.8442	7.3632	10.7229	-3.39701	0.0459492	-2.86546	0.0302333	-5.73822	0.00562744	-2.95449	0.00528341	protein_coding	Chr03	16817720	16821328	+	photosystem I subunit O	-
MD15G1267800	5.99213	5.75664	5.85497	4.37817	4.61865	4.53668	5.50767	5.62768	4.81174	5.10907	4.29925	4.82326	1.84709	1.92001	1.89089	1.2394	2.28269	1.28099	2.94764	3.13883	2.72529	1.02055	1.75845	0.922617	-1.30689	0.000265838	-1.74796	0.0018463	-0.938537	0.0792063	-1.04477	0.0910295	protein_coding	Chr15	23109139	23110545	-	BES1/BZR1 homolog 2	BES1
MD17G1226700	112.951	100.027	95.7328	80.4965	80.0659	80.8136	190.291	172.911	182.204	138.092	142.723	143.918	34.8443	31.3899	30.048	42.0496	51.5305	35.838	59.3351	60.5034	64.8983	32.6893	39.1533	57.0605	-1.44323	0.0284886	-1.39616	0.00429325	-1.23314	0.0121832	-1.19803	0.111052	protein_coding	Chr17	27479377	27482380	+	ARIA-interacting double AP2 domain protein	-
MD16G1057600	155.742	165.46	150.642	133.518	131.128	131.952	88.6175	93.2917	92.1306	92.1053	123.634	89.5142	34.82	58.2677	33.205	30.8134	39.8364	40.3052	66.7339	70.2158	49.3386	47.2552	44.1635	38.4867	-3.4174	0.00829144	-2.00076	0.00584183	-1.73588	0.0332608	-1.21384	0.0799901	protein_coding	Chr16	4118648	4120498	-	Protein of unknown function	-
MD11G1070200	47.037	44.4176	48.9723	21.0188	24.0919	21.3306	60.2137	52.1479	56.7744	50.8439	48.6892	49.03	6.37036	6.33207	5.2228	9.02165	10.7115	6.71254	27.0303	27.9322	27.8021	13.6581	11.7571	13.8184	-3.10684	0.00211505	-1.80732	0.0084823	-0.874103	0.0679608	-2.0405	0.000925101	protein_coding	Chr11	6003042	6004451	-	mitogen-activated protein kinase kinase kinase 13	-
MD07G1173500	5.42922	6.43994	5.98197	2.23062	1.97133	2.03992	5.66796	8.3721	6.45293	3.04229	2.18761	2.71704	2.96071	2.9539	3.51888	1.22981	0.942522	1.53143	3.18211	2.18308	3.03351	1.12233	0.699609	1.13016	-0.53602	0.211768	-0.121084	0.545334	-0.510348	0.629999	-1.28822	0.0248151	protein_coding	Chr07	25125991	25128043	-	-	-
MD13G1173500	8.65932	8.98221	11.6143	5.01778	4.65462	6.62681	11.8925	6.47033	7.28609	7.80894	8.66185	11.4124	16.1888	17.7792	18.1173	19.3061	24.0982	21.8986	43.2832	45.4256	41.5825	37.7288	37.9101	32.4431	0.35824	0.500319	1.72846	0.0212498	2.79766	0.111056	1.6896	0.0304799	protein_coding	Chr13	14254661	14257251	+	Uncharacterised protein family (UPF0497)	-
MD11G1169900	89.3085	91.0235	85.5815	76.4166	72.4015	78.2007	75.121	78.0718	81.6414	57.4679	57.7439	61.0537	37.3486	36.9501	36.5276	21.5205	23.0312	19.0099	22.096	21.0427	20.789	13.24	15.3316	22.3479	-1.1717	0.00154262	-1.99684	0.0011309	-1.94327	0.00289387	-1.33273	0.0822919	protein_coding	Chr11	18250073	18253023	+	photosystem I subunit O	-
MD10G1303600	10.0893	9.16974	8.98752	5.89268	6.09807	6.50047	16.692	13.5552	18.4028	13.8967	13.636	13.7772	2.1087	3.33415	2.62153	2.82552	2.2442	4.30488	3.33898	4.10556	4.07878	1.49588	2.76062	3.78968	-2.22425	0.0128621	-0.175569	0.614204	-1.87886	0.0905699	-1.14719	0.0967307	protein_coding	Chr10	39002198	39007076	+	NAD(P)H dehydrogenase B3	-
MD13G1090800	664.724	669.434	634.986	592.543	613.784	522.291	554.317	553.421	587.651	387.678	503.905	489.228	188.454	194.653	198.265	123.129	121.718	136.546	182.597	185.687	211.133	105.947	145.217	188.981	-1.71443	0.000914899	-2.1287	0.00225906	-1.21844	0.0332238	-0.87756	0.19588	protein_coding	Chr13	6436603	6441769	+	aldehyde dehydrogenase 2B7	-
MD02G1169100	8.79235	8.67432	6.80992	6.52141	6.44347	6.06441	10.3081	8.3509	9.08571	9.31814	7.96602	6.96776	4.00807	4.19877	4.49198	2.65826	1.51245	2.48929	2.59572	3.36488	3.95721	1.16692	1.56648	1.81367	-0.491505	0.331921	-0.633296	0.0583386	-0.732626	0.409351	-1.44995	0.022773	protein_coding	Chr02	14518794	14524433	-	Protein of unknown function	-
MD15G1024100	1463.71	1477.12	1429.01	964.257	959.344	1003.04	1743.01	1687.48	1697.46	1400.71	1467.85	1403.98	315.81	330.767	325.701	171.201	170.533	167.857	248.558	252.087	270.205	202.363	183.672	349.875	-2.22122	0.00016151	-2.50356	2.26758e-05	-2.47648	0.00045714	-2.40156	0.0544448	protein_coding	Chr15	1433884	1436591	+	dihydroflavonol 4-reductase	-
MD09G1195300	26.9924	25.5825	25.3136	24.7116	24.7984	21.7795	14.3562	13.9335	14.9002	10.7727	9.63795	10.2452	5.79531	4.67421	6.14596	2.63883	2.29413	1.89786	5.99824	6.7441	6.02712	1.1761	0.748906	3.67812	-1.39648	0.00383853	-3.04215	0.0014602	-1.4577	0.00430522	-2.02666	0.184939	protein_coding	Chr09	17688034	17690008	-	Pyridoxal phosphate phosphatase-related protein	-
MD16G1158300	1058.73	1073.96	1091.51	927.666	915.291	869.872	1155.86	1173.09	1161.46	937.729	945.881	924.616	153.222	155.708	153.024	265.151	286.113	285.606	265.474	264.131	280.252	289.705	322.546	415.66	-2.8723	6.08335e-06	-1.78624	0.000346885	-1.93551	0.000389638	-1.11087	0.052855	protein_coding	Chr16	12678643	12684435	+	beta-xylosidase 1	-
MD05G1116900	5.51006	5.88373	5.72321	2.80146	2.87771	2.734	7.88641	7.53693	7.80878	6.49062	6.18226	6.41899	1.53575	1.7816	1.4592	2.17225	2.27579	1.59004	2.07162	1.8568	2.96992	2.52412	2.91982	2.83234	-1.69269	0.00125376	-0.614412	0.0550909	-0.32801	0.483888	-0.801587	0.00248165	protein_coding	Chr05	23804038	23806174	+	Pollen Ole e 1 allergen and extensin family protein	-
MD13G1003800	11.1856	12.3564	13.567	5.98284	10.3529	10.3763	13.763	11.6584	17.6934	5.64341	9.88593	7.73246	2.36114	1.71495	1.55498	0.219763	0	0.553868	2.33623	1.64774	2.68944	0	0.545484	3.17295	-2.1331	0.0341607	-2.21257	0.028528	-1.1988	0.300341	-0.656797	0.683255	protein_coding	Chr13	236196	238290	+	DNAJ heat shock N-terminal domain-containing protein	-
MD03G1028900	27.7097	27.4668	25.74	29.3995	14.5332	17.0103	18.592	27.7742	37.4429	16.1145	6.18629	20.1998	14.3887	24.1919	11.9107	6.3131	7.0456	8.05095	3.93703	6.97877	5.69852	5.52193	1.11449	8.441	-2.36748	0.0354122	-1.43449	0.15635	-3.87702	0.0825061	-3.4003	0.158043	protein_coding	Chr03	2353716	2358216	-	cellulose synthase like E1	-
MD11G1242200	10.0998	9.76294	8.98976	6.4087	7.99524	5.34137	14.8538	14.2939	11.2837	10.0807	13.1593	9.976	3.16219	3.75714	3.51022	1.31658	0.53035	1.60668	2.49895	5.27435	2.25788	0.905088	0.518742	0.465267	-1.42311	0.0139954	-1.13236	0.111882	-3.88721	0.0437152	-3.1888	0.00475986	protein_coding	Chr11	35242967	35243395	-	Protein of unknown function	-
MD17G1010400	41.4342	37.6247	38.4438	31.6025	28.3951	30.614	20.5763	24.5922	26.6892	25.8936	21.5378	17.723	3.06189	1.62974	2.00119	0.890686	3.25021	2.38906	4.48077	5.88411	6.12672	1.05751	3.14445	4.00488	-2.77445	0.0164635	-4.204	0.00876158	-2.34001	0.062819	-1.19139	0.157787	protein_coding	Chr17	645073	648029	-	senescence-related gene 3	-
MD16G1056900	3.46674	3.16972	3.60379	3.065	3.85971	2.84435	3.69632	6.59847	6.14932	5.75551	3.41878	4.4363	0.377629	0.9835	0.618022	1.18568	1.53731	0.48741	1.11172	1.36034	0.945896	0.526833	0	1.46431	-2.38209	0.00399697	-1.77888	0.0241776	-2.99503	0.0442802	-2.28977	0.127536	protein_coding	Chr16	4088231	4089086	-	Cytochrome P450 superfamily protein	-
MD03G1118100	4.04832	4.8859	3.14633	2.28861	1.36902	2.2616	6.88828	7.17934	7.58977	4.84329	4.47381	5.40442	1.04551	0.710264	0.648313	1.25292	0.324827	0.423987	0.749783	1.60297	1.33694	0.341221	0.406863	0	-0.877044	0.252937	-0.31676	0.643917	-2.57912	0.0531954	-2.42801	0.0120477	protein_coding	Chr03	10681268	10681765	+	Protein of unknown function	-
MD05G1322700	14.8648	17.7491	19.1921	16.6193	14.7942	17.7582	15.3046	13.4019	15.2072	14.1195	13.3584	13.9686	6.8772	7.14726	7.03412	3.43063	2.01314	3.63175	5.9103	4.07014	4.48315	1.99186	0.576116	1.73536	-1.42535	0.0375492	-1.3571	0.00202795	-0.910019	0.288374	-3.6111	0.00584502	protein_coding	Chr05	44995644	45001287	+	STRUBBELIG-receptor family 3	-
MD10G1299300	4.80599	4.39409	5.09631	3.50478	3.66395	3.05395	4.54843	4.0753	5.66696	5.33134	4.57691	5.4903	0.883101	0.176687	0.591089	0.332998	0.72004	0.522984	0.712718	0.292031	0.671583	1.63894	1.49776	1.35199	-0.869815	0.213914	-1.91703	0.00168825	-1.03558	0.271124	-1.52052	0.00326692	protein_coding	Chr10	38661973	38663805	-	Polyphenol oxidase	-
MD17G1125900	3.37306	2.58023	4.17215	2.17832	2.01918	1.91112	4.43625	4.89341	4.70354	4.02556	5.13817	4.78521	0.858568	0.0939017	0.913908	0.842085	0.376205	0.517059	1.46566	2.30555	2.26971	0.499593	0	0	-0.191944	0.857734	-0.675008	0.0843151	-1.24225	0.187003	-3.01383	0.00364349	protein_coding	Chr17	11057977	11059779	-	UDP-glucosyl transferase 85A3	-
MD02G1270600	0.563798	0.472748	0	0.586315	0.304213	0.348989	0.394832	0.743436	0.555654	0.985767	0.482757	0.559272	1.36417	1.7678	1.05399	1.5085	0.421961	2.60062	1.0609	1.84725	2.03411	0.815115	1.26812	2.33722	0.685807	0.529445	2.03133	0.0308326	0.473494	0.675212	1.09273	0.21639	protein_coding	Chr02	32545004	32549182	+	Protein of unknown function	-
MD14G1168400	25.616	26.5261	23.3652	18.1528	19.5837	19.5154	33.0564	28.7198	13.8086	16.8844	20.0521	20.9121	18.6402	11.153	21.703	13.7268	8.53633	6.3741	9.85121	10.6572	12.2738	2.47398	2.89588	0	1.22358	0.0397889	-0.889576	0.308802	0.198078	0.922569	-3.59388	0.125695	protein_coding	Chr14	26154853	26158674	+	Rhodanese/Cell cycle control phosphatase superfamily protein	-
MD11G1315600	16.1627	14.5706	17.3807	8.24714	5.85766	7.51658	13.7996	15.5457	13.8148	6.20322	4.58078	3.43534	1.50557	1.83094	2.68429	2.5496	5.99554	2.6201	3.2582	2.22067	3.06067	0	1.85747	1.21794	-2.48666	0.0422492	-2.00415	0.0195484	-1.21401	0.109848	0.323955	0.624728	protein_coding	Chr11	42756666	42758195	+	Adenine nucleotide alpha hydrolases-like superfamily protein	-
MD01G1089100	10.9811	10.5731	10.8498	5.87423	7.42505	7.80152	10.8109	10.7141	9.6902	7.46954	8.64131	7.65077	2.44007	1.8314	2.65402	1.11688	1.85487	1.32577	4.04669	5.23359	4.21972	1.58779	1.63117	2.00777	-1.18169	0.0140438	-2.06078	0.0104368	-1.62807	0.0344744	-1.52953	0.00607237	protein_coding	Chr01	20194854	20198191	+	zinc transporter of Arabidopsis thaliana	-
MD04G1238700	9.56724	9.03329	9.75597	5.8332	4.95437	5.67367	9.76443	10.5715	10.7101	8.58907	7.8615	8.24079	2.18092	2.28885	1.86397	2.10579	2.68259	2.00565	5.80426	5.45484	5.21705	2.17555	1.39153	2.20564	-2.06794	0.00188155	-1.3052	0.00565901	-1.02397	0.0267915	-2.08453	0.00539803	protein_coding	Chr04	31696306	31698689	+	wall associated kinase-like 1	-
MD05G1216300	17.3113	19.7197	18.5013	9.56658	10.5059	11.6946	16.8552	18.7546	20.1469	11.6612	13.1784	12.2501	6.60543	6.60053	5.88361	4.01648	4.32757	4.79396	6.73576	6.13664	7.83619	2.43995	2.34226	3.18786	-1.53052	0.01177	-0.983517	0.02327	-0.844357	0.214461	-1.75994	0.00982718	protein_coding	Chr05	34729549	34733202	+	S-locus lectin protein kinase family protein	-
MD09G1172600	512.941	493.1	493.987	450.308	431.361	408.902	428.827	425.258	409.847	556.268	524.907	545.803	160.154	159.036	156.995	207.241	228.493	195.076	134.06	139.591	125.694	121.268	118.518	185.828	-1.64087	0.000283839	-1.30485	0.000386975	-1.95033	0.00181965	-1.78618	0.0512042	protein_coding	Chr09	14589583	14594272	+	pectin methylesterase 3	-
MD03G1078000	73.3496	68.7862	70.2549	46.2351	43.2805	49.4459	66.2136	82.0039	83.9778	49.4418	56.0506	49.3989	16.2144	11.9798	15.4483	9.48557	10.0148	8.81832	22.5859	15.774	19.7477	9.17122	12.1281	19.6499	-1.43007	0.0089153	-2.27839	0.000880797	-1.47512	0.201316	-1.09773	0.192569	protein_coding	Chr03	6324419	6325711	-	maternal effect embryo arrest 59	-
MD16G1160700	8246.49	8220.12	8155.54	7596.27	7408.72	7522.2	8257.67	8486.4	8572.87	8260.68	8509.83	7823.38	2158.38	2177.88	2184.69	1411.59	1549.61	1387.13	1583.75	1641.99	1638.44	1174.11	1268.26	1839.43	-1.91421	7.62013e-06	-2.55353	1.41395e-05	-2.46374	0.00020941	-2.15819	0.02246	protein_coding	Chr16	13095154	13096185	+	MLP-like protein 423	-
MD15G1078900	20.114	20.6313	20.5168	16.3721	14.1039	13.7629	32.0831	26.3135	29.7929	25.3339	25.9021	22.1991	5.79369	5.72071	4.36701	3.49931	3.59206	2.78177	7.55538	9.39121	8.31949	4.03528	3.86656	4.53198	-2.09198	0.0150027	-2.14475	0.00255207	-1.92826	0.0464036	-2.23387	0.00238735	protein_coding	Chr15	5382756	5383238	+	DREB and EAR motif protein 3	ERF
MD09G1217300	316.317	310.525	317.081	193.54	191.522	189.902	456.274	411.114	407.301	376.348	373.109	362.836	87.1826	76.5487	91.0811	35.5339	44.7827	35.9473	102.361	114.259	104.283	59.8042	52.0709	87.3617	-1.44796	0.0030234	-2.67527	4.42865e-05	-2.13693	0.00999329	-2.47007	0.0262972	protein_coding	Chr09	21710026	21718666	+	pleiotropic drug resistance 12	-
MD08G1010400	4.57375	4.66529	3.19404	1.26269	2.00166	2.09304	3.40187	6.52669	5.20153	2.59212	4.10542	3.07757	1.5121	2.47882	1.81946	0.543622	2.02194	0.464629	1.66316	1.71983	0.651254	0.490182	0	0.973537	-1.24789	0.199967	-1.64863	0.0593018	-3.64327	0.0429318	-1.79312	0.129802	protein_coding	Chr08	763311	767954	-	P-glycoprotein 13	-
MD11G1246600	3.91142	3.59359	2.55383	1.84019	1.62455	1.61479	2.77944	4.19764	4.17337	2.84773	3.21009	2.85125	2.54351	2.23665	2.37466	1.64451	1.16265	1.53966	3.55983	4.26839	3.99189	0.507304	0	0.552142	0.207425	0.706682	0.14008	0.436903	-0.711889	0.400138	-2.07043	0.0228507	protein_coding	Chr11	35841661	35844414	-	Protein of unknown function (DUF2921)	-
MD02G1029300	15.8585	17.6032	17.9142	11.9062	12.5761	12.6346	17.6663	16.5216	17.2615	14.291	13.9021	13.1842	6.74536	5.11384	6.50693	5.39903	4.31511	4.12344	8.3625	7.83677	8.18195	3.5904	2.90576	4.94207	-0.753589	0.104607	-1.1348	0.0183683	-0.77063	0.0118335	-1.70431	0.0397831	protein_coding	Chr02	2263308	2273822	-	Glycosyl hydrolase superfamily protein	-
MD14G1140000	4.50243	10.3243	3.98453	5.58749	5.59927	3.10305	3.93153	5.42253	4.32667	1.43123	0.180059	3.65709	47.7153	40.3639	53.8989	59.906	56.7467	52.6068	49.6585	48.512	41.1685	56.1679	94.5163	39.5029	4.1946	0.0555014	3.04567	0.011571	2.34558	0.0289808	4.4627	0.0941201	protein_coding	Chr14	23036992	23039776	+	zinc transporter of Arabidopsis thaliana	-
MD01G1039500	25.5401	26.4774	28.2743	13.2539	14.5806	14.8004	19.9956	24.1379	22.6535	20.7187	17.9188	18.7542	10.805	9.0717	9.10214	5.28975	7.5757	5.49	5.86903	8.48144	9.47622	3.40821	4.90576	5.18608	-1.22965	0.036585	-1.57935	0.00497905	-1.53462	0.239315	-1.3427	0.0182755	protein_coding	Chr01	13521023	13523955	+	Protein of unknown function	-
MD15G1379500	41.4237	36.9654	40.1468	33.9791	34.0402	31.2346	36.7407	36.4632	35.6726	34.1072	29.3874	29.4594	14.5389	13.8629	12.2965	5.76559	6.11743	6.67409	13.3367	12.4829	12.8213	6.02662	5.14105	7.42522	-1.62109	0.015542	-2.25797	0.000836576	-1.28026	0.00192845	-2.27083	0.0109564	protein_coding	Chr15	46703183	46707399	+	purine permease 3	-
MD01G1160000	70.344	71.636	67.6667	32.2581	29.4816	34.3956	71.0645	66.9026	70.7287	47.8781	50.7985	42.8487	18.9326	17.4233	16.7615	23.437	23.1243	22.7223	16.1995	18.5778	16.4273	12.5092	13.842	19.3944	-1.79187	0.00334708	-0.404663	0.0804233	-2.35332	0.00283949	-1.15242	0.0830203	protein_coding	Chr01	26609616	26622364	+	Protein of unknown function (DUF399 and DUF3411)	-
MD03G1221800	10.0955	10.6184	9.16791	4.54417	4.42681	4.4552	7.6395	10.2712	7.53337	2.80413	2.16172	1.85872	3.23143	1.28203	3.1932	0.22645	0.366181	1.59152	2.51409	0.74143	2.5211	0	0	0.0587405	0.322267	0.314687	-1.20238	0.212251	0.638966	0.654061	-1.62814	0.0169611	protein_coding	Chr03	30578126	30579043	+	S-adenosyl-L-methionine-dependent methyltransferases superfamily protein	-
MD10G1293600	3.40148	3.81388	4.14169	4.01547	3.7948	3.23533	2.01394	1.62652	2.66139	3.20964	3.54286	2.17549	9.11076	8.93723	8.80215	25.3237	29.2958	26.2271	35.4311	34.1889	32.1139	17.15	19.03	15.159	0.940354	0.0370288	2.28092	0.00046471	3.25835	0.0225563	2.44119	0.0138652	protein_coding	Chr10	38178421	38180154	-	Protein of unknown function (DUF506)	-
MD05G1197900	5.56948	5.70582	5.05089	4.76826	4.63891	4.55158	4.81612	4.67407	5.42346	4.51653	4.28639	4.48503	2.06636	2.1712	2.50331	1.23464	1.56881	1.4416	1.55846	1.8271	1.75572	0.892722	1.02103	1.32612	-0.775341	0.0648371	-1.40144	0.000836826	-1.35134	0.0297286	-1.21101	0.0114975	protein_coding	Chr05	32475975	32477949	+	actin depolymerizing factor 6	-
MD01G1101300	8.2689	10.0818	8.72683	6.97319	4.52235	4.57167	7.88483	8.62527	8.52647	7.16434	5.36577	6.50561	0.90542	2.07851	1.01666	0.320159	1.06968	0.811616	1.72154	2.87045	1.89736	0.118358	0.460366	2.06719	-3.41431	0.00854469	-2.46964	0.0176611	-2.8072	0.00773993	-1.29521	0.329426	protein_coding	Chr01	21423249	21426170	-	Major facilitator superfamily protein	-
MD09G1254100	2.51537	2.50803	2.26083	1.09148	0.892279	1.39582	2.14529	1.37701	1.63688	1.81615	1.79143	1.76802	0.635352	0.660706	0.530794	0.309892	0.225414	0.0624994	1.44476	0.942446	1.05913	0	0.722717	0.741799	-1.1408	0.011539	-0.814874	0.0907729	0.359309	0.644834	0.0945384	0.757516	protein_coding	Chr09	32552099	32556687	+	S-adenosyl-L-methionine-dependent methyltransferases superfamily protein	-
MD00G1005300	7.56396	8.52078	6.77982	4.42809	4.71237	5.38803	13.9449	7.06139	8.50094	11.8618	11.2515	11.1606	0.179085	0.418205	0.154405	0.31218	0.897472	0.528878	0.90957	1.73855	1.6257	0.149478	0.0669252	0.850807	-3.1679	0.00643628	-2.31151	0.00575521	-1.57656	0.402333	-3.08866	0.0197982	protein_coding	Chr00	782936	783247	-	peptidoglycan-binding LysM domain-containing protein	-
MD09G1016300	55.5259	61.8187	53.2307	35.1661	33.1578	27.1516	34.9352	41.3558	40.4406	46.272	50.7371	35.106	6.5992	7.13921	8.68096	1.90501	9.17779	7.10029	11.6397	15.0317	15.8653	11.2132	3.24479	9.97562	-2.49239	0.0129366	-3.6986	0.0464772	-1.64902	0.121506	-3.75589	0.0425381	protein_coding	Chr09	999464	1002082	-	lysine histidine transporter 1	-
MD16G1170900	4.9524	3.55216	5.19824	3.67566	2.92294	2.83585	7.93679	7.26234	8.05244	5.44629	5.43857	6.71503	1.98593	2.3816	1.54575	1.90336	2.6203	1.84327	4.43812	4.21615	3.40964	0.935549	0.174232	0.988778	-1.77618	0.045256	-0.889815	0.0148095	-1.24967	0.0748396	-2.798	0.0135673	protein_coding	Chr16	14319259	14320164	-	soybean gene regulated by cold-2	-
MD05G1191100	51.8596	57.848	56.737	52.0943	46.5343	44.0215	47.5777	59.5184	57.0879	41.5558	38.316	49.1753	5.59824	10.4042	4.50304	0.722519	1.06209	1.65461	0.542643	2.08503	3.04647	1.2564	1.20479	10.7298	-4.86034	0.00378718	-4.47535	0.00265483	-4.29129	0.152222	-2.75512	0.290306	protein_coding	Chr05	31979032	31979991	-	carboxyesterase 13	-
MD05G1002900	49.2999	49.4483	50.2819	34.7518	32.9407	32.9073	42.4599	41.6933	43.9421	55.9289	52.9949	56.1006	12.8183	13.8298	13.578	6.22004	6.59514	7.95668	9.36841	9.16054	10.0868	3.88957	4.11625	8.93465	-1.97169	0.000211447	-2.02381	0.0031806	-1.791	0.00188942	-2.74146	0.0509618	protein_coding	Chr05	1070694	1072199	+	Leucine-rich repeat (LRR) family protein	-
MD02G1130200	261.764	260.52	260.917	143.892	147.374	145.548	184.006	156.379	145.503	210.061	187.478	212.144	50.9476	58.9905	53.3285	31.5131	27.6111	29.0635	52.9032	47.3887	53.5128	31.1015	35.8183	34.0755	-2.61192	0.000208966	-2.1252	0.000206827	-0.860781	0.113054	-2.39582	0.00118694	protein_coding	Chr02	10489816	10492139	-	Pathogenesis-related thaumatin superfamily protein	-
MD05G1191000	105.422	104.546	124.105	59.1949	48.563	60.663	83.0419	99.6742	97.9471	68.9724	69.1109	60.3442	21.9021	22.482	21.3294	12.6586	10.3934	11.4203	24.7202	33.7393	33.5458	7.80671	4.62946	11.105	-2.61392	0.00250765	-1.91064	0.00480132	-2.07668	0.0864335	-3.37022	0.0295672	protein_coding	Chr05	31975923	31976858	+	alpha/beta-Hydrolases superfamily protein	-
MD01G1234400	395.022	405.309	412.006	293.101	303.825	297.137	386.031	376.782	383.493	354.509	350.684	344.145	91.9994	89.6828	91.5916	42.7552	46.0137	48.878	37.3591	35.6212	44.8465	35.5459	48.2127	111.25	-2.10016	0.000133892	-2.67159	0.000322206	-2.5143	0.00314602	-1.55765	0.269973	protein_coding	Chr01	32210021	32212198	+	UDP-glucosyl transferase 78D2	-
MD04G1002500	1871.25	1833.68	1853.21	1847.38	1998.04	1982.49	1786.02	1950.5	1750.41	1633.41	1647.62	1548.55	985.614	1007.56	974.506	380.848	423.609	426.479	472.592	454.757	510.705	303.482	300.896	578.502	-0.991458	0.000173612	-2.29288	0.000676345	-1.59838	0.0135246	-1.73127	0.126251	protein_coding	Chr04	349190	351606	-	cytochrome P450	-
MD10G1252200	2.73694	3.92591	5.43668	1.01267	1.09374	4.46294	2.54981	6.45898	5.23589	3.24719	4.3864	3.29418	0.635632	1.65193	0.110446	0.146808	0.328702	0.151178	0.9303	0.340699	0	0	0	0.88472	-4.03032	0.0214744	-0.931144	0.484085	-3.77571	0.151983	-1.41887	0.187151	protein_coding	Chr10	34508277	34514554	-	double-stranded RNA binding protein-related / DsRBD protein-related	-
MD13G1200600	264.336	265.47	253.44	163.723	166.98	163.456	247.377	242.84	246.475	301.897	302.525	304.793	39.1494	39.3658	39.5955	25.9663	28.0169	25.5544	23.6501	24.0181	26.1192	33.1396	34.3797	52.4265	-2.64191	6.67044e-05	-2.73985	3.10929e-06	-3.01315	0.000413919	-2.6336	0.0162022	protein_coding	Chr13	17842766	17843775	-	Chlorophyll A-B binding family protein	-
MD05G1072000	17.6501	15.8615	17.5399	13.2051	14.5135	12.0358	16.2265	17.2292	15.7556	13.9521	13.0277	13.661	4.57099	5.01041	5.5167	4.71053	7.58261	4.64365	4.9668	6.30873	5.66297	3.54183	3.12326	4.29616	-1.65239	0.01496	-1.916	0.000447721	-1.81523	0.0222465	-1.73023	0.00968774	protein_coding	Chr05	15154684	15158349	-	cytochrome c biogenesis protein family	-
MD12G1143900	11.0805	10.1635	10.7038	20.2266	22.2934	19.9525	26.5115	33.0573	30.1925	22.5423	21.6499	24.2167	44.6601	42.2511	45.8919	57.5372	65.1299	65.9366	79.1353	89.5401	84.7318	54.8938	57.6074	51.5067	2.1375	0.000953838	1.43921	0.00419694	0.949058	0.123962	1.20292	0.00639409	protein_coding	Chr12	22294478	22297195	-	Haloacid dehalogenase-like hydrolase (HAD) superfamily protein	-
MD05G1261100	448.483	436.968	449.988	384.394	379.881	388.123	652.262	560.466	542.789	491.499	480.045	487.029	134.813	132.885	124.987	125.766	126.105	126.167	232.742	244.792	229.521	85.5389	106.44	132.833	-1.85046	0.000856755	-1.59372	5.88883e-06	-1.24266	0.0717055	-1.65705	0.0207547	protein_coding	Chr05	39636141	39644126	-	Leucine-rich repeat transmembrane protein kinase	-
MD00G1189100	2.23171	1.64421	2.27408	1.54892	1.62087	1.9884	1.18487	1.91747	1.32406	1.3136	1.81726	1.38593	1.1137	0.844806	0.776034	0.279752	0.228507	0.0753212	1.10651	0.407472	0.657221	0.453228	0.183985	0	-0.692706	0.270674	-1.20317	0.0186457	-0.063497	0.956866	-1.43637	0.0436234	protein_coding	Chr00	44892701	44895431	+	disease resistance family protein / LRR family protein	-
MD13G1044800	0.667126	0.834018	0.528306	0.559979	0.431427	0.444561	0.651659	0.700671	1.11596	0.904481	0.693465	0.475677	3.79455	4.93481	4.76963	2.98465	3.26411	2.70947	3.83408	3.57236	3.02111	6.18738	4.95435	5.58802	1.52571	0.0529092	1.21659	0.00143099	0.682075	0.35647	1.70007	0.0130793	protein_coding	Chr13	3107349	3110663	-	Plasma-membrane choline transporter family protein	-
MD02G1003500	3.34402	3.78074	3.855	4.45519	3.42549	4.28619	3.13785	4.5218	3.9441	3.14104	3.35793	3.39659	0.905452	1.52476	0.763074	0.41023	1.09544	1.15027	1.41193	1.75315	1.03153	0.417846	0.478848	1.53287	-2.21626	0.00409103	-1.68774	0.0475872	-2.42191	0.0101738	-0.923687	0.279188	protein_coding	Chr02	255300	259120	+	BTB and TAZ domain protein 3	-
MD07G1135000	844.405	845.823	812.864	711.666	679.46	684.379	734.506	712.425	703.494	761.555	754.046	720.581	253.159	233.542	250.407	194.508	211.45	205.949	254.417	269.326	255.621	243.981	270.942	323.882	-1.48473	7.14687e-06	-1.85821	0.000164699	-1.59086	0.00182485	-1.10651	0.0250018	protein_coding	Chr07	19692242	19696017	-	cysteine synthase C1	-
MD05G1262700	216.084	234.15	227.028	224.637	225.309	216.875	170.925	167.484	155.014	178.982	182.294	167.68	48.0757	41.5515	46.2222	41.5899	47.4328	47.5147	77.1742	82.8808	80.4738	32.798	33.629	58.3431	-1.9193	0.00168497	-2.38192	0.000463265	-1.05096	0.0311521	-1.72977	0.0875056	protein_coding	Chr05	39755570	39757278	-	cytochrome P450	-
MD05G1198300	85.545	126.759	125.348	82.958	83.3532	78.7574	79.7672	136.694	124.635	131.08	133.004	126.647	48.1054	43.9669	45.349	26.5911	29.6873	27.1362	40.3085	55.7784	62.959	35.5951	39.3866	44.9704	-1.24413	0.205383	-1.71885	2.76434e-05	-1.72162	0.348974	-1.40273	0.00570645	protein_coding	Chr05	32508181	32512521	-	phosphate transporter 1	-
MD12G1158200	41.5136	37.8203	39.4074	24.3783	26.303	20.7561	37.8313	41.3563	38.7777	27.0277	31.9443	28.3121	4.97868	7.8982	6.47546	3.85139	2.65843	2.76249	3.42264	4.53671	5.52061	0.823417	1.09359	3.67545	-3.34287	0.00519786	-2.46899	0.00811314	-2.61423	0.0565902	-2.74461	0.0819265	protein_coding	Chr12	23884351	23884959	+	SOUL heme-binding family protein	-
MD05G1264500	1.88506	2.32161	2.40699	4.90273	7.14499	3.61232	2.66562	2.18536	1.40017	3.47278	2.94575	3.5544	5.28902	4.77539	5.48662	5.16058	4.95669	3.99583	7.48857	8.5289	8.97027	10.1328	11.4415	10.8354	1.15438	0.0448743	-0.452815	0.499418	2.19391	0.105866	1.55154	0.00504548	protein_coding	Chr05	39962647	39963958	+	cyclin b3	-
MD15G1189000	2.9095	2.30469	2.99572	0.817028	1.12252	1.07488	2.44073	4.69444	6.75599	6.578	0.893197	1.03333	1.2466	2.91211	0.973662	0.452179	1.3992	1.21048	1.97969	2.25226	1.25534	0	0	0	-2.54691	0.00946527	-0.439261	0.458255	-3.26253	0.107967	-1.87797	0.36705	protein_coding	Chr15	14922007	14923167	-	-	-
MD03G1244600	5.64607	4.57271	4.27349	1.10431	4.06074	0.441692	3.08511	8.00636	12.5127	2.47829	2.25559	2.45804	1.36428	0	4.26771	2.26832	0.51062	1.41145	6.76977	1.05673	3.21992	0	0	0	2.59268	0.209959	0.508531	0.757938	0.311067	0.941376	-1.80113	0.000191942	protein_coding	Chr03	33126595	33131390	-	DNA-directed DNA polymerases	-
MD09G1050500	2.02091	2.11933	2.42824	1.30317	0.906815	0.977228	2.36328	1.57303	1.63934	1.24805	1.39778	1.13987	1.18078	1.08157	1.30506	0.874426	0.148073	1.11009	0.860401	0.517912	1.19413	0.0518295	0.966501	0.523909	-0.455303	0.2015	0.615075	0.18302	1.059	0.0371541	0.493951	0.0503005	protein_coding	Chr09	3355525	3359437	-	Trypsin family protein with PDZ domain	-
MD04G1194600	19.7055	19.1529	19.401	12.7758	14.2911	11.7182	24.5382	23.7583	25.0936	22.3037	21.5482	16.171	16.6376	13.3971	17.2075	5.4865	5.4942	4.23423	11.1736	10.1642	9.96117	3.09143	5.05333	3.16052	0.361773	0.150984	-1.48347	0.0110606	-1.15777	0.0239047	-1.49063	0.051249	protein_coding	Chr04	28376752	28378412	-	Adenine nucleotide alpha hydrolases-like superfamily protein	-
MD03G1111000	2.90143	3.36791	2.6372	2.16609	1.07062	2.321	3.75105	3.69446	4.4058	1.66678	2.66328	4.46681	0.324931	0.799559	0.556683	0.219941	0	0.0749937	0.738834	0.490977	0.792542	0.303498	0	0.622989	-1.86176	0.0388109	-1.00561	0.155756	-1.02146	0.108551	-1.92208	0.139075	protein_coding	Chr03	9687269	9691813	-	Phosphatidylinositol transfer protein 1	-
MD02G1244000	185.254	195.362	190.515	130.95	130.463	134.755	220.653	170.83	138.537	160.813	124.369	157.115	36.9308	48.3504	41.1907	16.7989	30.8859	16.6986	25.895	20.6211	16.5656	17.331	31.1264	25.6616	-2.78728	0.00176374	-3.62886	0.000766156	-2.88189	0.128584	-1.73133	0.0405957	protein_coding	Chr02	29398666	29407548	-	Pyruvate kinase family protein	-
MD04G1246200	24.1002	24.6396	17.7536	17.2532	17.8122	17.0881	24.7981	23.802	16.4938	17.2132	20.1162	16.5725	8.23494	7.15109	9.39584	6.6557	6.26135	5.48116	8.27822	10.4242	7.94383	5.58099	5.02597	7.05045	-0.380377	0.468526	-1.45309	0.00355718	-1.66465	0.217311	-1.37399	0.0414355	protein_coding	Chr04	32133686	32135724	+	thioredoxin F2	-
MD08G1229600	9.25761	8.55095	10.6003	6.22192	7.45241	7.77116	11.216	10.7745	10.031	9.84024	10.5235	7.43024	2.56701	3.46067	1.89056	1.20198	0.480833	1.22039	5.19398	4.95418	4.88423	1.33282	0.579656	1.10056	-2.73619	0.00553525	-1.29497	0.00318082	-0.8444	0.0421058	-2.8047	0.0127591	protein_coding	Chr08	29555012	29559797	-	disease resistance protein (TIR-NBS-LRR class)	-
MD11G1172500	3.53338	2.60004	5.50204	2.52164	2.77547	2.87234	3.27321	4.97444	5.04655	3.99136	4.02632	5.09073	0.990247	0.134605	0.735574	1.52601	1.69042	1.09183	1.23599	1.2596	0.807142	0.315716	0	0.304637	-0.733904	0.619701	-0.876231	0.0343328	-2.63533	0.0327943	-2.62245	0.00396694	protein_coding	Chr11	19112973	19113548	-	ovate family protein 6	-
MD15G1287500	175.496	175.982	156.955	117.382	112.774	113.975	167.944	157.168	167.655	102.503	112.698	103.07	31.4871	26.653	32.8876	34.9231	33.2317	30.7582	48.2414	45.7721	45.0435	29.2786	28.1673	41.7845	-1.75698	0.000449351	-1.81471	0.000843637	-1.76903	0.00430893	-1.48213	0.0540869	protein_coding	Chr15	26436341	26439309	+	Granulin repeat cysteine protease family protein	-
MD10G1156300	15.0475	14.4166	14.8133	24.2621	23.5322	22.0082	13.3921	13.6747	13.6142	12.829	12.2992	13.6671	99.3404	98.0788	99.2319	92.0663	97.2738	86.4644	83.0375	83.4678	77.1748	79.13	93.3847	79.0624	2.68736	4.21746e-05	1.73408	0.000248936	2.22668	0.000287039	2.77736	0.00102595	protein_coding	Chr10	24478033	24481738	-	rotamase FKBP 1	-
MD00G1062100	3.8384	3.30692	3.14048	2.65367	2.298	3.14488	4.42438	3.15142	3.75075	4.65203	5.52936	3.36528	1.1014	1.40517	1.53111	0.759205	0.895265	1.0069	2.21645	2.5479	1.43444	0.248103	0.518305	0.302035	-0.948367	0.113799	-0.87166	0.0470728	-1.53596	0.186398	-1.51715	0.0355352	protein_coding	Chr00	11456189	11458317	+	Mitochondrial substrate carrier family protein	-
MD09G1256700	8.30853	8.55602	7.59917	8.46079	7.28159	7.68957	13.0483	13.2035	13.6745	7.67279	7.58411	6.97782	2.59883	2.02641	2.651	1.83523	3.0498	2.852	4.62855	4.55933	3.6064	1.40021	1.5052	2.93441	-0.757612	0.000556626	-1.65244	0.0198428	-2.06784	0.00938009	-1.19262	0.136543	protein_coding	Chr09	32834724	32837597	+	Plant protein of unknown function (DUF827)	-
MD13G1094400	48.5474	52.339	46.4792	50.2087	41.8696	42.1595	81.3933	64.9448	64.4995	67.29	70.591	62.3992	22.8003	23.5498	20.6151	13.1983	11.0481	11.8598	19.1237	26.0219	22.0255	5.56749	10.5323	18.0907	-1.22559	0.025095	-1.67793	0.00726378	-1.8921	0.112626	-1.17098	0.254071	protein_coding	Chr13	6653419	6656208	-	Peptidase C15	-
MD09G1110400	2.83742	2.76815	2.10681	1.29266	2.42097	1.68509	2.09436	2.86865	1.3766	1.84429	1.74534	1.68394	1.26459	0.566577	0.879445	0.163905	0.156753	0	0.718484	0.923967	0.510219	0.27961	0	0.491056	0.173106	0.657033	-1.46206	0.0463835	-1.56562	0.255952	-1.4025	0.0486905	protein_coding	Chr09	8195457	8196179	-	small and basic intrinsic protein 1A	-
MD15G1440900	2.73832	3.12061	3.54725	2.09071	2.4782	2.40692	3.0171	4.82231	4.88091	3.28781	2.7287	2.68096	0.994688	1.74595	1.14702	0.966108	0.820632	1.07742	2.05859	2.71515	2.44418	0.88697	0.912295	0.470442	-1.88384	0.00425014	-0.549879	0.0226495	-1.59659	0.163489	-1.29105	0.0422647	protein_coding	Chr15	54067203	54073494	+	Protein of unknown function (DUF707)	-
MD11G1205500	2.76265	2.82499	3.22225	2.43454	2.43907	3.03899	4.49667	4.81537	5.05442	3.8566	3.86261	3.67974	0.359108	0.452901	0.311027	0.498143	0.479506	0.636829	1.86258	1.3524	1.89557	0.590702	0.960688	0.347287	-1.90415	0.00107604	-1.03795	0.0107926	-0.482209	0.331934	-1.3592	0.0450502	protein_coding	Chr11	30029219	30032906	+	RNA-binding (RRM/RBD/RNP motifs) family protein	-
MD07G1199800	16.0856	16.2447	11.1693	9.39634	4.70326	3.45107	14.3524	14.0974	14.3224	7.93516	6.31123	5.96294	3.13128	3.7687	4.25701	2.7798	5.36681	2.98751	2.99019	2.80658	4.5074	2.65863	2.2194	1.99396	-1.34751	0.176165	-1.68926	0.109181	-0.62564	0.335786	-1.52425	0.019131	protein_coding	Chr07	27803523	27806056	+	Calcium-dependent lipid-binding (CaLB domain) family protein	-
MD07G1306900	321.438	327.626	333.421	241.192	240.074	232.539	374.582	380.895	393.934	350.499	374.835	350.437	32.6011	31.9825	30.9338	14.9858	16.9963	16.1603	20.5363	20.5767	27.9433	34.4287	36.6123	75.1874	-3.37199	6.35932e-05	-3.96679	1.90441e-05	-3.17303	0.0114883	-2.40804	0.077681	protein_coding	Chr07	36326910	36328991	+	UDP-glucosyl transferase 78D2	-
MD14G1036100	5.05537	5.29647	3.90733	3.42648	2.82025	2.94521	5.33971	5.05265	5.25804	4.28688	3.72	3.80656	0.415259	0.299855	0.623118	0.28723	0.193304	0.302779	0.704439	0.609614	1.24109	0.371032	0.290751	0.721885	-1.23586	0.0495506	-1.57463	0.00285118	-0.66452	0.229391	-1.75158	0.0182673	protein_coding	Chr14	3249419	3253868	-	E2F transcription factor 1	-
MD10G1175100	20.5544	17.8534	19.0102	13.0706	13.4451	11.9582	15.2775	18.1929	19.0573	11.5695	12.647	12.0341	6.00819	5.94834	5.11857	4.23349	3.12206	4.37225	7.05565	6.60061	5.68329	2.2265	2.11316	6.03937	-1.77562	0.0123072	-1.11318	0.0120111	-1.99514	0.0279229	-1.25309	0.307771	protein_coding	Chr10	26744593	26748733	+	Pyridoxal phosphate (PLP)-dependent transferases superfamily protein	-
MD09G1184000	3.21234	3.82138	4.07048	2.0525	1.9383	2.10728	4.47487	4.64574	4.26707	3.16976	3.53543	3.37536	2.31652	1.92494	2.0251	1.54778	1.35106	1.63858	1.133	1.54922	0.946316	0.687228	0.035295	0.304925	-0.486532	0.299712	-0.0794707	0.225435	-2.23662	0.00502602	-2.5053	0.00269159	protein_coding	Chr09	15860579	15862370	-	Duplicated homeodomain-like superfamily protein	MYB_related
MD03G1058400	61.4265	61.2638	56.9758	20.5554	24.2407	22.9185	85.1287	80.6841	90.7039	83.8196	78.9619	82.8394	2.22183	2.68082	1.79037	1.44032	2.06412	1.45014	1.85444	3.62101	2.22659	1.3506	0.800735	5.19975	-4.76447	0.00111202	-3.52673	0.000441976	-6.04169	0.00418165	-4.67008	0.0512208	protein_coding	Chr03	4706855	4708986	+	Major facilitator superfamily protein	-
MD16G1083900	73.3614	73.01	72.1852	67.9377	66.3992	64.0725	65.9737	63.7481	64.3212	71.4037	69.9297	73.202	26.9081	28.8845	29.2916	19.4192	21.9399	19.8391	25.7754	24.8177	27.6286	18.0856	19.5924	23.6498	-1.40153	0.00242716	-1.86153	1.93417e-05	-0.891245	0.00152167	-1.54648	0.0105341	protein_coding	Chr16	5887755	5892033	+	pyruvate dehydrogenase complex E1 alpha subunit	-
MD01G1000200	3.08192	3.49105	2.0081	2.67901	3.35371	2.12831	3.15279	4.42366	3.65505	2.91504	2.89102	4.18433	0.454046	0.437491	0.396941	0.153225	0.760231	0.597462	1.43825	1.00895	0.828757	0.357317	0.757353	0.329586	-0.974472	0.240459	-1.86315	0.0255362	-1.66509	0.13729	-1.33187	0.0748482	protein_coding	Chr01	19860	23276	-	bidirectional amino acid transporter 1	-
MD08G1061900	252.947	246.815	246.321	198.593	265.987	190.643	333.21	327.093	330.582	335.16	336.067	335.267	108.668	103.169	109.66	84.8513	98.931	82.6984	56.1152	57.4321	53.2577	77.8024	72.7827	101.481	-1.02522	0.000316349	-1.65553	0.0173201	-2.7697	0.000146836	-1.94563	0.0159979	protein_coding	Chr08	4892316	4895457	-	zinc transporter 4 precursor	-
MD06G1201700	169.298	169.048	167.873	105.86	107.203	102.074	186.255	184.767	184.417	171.935	168.523	168.975	16.1393	16.1234	15.7407	5.97058	6.78675	6.87208	12.6566	12.1931	14.3572	6.87142	8.61729	26.9202	-3.34185	5.7813e-06	-3.91177	9.07352e-05	-3.22634	0.000422625	-2.77801	0.146635	protein_coding	Chr06	33501191	33504591	+	Cytochrome P450 superfamily protein	-
MD10G1315100	19.3383	15.7834	13.9387	19.2845	19.167	19.9138	16.4356	17.4096	21.6196	16.7977	16.5005	20.8814	4.25693	3.19654	3.69092	3.30074	1.53452	2.6987	6.131	5.92537	5.69374	1.79337	1.205	0.837282	-1.12486	0.0993812	-1.78479	0.00473905	-1.8612	0.0487715	-3.73042	0.00207811	protein_coding	Chr10	39902378	39904802	+	xyloglucan endotransglucosylase/hydrolase 8	-
MD02G1140000	124.153	121.257	119.242	88.276	86.5912	94.0454	157.591	156.968	156.04	137.257	140.926	130.512	8.94531	9.08543	8.50764	13.0347	11.7113	12.5582	19.816	19.4771	19.6734	16.6315	21.2887	31.5575	-3.71393	6.86733e-05	-2.57592	4.84762e-05	-2.88265	2.32692e-06	-1.86076	0.0445621	protein_coding	Chr02	11665046	11666621	-	dehydrin xero 1	-
MD03G1034900	116.693	109.28	104.008	126.253	133.731	123.924	119.611	121.369	130.83	82.9162	94.2949	92.4193	16.1256	13.7574	20.0362	14.789	14.4916	17.6239	21.4129	23.1045	18.9754	20.6933	19.2385	38.1982	-1.82572	0.0181787	-2.78675	0.00074955	-3.21432	0.000491695	-1.55803	0.155918	protein_coding	Chr03	2803953	2809598	+	farnesyl diphosphate synthase 1	-
MD15G1027500	47.0803	23.4673	58.8063	41.7048	26.01	24.5478	39.0283	58.3054	58.9934	35.3842	36.254	35.8054	39.744	32.3407	37.1718	17.546	19.3602	14.9926	30.5746	20.133	18.562	11.9018	2.59431	7.19703	-0.453588	0.797377	-1.25936	0.105557	-1.82643	0.300991	-4.33047	0.0108409	protein_coding	Chr15	1621568	1623815	+	-	-
MD11G1221200	10.5383	10.1243	10.5296	6.981	9.22666	7.90028	7.02264	8.11469	9.51901	8.40063	10.7005	10.2482	0.35376	0.23422	0.114184	0.165074	0	0	0.0798879	0.174619	0.273501	0.0515278	0	0.887616	-3.24606	0.00242443	-2.97318	0.0023201	-3.12154	0.0203549	-2.79319	0.0429854	protein_coding	Chr11	32413973	32414914	+	fatty acid desaturase A	-
MD05G1164300	135.972	139.793	128.853	57.7911	58.937	57.0618	97.3262	97.4368	102.94	97.4835	94.2161	92.0525	71.2647	77.3416	65.8096	33.6929	31.5286	40.3509	43.4654	48.3758	49.1095	16.3463	22.2287	27.1938	-1.17753	0.0200611	-0.437142	0.103894	-1.13568	0.0369504	-1.42012	0.0303078	protein_coding	Chr05	29311464	29312192	-	auxin-responsive family protein	-
MD00G1203600	6.10191	6.87075	4.0426	5.23504	3.53161	2.07335	6.13004	4.55276	4.862	3.48099	3.23633	6.25883	3.11963	2.99386	2.61035	0	2.63619	0.163482	3.3008	0.00689388	3.90937	1.87919	1.80326	0	-0.332792	0.702265	-3.88397	0.00269763	4.96345	0.0445434	-2.22198	0.218056	protein_coding	Chr00	49000383	49003593	-	NB-ARC domain-containing disease resistance protein	-
MD03G1006300	154.397	170.478	171.464	114.596	116.339	117.556	246.045	235.181	229.089	183.758	206.66	168.651	50.194	45.3555	58.8098	36.6497	41.2819	38.3918	46.5313	54.785	61.1623	32.7584	43.7416	48.1072	-1.19899	0.0538867	-1.70684	0.000220055	-1.77833	0.055069	-1.4549	0.00827177	protein_coding	Chr03	520337	525242	+	acyl-activating enzyme 18	-
MD15G1231500	106.32	106.902	93.1636	40.5444	49.5905	50.141	85.6461	72.8105	85.9962	61.1149	64.8418	64.6025	24.4151	30.0154	27.7908	20.4842	24.0643	21.79	25.1388	25.3899	34.1666	15.9186	12.7573	19.4304	-2.1099	0.0138531	-1.1804	0.023836	-0.513555	0.463482	-2.10901	0.0176911	protein_coding	Chr15	18935918	18937867	-	high mobility group B2	-
MD03G1040600	917.605	912.1	940.24	1026.99	984.874	925.931	921.952	868.399	845.648	882.017	884.56	915.984	346.068	369.344	356.37	259.04	275.046	247.762	402.881	385.257	403.967	175.918	224.314	317.404	-1.55618	7.11273e-05	-2.10293	0.000135618	-0.842975	0.0095444	-1.30547	0.0944993	protein_coding	Chr03	3209518	3222892	-	proteasome activating protein 200	-
MD14G1193100	487.293	485.607	519.226	186.143	212.122	173.658	403.141	468.672	477.636	348.954	335.53	360.797	145.963	152.772	150.576	63.2072	71.0403	71.2254	185.522	154.848	187.479	43.4496	34.2647	36.0049	-1.89867	0.000404115	-1.61423	0.00602974	-0.933025	0.201031	-3.628	5.58874e-07	protein_coding	Chr14	28376948	28379737	-	Major facilitator superfamily protein	-
MD08G1168600	4.05324	4.17381	3.35975	1.74037	1.64274	2.27445	4.99919	5.20288	4.06067	3.34962	4.21113	3.53851	1.4372	0.856845	0.906275	0.146592	0.0824434	0.240197	0.0546638	0.203851	0	0.245454	0	0.781611	-0.57543	0.290235	-1.0279	0.0151366	-2.91678	0.0138664	-1.86068	0.0760252	protein_coding	Chr08	20082535	20087388	+	flavonol synthase 1	-
MD02G1011400	3.98664	3.47531	3.07646	2.79722	3.11343	2.27823	4.82779	4.76032	3.64696	4.03105	3.79555	3.34524	1.89985	1.83917	1.83637	1.12792	1.22545	1.24255	2.58949	2.44373	2.0131	0.799644	0.233163	0.819429	-0.453878	0.257216	-0.884778	0.0315026	-0.849831	0.302284	-2.04144	0.0186668	protein_coding	Chr02	723596	726954	-	cysteine-rich RLK (RECEPTOR-like protein kinase) 34	-
MD13G1089600	63.2247	51.5985	45.9257	40.0932	58.6153	40.0443	97.2827	83.9132	72.4546	93.2066	87.6353	109.011	129.457	121.435	126.73	374.464	484.866	409.558	253.268	268.847	295.937	326.471	336.469	300.607	1.62678	0.047034	2.73395	0.00809921	2.3302	0.0328049	1.61818	0.0100785	protein_coding	Chr13	6281900	6286857	-	trehalose phosphate synthase	-
MD03G1161800	3.87408	3.62051	3.25474	2.05084	2.0417	2.79489	3.17251	2.56061	2.14075	2.73323	2.4961	2.52254	0.953892	1.25696	0.806153	0.699939	0.932669	0.797837	0.958855	1.12626	1.06134	0.709199	1.15462	1.24048	-1.61627	0.0227308	-0.902082	0.0545784	-0.568738	0.437089	-0.376405	0.140883	protein_coding	Chr03	19563467	19567426	-	Glycosyl hydrolase family protein	-
MD03G1252200	283.817	296.31	258.474	167.609	167.758	163.183	333.901	322.824	284.826	205.033	225.735	209.434	48.4731	46.5501	51.3223	25.8566	27.8622	22.6924	55.7025	39.963	45.773	15.2017	14.4065	35.5495	-2.1397	0.00161977	-2.92792	0.000150474	-1.93982	0.0612981	-2.93694	0.0722853	protein_coding	Chr03	33973854	33977727	+	solanesyl diphosphate synthase 2	-
MD10G1279500	23.6553	23.3674	19.2359	14.1039	20.8065	15.3399	36.7048	29.1	28.7274	31.336	26.1244	24.6448	9.87721	6.86926	9.64835	5.63083	8.14611	5.77383	12.5801	14.1979	12.9918	5.48216	4.24565	2.34505	-0.0609221	0.666534	-1.81516	0.0197922	-1.1076	0.182309	-3.19447	0.0200757	protein_coding	Chr10	37056944	37057480	+	Protein of unknown function	-
MD11G1241900	15.0678	14.1481	13.8061	13.2079	14.1834	12.4383	22.431	23.1271	21.8488	16.4046	16.3745	15.3146	4.97101	5.00869	4.99461	6.595	7.95756	7.02259	6.41393	6.87619	6.82076	5.39928	6.60012	7.43074	-1.31225	0.0026829	-1.08342	0.00251215	-1.66353	0.00293039	-0.783909	0.0283615	protein_coding	Chr11	35200416	35202454	-	Aluminium induced protein with YGL and LRDR motifs	-
MD07G1034300	32.3268	28.6069	31.6741	37.0138	33.2284	29.674	35.2763	34.7037	35.0307	38.4761	34.0911	38.1512	12.7427	11.622	11.7002	7.01222	5.41166	5.53307	14.4838	14.1915	16.8531	7.61895	6.40974	11.5981	-1.21896	0.0196599	-2.20897	0.00708047	-0.632399	0.0743452	-2.09333	0.0466354	protein_coding	Chr07	2806260	2812686	+	Early-responsive to dehydration stress protein (ERD4)	-
MD11G1120900	0.282665	2.87423	2.65767	1.37983	2.30126	0.149356	0.681207	0.95424	2.85921	1.00325	1.24868	1.05698	0.437887	1.15308	0.465359	0	0.16499	0.834699	1.06218	0.593824	1.64858	0.524443	0	0.252062	-2.30005	0.340929	-0.850199	0.558148	0.629526	0.792866	-1.38522	0.0195491	protein_coding	Chr11	11099517	11103242	+	DNA repair (Rad51) family protein	-
MD11G1060600	24.6133	22.1893	21.4568	11.457	12.995	12.0617	19.8072	18.7984	23.1462	12.8977	12.1354	17.1852	16.7461	17.5708	20.2664	8.24549	8.40189	7.4643	2.94896	5.7812	3.58621	5.7711	2.14035	2.37108	-0.0945895	0.817548	-0.658902	0.0222638	-3.7435	0.024275	-3.42678	0.00115774	protein_coding	Chr11	5262275	5265489	+	Major facilitator superfamily protein	-
MD03G1068500	67.9994	66.397	69.1624	39.0242	46.2079	46.3272	79.1639	68.5838	89.9815	46.4097	40.1542	41.2139	28.3037	31.0176	29.7784	24.4843	23.0351	28.4388	22.8094	22.3246	22.6682	8.36402	11.5314	15.3075	-1.40102	0.000532743	-0.467983	0.122137	-1.71335	0.0626776	-1.14388	0.106111	protein_coding	Chr03	5566007	5570327	-	Double Clp-N motif-containing P-loop nucleoside triphosphate hydrolases superfamily protein	-
MD12G1233400	0.391317	0	0	0	0.920137	3.47195	2.25239	2.81972	0.703082	5.5616	5.01385	8.6064	4.47595	2.63543	4.2648	14.9346	12.1565	14.9861	53.1203	36.4395	48.1868	51.8857	51.888	35.3018	3.4095	0.0115025	3.91138	0.0707074	5.62105	0.0555499	2.26313	0.0485753	protein_coding	Chr12	30918580	30920243	-	Sialidase	-
MD02G1160900	1.02872	1.41157	0	0	0.779316	0	0.987797	0.79429	0	0.161902	0	0	3.0423	1.22898	2.02132	0	3.83887	0.975282	3.24772	2.55957	4.38036	0	5.15907	4.35516	3.2268	0.0766506	-1.39946	0.274521	3.60955	0.0809659	4.98178	0.0102325	protein_coding	Chr02	13492593	13495986	-	Zinc-finger domain of monoamine-oxidase A repressor R1	-
MD13G1207300	43.8069	41.22	46.7342	20.9796	16.8678	16.7331	35.1748	41.8113	38.157	20.1243	24.5706	20.9246	16.1758	12.2034	14.2259	12.8648	14.3458	12.7963	9.40444	13.0671	9.95319	6.35879	6.57922	9.51551	-1.08094	0.0732661	-0.672441	0.0593137	-2.89927	0.00625917	-1.11234	0.0945807	protein_coding	Chr13	18963357	18969441	-	zinc knuckle (CCHC-type) family protein	-
MD16G1129900	1629.26	1617.71	1520.82	1697.19	1581.41	1562.65	1675.98	1807.69	1716.64	1216.07	1264.34	1126.97	708.103	672.392	695.825	457.338	516.524	437.012	377.537	367.738	350.446	173.917	195.182	305.409	-0.986155	0.00175263	-2.06655	0.00010374	-2.4551	0.0011949	-1.9379	0.0489298	protein_coding	Chr16	9472636	9473680	-	CCR-like	-
MD03G1268700	17.2834	15.6051	16.5151	9.12625	5.88464	8.22082	23.0763	24.3111	25.3055	22.654	24.6253	27.6084	7.02303	6.09654	6.71126	5.026	4.63889	5.93233	8.20462	7.52274	5.96781	5.36899	4.83403	7.00145	-0.910213	0.0215451	-0.194848	0.682973	-2.31892	0.0209217	-1.98738	0.019084	protein_coding	Chr03	35344049	35344942	+	EID1-like 3	-
MD13G1090900	11.0572	22.9681	20.3671	2.92024	3.58541	4.39446	15.2365	26.7642	23.0819	15.0173	12.2022	11.171	13.4439	17.4828	15.5089	6.62475	1.18566	7.46123	5.34792	4.05176	8.66329	10.1636	10.3936	8.79506	-0.885392	0.530165	2.60608	0.00157382	-0.361048	0.847084	-0.387204	0.373371	protein_coding	Chr13	6444778	6446481	+	plant U-box 18	-
MD16G1096300	987.337	1014.05	926.359	1008.36	983.663	1003.3	1237.64	1207.6	1246.64	1089.43	1095.32	1052.6	378.399	388.036	381.156	316.933	346.906	345.726	367.213	372.703	365.148	356.203	359.063	483.771	-1.31102	0.00400779	-1.63615	0.000493684	-1.79737	0.000187438	-1.25047	0.046014	protein_coding	Chr16	6695050	6698827	+	ATP-citrate lyase A-2	-
MD08G1005500	43.3786	43.2789	44.1748	23.5483	19.1908	20.6374	44.9144	41.3691	41.5903	32.016	27.4272	29.6493	14.9456	13.5701	15.7429	9.3455	11.295	9.09799	3.82393	3.77315	3.58214	3.93285	4.20881	5.63618	-1.18524	0.00422623	-1.37277	0.00616869	-3.19261	0.00082014	-2.28826	0.00929662	protein_coding	Chr08	485459	491151	-	Prolyl oligopeptidase family protein	-
MD08G1243000	71.5522	72.1587	76.0085	67.0874	70.6358	71.4865	96.6984	99.528	95.1758	70.8632	101.161	90.8365	23.0361	23.8967	23.1663	14.6687	13.5781	12.1577	23.3181	25.9176	25.7483	14.3428	17.7942	25.5121	-1.77388	0.000192808	-2.31489	0.00127116	-2.0049	0.00474704	-1.47597	0.0962008	protein_coding	Chr08	30847344	30850077	-	cytochrome P450	-
MD11G1218700	4.61668	5.24288	4.19324	3.53226	3.95882	2.31709	5.16986	3.193	3.23879	3.32146	3.55489	2.92956	1.05323	0.314882	0.752028	1.08294	1.03856	0.301158	0.869763	0.825013	0.85086	0.215166	0.91392	1.10265	-0.461106	0.215681	-1.87542	0.0470567	-0.666331	0.501559	-0.335153	0.310751	protein_coding	Chr11	31878527	31882344	-	Protein of unknown function	-
MD02G1132200	513.506	511.402	508.946	327.872	334.767	342.661	694.963	693.261	722.155	528.525	527.204	496.497	64.4655	65.147	65.818	40.0876	53.2877	37.6684	38.415	35.2324	43.2858	40.2355	47.0062	99.2668	-2.94662	4.66999e-06	-3.45198	0.000224776	-3.51158	0.000863762	-2.43514	0.0899957	protein_coding	Chr02	10684585	10686985	-	flavanone 3-hydroxylase	-
MD11G1275200	3.4956	2.62536	3.46191	3.70737	3.47079	2.84303	3.08136	2.31139	2.07574	1.29408	2.41956	0.439482	0.106171	0	0.490708	0	0	0	0.787694	0	0.255945	0	0	0.730958	-1.24286	0.193702	-2.21639	0.00176955	0.0725439	0.953506	-0.157023	0.898007	protein_coding	Chr11	39211538	39213337	-	2-oxoglutarate (2OG) and Fe(II)-dependent oxygenase superfamily protein	-
MD05G1086300	2.35348	2.29772	2.83923	1.40356	1.21701	1.28836	1.86491	1.83895	2.11343	1.82608	1.65616	1.48433	0.45035	0.905445	0.532833	0.146716	0.247427	0.0828121	0.79137	0.405192	0.588141	0.176343	0.174366	0.470165	-2.03444	0.000375248	-1.20508	0.00118351	-0.438141	0.457048	-0.928084	0.0611461	protein_coding	Chr05	18114845	18116290	+	UDP-glucosyl transferase 73B3	-
MD03G1004000	3.06183	3.11551	2.5207	0.709808	0.624857	1.31537	1.27639	1.84512	1.064	1.40966	2.09203	2.17295	0.553408	0.601026	0.762602	0.116324	0.451331	0.155488	0.373828	0.215119	0.150161	0	0.102603	0	-0.963722	0.061231	-0.832711	0.1748	-1.10309	0.27169	-1.3116	0.0342996	protein_coding	Chr03	284747	285309	+	arabinogalactan protein 14	-
MD08G1009200	67.068	67.0498	64.4963	65.1132	59.4318	60.352	90.2846	91.1645	93.0769	78.3815	79.8195	74.8915	42.4513	39.9519	41.9551	20.7048	23.6154	19.7748	29.0941	29.2088	28.9129	18.4854	17.6938	25.9984	-0.452691	0.000975701	-1.77289	0.000334303	-1.68949	9.13325e-05	-1.72565	0.032098	protein_coding	Chr08	678733	684320	-	cinnamyl alcohol dehydrogenase 9	-
MD03G1168700	6511.66	6473.55	6364.3	3617.68	3637.57	3602.65	5609.89	5587.49	5704.98	3900.83	3869.13	3827.48	1318.19	1313.08	1328.73	1242.18	1282.2	1270.88	1522.2	1453.32	1545.51	814.825	878.574	1349.69	-2.24019	8.65103e-06	-1.5522	1.06991e-05	-1.69865	0.00030102	-1.58629	0.0691074	protein_coding	Chr03	22808416	22812549	-	alanine:glyoxylate aminotransferase	-
MD13G1161400	42157.1	42359.7	41693.7	41015	40281.2	39103.8	38576	39614.4	39620.2	36540.2	36457.7	34634.9	12480.2	12827	12547.3	6212.48	6761.88	5970.41	6808.44	7067.2	7120.46	4078.56	4763.44	7626.92	-1.7942	3.54205e-05	-2.8793	3.91311e-06	-2.5331	0.000247788	-2.18655	0.0436203	protein_coding	Chr13	12714262	12715334	+	MLP-like protein 423	-
MD03G1219300	104.298	104.289	145.326	35.8286	19.8524	27.0895	120.415	135.458	131.438	89.3148	98.5181	79.8378	17.1482	30.1184	18.7063	19.9636	29.7433	27.2775	19.7268	13.9644	30.7633	20.656	17.1983	30.2461	-4.31674	0.000468721	-0.478684	0.529586	-0.263548	0.801285	-1.89236	0.0666315	protein_coding	Chr03	30396157	30397881	-	Protein of unknown function (DUF761)	-
MD04G1081000	13.6366	11.8665	13.8582	7.28415	6.44058	7.90286	9.77048	10.3912	10.7266	8.85954	7.52653	8.97581	5.13958	4.3973	5.67094	2.65415	2.95641	3.29166	4.448	4.89143	4.31548	2.06121	1.24279	2.78863	-0.832968	0.121589	-0.962976	0.029227	-1.51148	0.000567928	-2.07313	0.0372201	protein_coding	Chr04	11187357	11189696	-	Bifunctional inhibitor/lipid-transfer protein/seed storage 2S albumin superfamily protein	-
MD11G1159200	98.6357	94.3155	119.739	98.0903	94.4739	85.7348	74.3869	61.9274	81.2778	82.5409	84.3335	81.1305	45.3112	41.8528	45.2088	26.7579	25.6267	24.1268	32.077	23.6918	29.5603	11.2222	9.65627	33.0784	-1.26273	0.0688088	-1.91479	0.00139088	-0.438654	0.58981	-1.95885	0.263471	protein_coding	Chr11	15527219	15534395	-	pleiotropic drug resistance 6	-
MD16G1110600	4.19363	4.28143	4.28197	4.55534	4.7234	3.81938	8.75147	8.55464	8.3801	4.16485	7.6489	5.77814	1.24154	0.467049	1.03734	0.417507	0.698371	0.311149	1.82335	0.827254	0.895345	0	1.16283	1.51936	-0.3486	0.379305	-2.3466	0.00029975	-1.73422	0.192465	-0.184461	0.78451	protein_coding	Chr16	7781960	7783273	+	HXXXD-type acyl-transferase family protein	-
MD06G1071600	223.754	222.027	218.78	145.261	149.832	141.496	326.522	348.732	330.468	225.491	231.38	221.664	18.9111	17.0478	19.2809	9.86446	11.127	9.62074	7.94001	7.51002	13.9234	6.69766	9.70767	31.0441	-3.17552	1.85966e-05	-3.94691	2.2294e-06	-3.31635	0.0392219	-2.79039	0.16078	protein_coding	Chr06	17544096	17545587	+	leucoanthocyanidin dioxygenase	-
MD11G1036700	9.62256	8.5686	9.40071	7.49986	5.47752	4.27384	13.2148	18.8535	19.7324	12.1803	11.7099	12.3716	1.7065	1.50413	2.23752	1.78917	3.20197	2.39962	5.18296	6.55729	6.83087	0.550017	5.4206	0.418928	-1.42402	0.0401338	-1.68449	0.0331665	-1.95572	0.146092	-0.568561	0.73352	protein_coding	Chr11	3175555	3178606	+	RING/U-box superfamily protein	-
MD14G1129500	36.5496	38.0905	34.9966	21.2552	23.95	22.9865	40.8474	37.9732	41.788	43.3601	43.374	38.8628	7.77995	7.64499	7.61835	7.40912	8.59787	8.40664	10.6337	14.2015	9.12945	10.6977	8.84861	11.2614	-2.00684	0.000593233	-1.48091	0.00366774	-3.13611	0.00634349	-2.09426	0.00493528	protein_coding	Chr14	20728171	20732135	+	UDP-D-glucose/UDP-D-galactose 4-epimerase 5	-
MD17G1062200	2.30875	2.55442	3.69019	0.996347	0.915308	1.51161	2.96578	3.77306	2.3598	3.43237	2.15502	4.19756	1.12834	0.884385	1.31941	0.206485	0.542885	1.07944	2.03281	0.899643	1.02055	0.98471	0.564985	0.298631	-0.747942	0.375132	-0.189264	0.780532	-0.327724	0.821054	-2.22136	0.0261073	protein_coding	Chr17	5065232	5068366	-	Malectin/receptor-like protein kinase family protein	-
MD14G1202000	97.1363	95.8694	90.1747	93.3785	88.0757	93.69	102.144	99.8524	94.9947	81.6914	75.7345	78.0258	50.4163	52.6392	52.5162	35.2978	42.4132	38.0286	22.9452	21.0133	22.4565	9.40554	13.3258	21.702	-0.837546	0.012759	-1.45687	0.0017297	-1.781	0.00150437	-1.56833	0.118592	protein_coding	Chr14	29086734	29088171	-	light-harvesting chlorophyll-protein complex I subunit A4	-
MD15G1074800	55.2372	52.7687	54.3263	28.797	29.9186	27.6347	64.7089	57.0302	57.1672	61.3057	66.3072	57.3827	11.3865	14.0986	9.9835	7.00362	11.8093	9.11609	16.748	17.3564	22.1337	8.8585	15.3429	8.47754	-2.90345	0.00204727	-2.17614	0.00467894	-0.726672	0.217057	-1.69618	0.0491968	protein_coding	Chr15	5084941	5087392	+	cytochrome P450	-
MD11G1066100	5.04017	4.87435	4.19504	1.6885	1.74281	1.37911	3.08036	3.6962	4.58471	2.61487	2.38436	2.79305	0.958913	1.15949	0.913514	1.1573	1.77606	0.996444	1.21022	1.35378	1.04054	0.288629	0.166623	0.757229	-1.66249	0.0159754	-0.774303	0.0020346	-1.99219	0.0367353	-1.40716	0.0682095	protein_coding	Chr11	5691970	5696339	-	tetratricopeptide repeat (TPR)-containing protein	-
MD00G1082000	29.2661	25.8417	25.6186	21.1583	13.4926	16.2922	33.6965	39.798	38.4115	23.3587	22.5365	20.6324	5.45823	4.62097	3.25578	12.4986	14.2328	19.0325	20.0049	19.2396	15.0263	10.314	4.3947	6.6285	-2.5012	0.0462538	-0.0103091	0.987451	-1.94898	0.0298903	-2.77359	0.00577537	protein_coding	Chr00	16329604	16330236	+	Protein of unknown function	-
MD16G1027900	616.081	589.479	618.908	456.906	460.437	444.355	454.05	435.668	432.786	453.121	459.6	468.921	123.795	103.18	112.584	127.475	148.969	142.866	218.547	199.905	204.41	134.91	151.334	188.059	-2.05361	0.00313852	-1.8708	0.000670904	-0.885221	0.0218353	-1.22158	0.0321424	protein_coding	Chr16	1969784	1974751	+	Auxin efflux carrier family protein	-
MD15G1105400	1.12362	1.68421	1.11957	0.28747	0.455909	0.753557	0.867091	0.485037	0.347202	1.24815	0.585619	1.42856	2.5814	1.7066	2.29034	1.32803	2.78769	2.317	2.92213	5.17685	1.98089	3.87196	3.67668	0.460841	1.37618	0.039785	0.699723	0.306896	-0.602824	0.677625	-0.306656	0.853547	protein_coding	Chr15	7372369	7373268	-	casein kinase 1	-
MD00G1068500	258.708	271.57	253.999	153.325	153.163	148.626	232.756	233.885	230.606	150.302	150.112	145.494	101.149	99.5404	103.542	72.5645	83.1501	73.8244	73.2894	76.1734	78.3393	55.158	51.5151	71.6157	-1.2137	0.00135576	-1.21561	3.80958e-05	-1.53447	0.00173925	-1.26121	0.0481046	protein_coding	Chr00	13445550	13448978	-	phosphoribulokinase	-
MD02G1318700	967.194	1001.67	966.557	622.517	634.161	337.514	1076.24	1149.32	1171.21	527.195	941.412	881.613	212.019	173.88	211.685	257.713	173.551	275.9	246.249	425.845	413.975	206.832	189.192	254.401	-1.67556	0.000856202	-0.740245	0.455959	-2.22887	0.191934	-1.70147	0.122519	protein_coding	Chr02	37305111	37307268	-	homeobox from Arabidopsis thaliana	-
MD07G1184900	48.092	42.8232	41.6272	16.0516	12.9237	11.9303	50.2129	61.571	64.5357	46.8983	48.2881	43.8252	12.5196	15.0447	14.4557	10.1018	10.94	11.2389	7.66889	8.03992	9.48066	2.91573	8.48637	3.01675	-1.82336	0.0165258	-0.449062	0.23301	-2.62296	0.0362051	-1.88585	0.10537	protein_coding	Chr07	26610752	26614145	-	ABC-2 type transporter family protein	-
MD03G1172200	240.95	239.013	229.707	97.4336	93.941	101.711	261.482	249.746	249.349	198.894	191.118	186.373	31.0909	29.3884	34.2408	27.3731	32.6416	26.0443	52.1431	55.507	60.2133	23.7009	24.4889	41.3177	-2.51392	0.00061663	-2.05047	0.000827388	-1.87375	0.00728355	-2.3528	0.0373911	protein_coding	Chr03	23451216	23455867	-	ABC-2 type transporter family protein	-
MD17G1226500	13.7338	13.0015	13.5414	15.5822	15.5808	13.0079	12.4198	13.7121	12.7238	10.4997	12.1959	10.9905	31.4322	33.0268	30.2583	41.0868	46.2027	40.5095	38.6409	38.4132	37.059	35.1062	39.413	33.8408	0.951887	0.00293969	1.16387	0.00420167	1.29073	0.00772304	1.80084	0.00298176	protein_coding	Chr17	27464529	27468087	-	Protein of unknown function	-
MD17G1064800	52.5208	54.4902	53.5192	63.6413	62.9109	60.6827	58.6671	55.5784	56.1829	43.0418	44.8517	41.2098	20.0142	18.8108	18.2145	8.35696	9.03669	6.72614	15.6361	16.5548	15.1761	6.19693	7.02277	9.95362	-1.39422	0.00342559	-3.15363	0.000434845	-1.98717	0.00173529	-1.9386	0.0203015	protein_coding	Chr17	5247293	5250190	+	brassinosteroid-6-oxidase 2	-
MD17G1119500	9.65107	9.51846	9.31994	3.08045	2.5366	2.4099	10.8522	10.8743	10.2152	10.4505	9.1923	9.03756	0.98052	1.5025	0.817803	0.590317	0.992112	0.795654	2.21161	1.82306	2.12781	1.06474	0.214599	1.12253	-3.13481	0.00186686	-1.38027	0.00706794	-1.48935	0.00526205	-3.31685	0.010283	protein_coding	Chr17	10361275	10365005	-	CONSTANS-like 9	-
MD03G1046100	30.5663	33.8722	31.5364	25.8015	20.346	27.7746	31.6001	32.9878	30.0522	33.6551	30.0236	31.8688	12.2418	11.7985	13.2571	5.10148	8.20113	6.65002	14.2362	16.495	14.9073	7.8839	2.08224	7.86615	-1.04475	0.0149989	-2.15445	0.0192617	-1.36726	0.020094	-3.88778	0.0320666	protein_coding	Chr03	3714478	3717144	+	Protein of unknown function (DUF607)	-
MD08G1032100	23.9051	22.4261	23.23	14.1686	13.0852	13.4727	28.9003	24.9641	19.2283	20.1858	20.9205	19.2918	1.86926	1.67342	1.60805	1.28059	0.342757	1.78262	2.90925	3.50348	1.97551	0.756461	1.73461	1.09618	-3.09561	0.000548222	-1.72538	0.0112563	-3.62197	0.0524362	-2.54895	0.00115288	protein_coding	Chr08	2300218	2303033	-	Sec14p-like phosphatidylinositol transfer family protein	-
MD10G1227800	39.4109	41.3955	38.5206	10.4533	10.7955	11.2151	37.4122	41.4246	38.5879	24.0642	24.1538	25.6491	10.1597	11.4535	10.3742	3.38292	4.78747	4.85827	1.3367	1.34841	1.97562	1.90783	1.1134	2.50476	-2.04307	0.00162981	-1.32639	0.0274956	-3.36246	0.00808858	-3.5627	0.00714522	protein_coding	Chr10	32454796	32458405	-	zinc transporter 1 precursor	-
MD17G1244000	10.1078	12.3559	10.9837	8.11854	7.17064	8.17475	12.2405	11.4641	10.2509	11.3956	11.831	11.2358	1.97253	1.6971	2.55683	1.97691	2.1225	1.1652	3.57514	5.72466	6.0644	2.07333	2.13705	2.60505	-1.38091	0.052563	-2.06361	0.0107425	-0.911418	0.470075	-1.79449	0.00232231	protein_coding	Chr17	29249687	29252508	-	Major facilitator superfamily protein	-
MD09G1283000	2.54494	2.36552	2.93658	1.97705	1.95713	1.2751	1.88623	2.21609	2.83152	2.27145	1.70368	1.9528	1.01467	0.527215	1.33579	0.603075	0.683874	0.393579	1.09801	0.791411	1.54774	0.221983	0.152282	0.359577	-0.0259402	0.967198	-1.17942	0.0263786	0.194278	0.837959	-1.34896	0.0176089	protein_coding	Chr09	36042568	36044226	+	AMP-dependent synthetase and ligase family protein	-
MD08G1242500	4.47008	5.75436	5.79848	4.09601	2.70326	3.77953	4.61718	7.7291	3.21878	7.16394	1.71897	6.0551	3.36743	2.75989	4.34428	1.0756	3.0303	1.19519	1.4885	1.63579	1.58239	1.99173	0	3.57992	0.133973	0.844394	-1.83064	0.0306737	-1.36106	0.461053	-3.03921	0.209271	protein_coding	Chr08	30817411	30818461	-	S-adenosyl-L-methionine-dependent methyltransferases superfamily protein	-
MD04G1152600	5.99664	6.72018	5.93267	4.82889	4.09788	4.43343	5.62029	7.60725	7.23088	5.12884	6.48156	4.51288	2.42056	2.42142	2.31697	2.05079	2.13297	0.712932	3.53567	2.44224	2.60239	1.10084	0.551758	1.08977	-1.04552	0.015725	-1.72493	0.0628143	-1.11956	0.299852	-1.98781	0.029298	protein_coding	Chr04	24134955	24136605	+	SGNH hydrolase-type esterase superfamily protein	-
MD17G1074400	85.6075	85.2625	82.2211	45.1891	43.1	45.3459	67.1576	73.3195	76.2447	47.9863	42.0122	45.3486	26.7834	28.8164	30.8099	23.1711	24.2065	21.4287	19.6888	24.1382	19.4208	12.9987	19.4389	26.3533	-1.48768	0.0086659	-1.06378	0.0019679	-2.67414	0.000675047	-0.386785	0.549292	protein_coding	Chr17	6027661	6031123	-	acclimation of photosynthesis to environment	-
MD03G1136000	0.442941	0.357419	0.490727	0.169611	0.137904	0.265024	0	0	0.105728	0	0.167008	0.199898	3.39873	3.2669	2.14041	4.27469	5.15942	4.91621	4.59495	7.06119	5.02601	6.20884	5.70123	9.17353	0.954005	0.20208	2.17205	0.00143638	1.43834	0.0712248	2.91803	0.013174	protein_coding	Chr03	13665886	13667213	-	Stress responsive A/B Barrel Domain	-
MD16G1136900	9.65589	9.68994	9.68192	5.07042	5.55944	4.89388	11.7038	8.74188	10.6838	6.97556	6.22341	7.75422	3.14487	2.07916	2.91145	2.2394	3.12643	1.91069	3.37027	3.93681	2.79458	2.66605	1.25142	2.18631	-0.725552	0.0493208	-1.42572	0.00164273	-1.98229	0.0779811	-2.26449	0.00452749	protein_coding	Chr16	10456796	10458327	+	-	-
MD07G1075600	3.85325	3.74319	3.5325	2.6456	1.73608	2.25871	2.50422	2.78612	2.84203	2.89166	2.08456	2.20287	0.787377	0.646885	0.57333	0.664336	1.19034	0.516134	1.30819	1.76022	1.28991	0.465877	0.339286	0.0278027	-1.36954	0.0104602	-1.42117	0.0234026	-1.42871	0.00268598	-1.78768	0.0284214	protein_coding	Chr07	7232764	7236902	-	phosphate transporter traffic facilitator1	-
MD12G1230000	111.008	100.471	98.4809	79.8581	83.4161	70.4527	123.139	161.06	160.318	121.258	118.444	110.818	37.086	43.9409	36.2316	40.1187	39.364	30.282	78.3889	90.3833	75.6924	27.6541	18.1752	36.2809	-1.84363	0.00908991	-1.39442	0.0188112	-1.9212	0.0254751	-2.4869	0.0423932	protein_coding	Chr12	30505388	30506149	-	Frigida-like protein	-
MD10G1056800	83.878	85.7989	85.6778	68.4599	66.0753	64.1812	80.2884	75.3167	74.8797	56.5897	66.6962	62.5432	253.446	252.937	258.069	241.849	265.454	247.585	207.719	186.44	190.158	235.016	245.778	223.823	1.59441	9.08834e-05	1.74209	5.4074e-05	1.56804	0.009968	1.9968	0.00234089	protein_coding	Chr10	7744829	7748104	+	mitochondrial HSO70 2	-
MD01G1172500	7.01628	7.81892	8.10381	3.47938	2.24396	3.08623	8.39148	6.33161	8.02508	8.41024	6.07457	5.57376	4.03063	4.90652	3.9747	0.619625	0.579224	0.639678	2.10327	1.98884	1.78079	0.246639	0	0.618795	-1.29227	0.00613278	-1.19743	0.0399392	-1.50447	0.0983381	-2.76039	0.028004	protein_coding	Chr01	27451831	27456383	-	cytochrome P450	-
MD09G1080000	8.09316	8.65334	8.81799	6.38457	6.24335	5.01326	9.01691	8.76543	8.62799	7.31917	9.08215	6.41503	4.37479	3.95513	4.04796	1.5748	1.96065	1.48105	5.43709	5.28966	4.89893	1.17937	2.02747	1.40039	-0.78961	0.0253636	-1.75512	0.00179802	-0.785948	0.0310938	-1.09609	0.0363058	protein_coding	Chr09	5608589	5612477	-	plant adhesion molecule 1	-
MD17G1203600	10.4058	10.3028	10.7687	9.14154	9.58178	10.0069	9.76771	10.5015	11.0818	9.29027	8.70928	9.10921	2.39821	2.97978	2.49477	1.43826	2.40283	1.8068	3.61192	2.86839	3.4075	1.87653	1.17803	2.26341	-2.15009	5.3426e-05	-2.29341	0.00246346	-1.06961	0.088097	-2.2148	0.013687	protein_coding	Chr17	24636744	24641472	+	DNA photolyase family protein	-
MD01G1056200	6.16464	4.95837	4.7491	2.05799	1.84919	1.65663	3.02794	5.89711	4.21826	2.9323	2.16583	2.86151	0.11461	0.564342	0.833014	0.045998	0.566265	0.23526	0.522382	0.52003	0.563203	0.219702	0	0.391789	-2.25003	0.0989318	-1.77571	0.00344855	-2.34005	0.131865	-1.9309	0.0193711	protein_coding	Chr01	16139887	16144271	-	AT hook motif DNA-binding family protein	-
MD15G1006600	530.217	567.397	499.11	674.776	656.631	640.917	531.437	571.346	515.33	560.269	627.719	587.508	336.714	335.083	333.95	101.143	138.445	99.8075	175.679	159.171	173.326	48.1427	47.8136	159.501	-0.530316	0.0802393	-3.12328	3.40212e-05	-1.37134	0.0163793	-2.34471	0.217334	protein_coding	Chr15	367822	369818	+	sterol methyltransferase 2	-
MD02G1274900	2.40443	2.46776	2.8702	1.78957	3.80044	1.68234	4.45989	5.39488	4.11991	3.26953	3.13953	2.53239	2.16659	1.48274	1.46267	3.16169	1.86604	0.31424	0.578883	0.803798	0.592096	0.63921	0.0107078	0.336051	-0.195115	0.735238	-1.02949	0.496218	-2.28854	0.0212883	-2.31319	0.00999496	protein_coding	Chr02	32928967	32929383	-	-	-
MD00G1057300	1.24948	0.969572	0.984038	4.84857	3.07325	5.05676	4.27999	1.81384	3.28828	2.01894	9.18829	3.51032	6.61532	2.80912	8.34101	6.79825	8.93121	11.0962	12.8071	12.7764	15.0842	12.1535	5.54413	2.61686	4.08754	0.00987381	1.01264	0.212185	3.0115	0.102827	-0.70942	0.735891	protein_coding	Chr00	10593498	10593827	-	Protein of unknown function	-
MD07G1092800	139.323	149.966	145.133	68.6096	69.0513	71.9148	174.371	159.561	159.774	127.202	134.517	128.92	35.5683	43.3074	32.7776	23.166	25.5151	30.7592	47.4545	37.5852	41.7372	37.1317	24.5872	36.438	-2.62809	0.00222311	-1.24324	0.0212563	-1.34133	0.049247	-2.51121	0.00777702	protein_coding	Chr07	9880242	9881299	+	Protein of unknown function (DUF581)	-
MD03G1072600	78.8824	77.5408	84.0199	61.32	61.2411	65.5059	65.9741	77.8024	63.1211	70.3445	64.7102	64.7408	41.1319	37.3356	38.9401	18.4316	20.1784	19.3362	23.8661	15.7069	22.4877	14.1689	14.7119	21.9224	-0.901937	0.0215407	-1.71655	0.000580382	-0.501412	0.568553	-1.68078	0.0451189	protein_coding	Chr03	5896162	5899573	+	Leucine-rich repeat protein kinase family protein	-
MD03G1095100	8.8668	8.31466	5.23455	2.25971	3.72352	1.5255	8.80272	4.17317	5.3423	3.69194	3.19109	3.1812	0.526371	1.31304	0.700794	0.496158	1.18454	0.438079	1.47566	1.32841	1.20793	0	0	0.60701	-2.75114	0.083357	-1.94425	0.0366209	-0.782921	0.611572	-1.65226	0.0769749	protein_coding	Chr03	8067586	8069661	+	ENTH/VHS family protein	-
MD13G1025500	6.40263	6.9732	6.14619	3.78528	3.37459	4.44496	8.62036	5.18019	5.41552	7.6368	6.8677	7.79223	0.967051	1.37315	0.850637	0.763539	0.765576	0.48774	1.8381	2.53504	3.66066	0.587435	1.20429	1.46174	-2.42062	0.00617197	-1.61588	0.0128339	0.426651	0.760991	-1.41583	0.0298607	protein_coding	Chr13	1828706	1830159	-	proline-rich family protein	-
MD03G1140300	14.4363	16.744	15.2616	17.248	18.7746	15.4468	42.5352	38.7483	43.0604	18.1659	18.2391	18.9058	0.497054	1.53806	0.468116	0.175657	0	0.238776	0.701715	0.807603	0.492879	0.554235	0	3.44945	-4.78751	0.0029123	-3.74146	0.000649144	-5.23951	0.000741447	-3.39779	0.147169	protein_coding	Chr03	14633796	14635511	+	2-oxoglutarate (2OG) and Fe(II)-dependent oxygenase superfamily protein	-
MD10G1138000	0.510552	0.325703	0.57878	0.30486	1.3174	0.839836	0.998153	0.614264	0.899077	0.324837	0.738047	0.363096	1.02902	1.39476	1.11539	2.07826	2.06679	1.54624	2.70884	1.73037	2.12126	0.692577	1.55613	2.25673	-0.031569	0.89954	0.588661	0.423136	1.59353	0.102782	1.79243	0.0314581	protein_coding	Chr10	22252865	22260794	-	root hair specific 17	-
MD16G1014100	1.089	1.16189	0.960398	0.663678	1.19742	0.73007	1.08909	1.60547	1.77033	0.884563	1.20683	1.12105	2.4664	3.7592	2.62514	3.0207	3.81565	2.39273	3.54279	3.87084	4.4464	1.98037	5.35398	3.50927	0.13692	0.747151	0.603022	0.172047	0.865365	0.339296	2.39493	0.00425696	protein_coding	Chr16	1092405	1093040	+	Core-2/I-branching beta-1	-
MD03G1277600	26.6403	27.2948	27.2383	20.7975	20.4686	18.4681	34.3685	31.1644	36.2227	27.8137	26.2706	24.7935	12.8744	14.191	14.0581	7.92963	11.1566	10.6093	8.97206	8.69802	8.23756	5.82333	7.06108	8.6486	-1.09475	0.00500415	-1.29132	0.0218587	-1.96518	0.0122884	-1.32002	0.0237958	protein_coding	Chr03	35979798	35982715	-	B-box type zinc finger protein with CCT domain	DBB
MD05G1138800	0.90396	0.491365	0.157329	0.699345	0.143504	0.408183	0.447206	0	0	0.144929	0	0.142058	1.26993	1.05824	1.30369	3.92347	1.4354	0.974278	1.12344	2.49047	3.85158	0	3.6971	0.814405	1.32224	0.175584	1.34721	0.291885	2.88759	0.225462	3.26009	0.0434244	protein_coding	Chr05	26919750	26929724	+	CCAAT-binding factor	-
MD17G1044300	6.77442	7.61327	6.93935	4.92196	4.96808	5.45727	8.02122	7.85402	7.81405	5.49659	5.40735	7.26709	2.68306	2.10651	2.95012	1.97008	1.879	2.15601	3.20163	3.73302	3.81949	1.94323	1.14663	0.92837	-0.51484	0.102716	-0.865104	0.00242996	-0.938785	0.0664219	-2.38269	0.00579522	protein_coding	Chr17	3224753	3227752	+	Protein of unknown function (DUF1336)	-
MD05G1354600	1.07569	0.71725	1.08448	1.86501	1.2925	1.93276	1.51437	1.60035	2.62705	1.12918	1.47281	2.57802	5.08799	1.65939	4.25726	3.2563	2.41534	3.00293	2.83947	5.03153	3.88523	4.56649	2.25914	4.18001	3.29688	0.0336918	0.918712	0.041442	-0.541503	0.654777	-0.137678	0.854091	protein_coding	Chr05	47104656	47106265	-	Phosphofructokinase family protein	-
MD15G1438200	15.1586	13.8157	11.7422	6.67409	6.13317	6.50346	10.2641	12.4881	13.4293	7.89844	6.96395	7.30737	3.50543	3.98081	3.15203	3.32602	4.43451	2.83148	4.32474	3.48861	3.46627	2.01997	0.940273	2.08112	-1.86793	0.0337663	-1.24295	0.00553408	-1.7375	0.0877321	-2.30667	0.0150798	protein_coding	Chr15	53794501	53795467	-	-	-
MD11G1134600	27.1366	25.2778	25.3559	30.5824	32.831	31.0376	38.7868	46.6227	44.6508	31.9313	32.8622	37.0835	6.7895	7.87969	8.90341	8.69956	12.0309	10.0527	15.7109	9.54461	11.7397	4.10177	11.1674	12.0294	-1.62545	0.0325972	-1.93164	0.00187991	-1.16476	0.345138	-0.254738	0.693935	protein_coding	Chr11	12390251	12393614	+	RING/U-box superfamily protein	-
MD02G1177700	1440.5	1482.34	1403.52	1451.66	1416.34	1427.85	1891.62	1850.17	1789.55	1330.82	1368.75	1347.08	371.944	391.83	379.427	469.315	477.533	440.454	653.873	653.492	632.649	347.06	377.631	431.629	-1.98899	0.000499146	-1.72571	0.000128828	-1.53948	0.00186511	-1.56552	0.00421645	protein_coding	Chr02	15710142	15713299	+	Granulin repeat cysteine protease family protein	-
MD01G1153600	8.22661	16.713	11.9519	12.7357	8.88075	7.99339	13.1934	16.8592	17.0033	22.2717	15.2045	18.4908	0.937564	0.940529	2.57442	2.51598	0	3.03283	7.51666	3.8844	4.47458	1.5022	0	0	-1.45071	0.413056	0.0170829	0.985761	-1.1564	0.472866	-5.73242	0.000832521	protein_coding	Chr01	26193698	26196298	-	2-oxoglutarate (2OG) and Fe(II)-dependent oxygenase superfamily protein	-
MD02G1320400	158.611	145.022	161.025	90.2262	87.6273	98.0296	120.97	153.722	132.378	114.427	117.47	101.948	47.0963	43.1436	44.6289	25.6128	35.0434	24.7484	56.2051	44.7594	43.6684	21.9616	14.67	20.1878	-1.67024	0.00578041	-2.18069	0.00248612	-1.68032	0.123563	-3.00953	0.00394356	protein_coding	Chr02	37449988	37457037	+	Major facilitator superfamily protein	-
MD03G1199500	3.64761	1.19661	2.0235	2.20569	3.33063	0.641661	0.602868	1.56576	1.55943	1.66668	0.877776	0.90255	3.3497	7.07914	3.17478	2.86546	5.51094	3.1868	6.70553	6.85779	11.7453	5.72398	5.72412	7.32218	-1.23022	0.429176	-0.543014	0.564381	2.7385	0.202394	1.82106	0.0417148	protein_coding	Chr03	27291332	27296122	-	Galactosyltransferase family protein	-
MD15G1005600	0.762941	0.762172	0	2.10634	0	1.5534	1.59276	0.44757	0	0.591982	0	0.283227	0.202305	3.35172	2.29637	0	1.88895	1.8941	3.57049	4.15897	4.00476	0	7.11598	4.81136	-0.859167	0.739667	-0.631122	0.740421	2.83829	0.253548	5.14295	0.0246071	protein_coding	Chr15	326934	328341	-	SEC14 cytosolic factor family protein / phosphoglyceride transfer family protein	-
MD12G1246500	4.23327	3.71256	4.00068	4.48316	4.29286	5.31311	2.42716	2.93835	4.66171	3.79121	3.43366	3.91168	11.3754	10.6754	9.68086	10.4974	7.1086	8.98658	14.0126	11.9293	12.4729	12.0485	10.8352	7.74828	1.1491	0.033453	1.3398	0.00635888	1.33279	0.337417	0.823384	0.142009	protein_coding	Chr12	31680697	31684345	+	cell division cycle 5	-
MD08G1163600	9.72998	10.9376	9.69795	7.38245	6.1779	7.56604	13.4342	12.1608	11.633	9.39069	9.64882	9.38558	3.45592	2.22263	2.51062	3.28456	3.48466	3.24803	3.63156	4.33438	3.34275	2.97678	2.18012	4.37294	-0.8716	0.137844	-0.926618	0.0208933	-2.01443	0.0218082	-1.48755	0.0877267	protein_coding	Chr08	19235734	19236984	+	2-oxoglutarate (2OG) and Fe(II)-dependent oxygenase superfamily protein	-
MD11G1116700	9.8185	11.0227	8.51326	5.26568	5.01286	9.42766	11.3891	10.9346	11.4436	6.91083	7.02523	7.70663	4.28444	2.25613	4.29497	1.91313	3.19058	0.49976	2.85232	2.71284	2.29309	0.432709	0.901454	0.907709	0.454439	0.0384268	-2.46248	0.106322	-2.08474	0.00752112	-1.73549	0.00434649	protein_coding	Chr11	10558998	10561913	+	Ankyrin repeat family protein	-
MD15G1036800	22.9098	27.968	31.378	23.4945	22.5771	25.5633	27.1961	34.9712	30.2661	35.4523	40.4567	49.9654	43.2571	51.7783	55.847	73.0931	64.492	71.1294	105.776	128.646	106.263	75.2779	67.4206	71.2304	0.460269	0.524155	1.7474	0.000347147	0.868981	0.140299	0.514887	0.260701	protein_coding	Chr15	2568281	2569315	+	Plant protein of unknown function (DUF868)	-
MD15G1066300	5.43913	4.28942	6.32749	2.6662	2.307	2.23388	5.75167	4.90981	4.90491	3.38867	2.86133	2.84887	0.109471	0.321766	0	0.294754	0	0.303528	0.272846	0	0.799259	0.525026	1.08342	0.492364	-3.47044	0.00391429	-1.10391	0.0145373	-0.0516186	0.900633	-0.864851	0.109019	protein_coding	Chr15	4612903	4613689	+	phytosulfokine 4 precursor	-
MD06G1188400	0.0911153	0.276156	0.0868859	0.153036	0.446252	0.310059	0.234646	0.522557	0.563386	0.646275	0.72122	0.582438	1.42498	1.39424	1.26731	1.29664	0.93571	1.60496	2.45679	2.42846	1.85366	1.8337	2.57689	2.75258	1.11037	0.0444995	1.24534	0.0173987	0.233605	0.666889	1.54349	0.00148951	protein_coding	Chr06	32545972	32549208	-	C2 calcium/lipid-binding plant phosphoribosyltransferase family protein	-
MD15G1014200	91.9631	89.17	85.9478	48.9996	47.8985	54.5277	76.6506	82.0461	87.4864	97.3313	97.3608	71.2042	22.6035	29.0993	22.2674	18.5703	30.7082	25.4711	38.6377	37.368	33.7525	24.4095	27.1084	19.2908	-2.51395	0.00315956	-1.49433	0.0384925	-1.60343	0.0147433	-1.71066	0.0524084	protein_coding	Chr15	805247	805606	+	SAUR-like auxin-responsive protein family	-
MD17G1096000	203.167	201.423	203.7	121.542	110.885	116.087	194.287	199.563	175.076	183.684	203.025	208.922	20.5268	20.0164	17.8939	20.9855	20.93	20.1467	84.3289	48.4363	54.7082	32.3992	13.0678	41.9464	-3.44557	0.000603559	-2.47211	0.000151751	-0.851538	0.533897	-3.91449	0.0439256	protein_coding	Chr17	8102376	8105419	-	Ras-related small GTP-binding family protein	-
MD06G1122000	4.4779	5.48993	5.75066	5.11851	5.10721	3.90865	3.25407	2.67363	2.5316	6.30053	4.12139	4.80663	2.7718	2.33717	2.1473	1.14188	0.852827	0.864661	1.33441	1.1606	1.5181	0.821445	0	0.63172	-0.891189	0.168111	-1.55276	0.0157324	0.0979319	0.741438	-3.05637	0.0112132	protein_coding	Chr06	26327316	26330240	-	Glycosyl hydrolase superfamily protein	-
MD15G1438100	13.6754	12.4579	12.7228	5.41616	7.10165	6.07698	11.107	9.94417	10.3327	7.56767	8.90174	6.79733	4.49994	3.56136	4.3233	4.30089	3.2582	2.45475	3.40465	4.00033	3.65486	1.36437	1.88485	1.37101	-0.915806	0.0182044	-0.783073	0.219388	-1.44791	0.0251173	-1.38192	0.0155562	protein_coding	Chr15	53790248	53794499	+	RNA-binding KH domain-containing protein	-
MD09G1265000	4.94085	4.4543	5.7146	2.84144	3.20988	3.22851	7.88669	8.11968	7.74426	6.81501	6.99832	6.14853	0.771104	1.20763	1.6245	1.62969	1.65721	0.820284	2.34162	2.27624	2.35691	1.01867	1.56528	0.684703	-1.78064	0.0947309	-1.15541	0.0638505	-1.34066	0.00084014	-1.60972	0.0407151	protein_coding	Chr09	33926458	33927993	+	ATP binding cassette subfamily B19	-
MD14G1077700	0.919564	1.2319	0.834593	0.58788	0.850063	0.584175	1.31289	1.46058	1.58931	2.13838	1.27179	1.3134	1.86115	2.11484	2.11681	1.94933	2.5761	1.59412	7.17175	8.20309	6.88864	6.00547	7.33559	6.0349	0.653983	0.189993	0.353684	0.179649	1.07827	0.00376585	1.72596	0.0325715	protein_coding	Chr14	8847475	8849663	+	Calcium-binding EF-hand family protein	-
MD07G1051200	46.9187	42.1962	41.2669	31.1445	28.8611	25.3898	42.5921	36.8626	34.8997	35.2494	36.1754	32.1094	17.3569	14.7531	17.3573	9.30655	10.0084	3.89491	21.5218	16.0782	19.8469	8.54621	11.3458	8.04163	-0.810618	0.0260155	-2.78077	0.0321569	0.107893	0.819995	-1.4183	0.0221192	protein_coding	Chr07	4700308	4701527	-	ubiquitin-specific protease 13	-
MD09G1074200	2.14775	1.99474	1.41638	3.01098	3.78537	2.0942	2.69727	2.59923	2.35052	2.09023	2.26366	2.08266	0.0972419	0.969891	0.111241	0.62358	0.570812	0.550094	0.358715	0.199841	0	0.115733	0	0.10395	-2.53151	0.0632695	-1.47894	0.0445177	-1.9618	0.0632673	-1.67407	0.00114207	protein_coding	Chr09	5155457	5159707	-	Regulator of chromosome condensation (RCC1) family protein	-
MD13G1096700	376.075	386.556	367.967	315.903	317.409	294.74	299.531	293.112	286.54	308.489	344.247	327.23	184.371	182.997	173.283	106.325	103.335	96.7872	127.934	140.508	124.5	53.0751	42.9384	83.2727	-1.07879	0.00472582	-1.6723	0.000787999	-1.52372	0.00457628	-2.48745	0.0479391	protein_coding	Chr13	6840315	6842964	-	nitrate transporter2.5	-
MD17G1250000	0.675036	1.85734	1.67773	3.23897	2.92393	2.4424	8.78997	9.2225	8.69833	1.93031	1.85836	1.70608	0.310852	0	0.0533697	0	0.0778219	0	0	0	0.252524	0	0	0	-0.743098	0.544637	-2.14204	0.0013104	-2.5316	0.00989378	-1.48062	0.000520317	protein_coding	Chr17	29942908	29944341	-	Pathogenesis-related thaumatin superfamily protein	-
MD15G1436600	118.499	115.489	116.382	80.6457	84.553	78.4254	121.806	127.988	129.892	126.398	124.337	129.57	42.1844	35.9352	40.8915	31.5515	36.9625	30.0319	44.9183	44.9385	42.656	32.0278	38.119	45.1206	-1.10856	0.00296319	-1.62627	0.000149046	-1.75208	0.000781233	-1.31768	0.0201419	protein_coding	Chr15	53667213	53672056	+	-	-
MD13G1043200	60.1906	57.058	55.5718	48.1459	48.2604	46.4519	65.0888	61.223	57.7276	66.4789	56.9003	63.7846	28.2695	21.1479	28.6894	18.9953	16.15	16.3769	8.22156	7.31298	5.29202	13.9314	5.80012	20.7376	-0.209855	0.320483	-1.31422	0.00431128	-3.6243	0.0219591	-3.22716	0.0777227	protein_coding	Chr13	3030935	3034949	+	Major facilitator superfamily protein	-
MD04G1148900	62.1436	61.3082	59.2168	21.9761	23.189	23.3701	70.7467	63.2936	60.8478	43.7655	45.4907	42.9466	9.04042	10.7469	9.60245	14.1738	14.4797	12.9119	15.8258	19.9007	21.3626	10.1321	7.93522	11.3606	-2.86577	0.00068629	-0.782196	0.0071931	-1.42587	0.139994	-2.28527	0.00779889	protein_coding	Chr04	23698018	23699135	-	glycerol-3-phosphate acyltransferase 6	-
MD10G1226100	17.2379	18.7657	18.8355	18.572	18.679	17.8184	24.8738	23.8564	24.8328	19.9884	20.4961	19.932	6.45754	7.23794	7.0422	5.01111	6.02061	6.24313	9.0516	9.76158	7.40014	2.58804	3.5793	8.1511	-1.51664	0.00446198	-1.63302	0.00388947	-2.16747	0.00819259	-1.13382	0.32411	protein_coding	Chr10	32337145	32341793	+	VACUOLAR SORTING RECEPTOR 6	-
MD07G1107800	23.8027	19.3411	22.4797	12.4266	9.88123	10.6213	37.9749	36.6452	35.0382	34.6834	33.095	31.0857	13.8282	11.6316	14.9647	8.64524	8.07626	9.41061	11.9593	11.4504	11.7061	2.79409	2.74085	2.58411	-0.159902	0.742974	-0.15256	0.580548	-1.37571	0.00325742	-3.2253	0.000170273	protein_coding	Chr07	12270732	12273593	-	receptor like protein 6	-
MD11G1082600	61.3908	49.5527	44.0376	48.3337	41.94	45.5345	41.1881	41.2256	46.9103	31.0278	31.6023	26.3588	11.2516	7.47307	9.65188	3.53587	4.81051	3.23767	5.506	6.03429	5.57762	0.958904	3.03434	5.55343	-1.18402	0.0951999	-3.76216	0.000252522	-3.09053	0.0019233	-1.3121	0.22956	protein_coding	Chr11	7026250	7027336	-	maternal effect embryo arrest 59	-
MD10G1290300	5.23407	4.17088	4.82262	3.70582	3.89317	3.60531	5.19241	7.1702	6.70959	6.32882	6.11448	5.69229	1.37562	1.1131	1.25813	1.42472	2.49682	2.07473	2.72369	3.80372	3.85368	1.29766	1	1.69479	-1.13404	0.050279	-1.10002	0.0281445	-1.26155	0.240851	-1.68656	0.017327	protein_coding	Chr10	37877582	37881172	-	MAC/Perforin domain-containing protein	-
MD05G1122600	82.9219	81.1151	84.5807	85.4959	86.3074	85.1743	101.516	101.366	94.1884	111.579	111.695	119.81	268.357	266.353	258.113	303.035	340.983	313.444	255.012	259.931	255.355	248.693	262.453	248.622	1.58486	0.000377149	1.70754	6.69592e-05	1.37241	0.00566404	1.18308	0.0018592	protein_coding	Chr05	24537335	24538852	+	plasma membrane intrinsic protein 2	-
MD14G1174200	3.34015	1.84647	1.48993	0.867622	1.77542	1.26984	3.84458	5.99326	5.28666	5.07665	2.26361	3.8506	0.122556	0.185657	0.504974	0.167775	0.0886041	1.03316	0.616568	0.571444	0.846262	0	0	0	-0.683107	0.564329	-0.039304	0.957958	-1.84794	0.136188	-2.47176	0.0379549	protein_coding	Chr14	26787969	26794662	-	NB-ARC domain-containing disease resistance protein	-
MD15G1077000	596.285	600.324	535.034	396.725	371.907	380.816	666.114	694.543	660.37	569.6	573.001	510.484	170.534	181.157	170.189	125.583	135.159	126.631	87.7778	89.4145	94.4332	34.7045	43.626	93.253	-1.76484	0.00581918	-1.68961	0.000138979	-2.75039	0.000692779	-2.49091	0.0930238	protein_coding	Chr15	5238668	5241040	-	N-terminal nucleophile aminohydrolases (Ntn hydrolases) superfamily protein	-
MD16G1050500	0	0	0	0.805649	0	1.41465	4.73863	0	0	0.998972	1.47795	0.95589	7.6041	5.06074	11.0279	3.72029	1.56096	0	12.3709	13.7013	6.03848	8.80362	9.51709	9.52987	4.64328	0.00724044	0.327357	0.872063	3.2996	0.538055	2.54363	0.00223879	protein_coding	Chr16	3611359	3612137	+	-	-
MD11G1003700	9.67847	10.0441	9.97943	9.65913	7.96916	8.98621	7.94596	6.94799	9.00333	11.1849	10.3396	9.43663	1.90778	1.40256	1.98244	0.611298	0.824722	1.08617	1.25471	0.697544	0.895586	0.691658	0.412855	1.59088	-1.38203	0.00500677	-2.38772	0.00509201	-1.71255	0.107634	-2.6112	0.0375287	protein_coding	Chr11	305241	305546	+	arabinogalactan protein 14	-
MD10G1308700	59.4043	55.417	51.1778	26.929	21.0783	24.8325	41.4744	50.3308	54.0137	35.3831	38.3888	37.0071	20.8709	25.7692	22.3735	19.6103	8.05859	9.49842	17.7466	17.7473	15.1568	9.52391	11.4761	9.72743	-1.61421	0.0215267	-0.230421	0.790951	-2.31256	0.0179663	-1.48593	0.00231128	protein_coding	Chr10	39363545	39368040	+	S-locus lectin protein kinase family protein	-
MD10G1290000	5.58458	4.94343	4.25955	6.13593	7.85616	7.55914	3.91876	6.08977	5.46241	4.09979	4.63227	5.88963	9.78255	12.4757	25.205	18.764	22.7614	20.3895	8.05987	23.0941	22.2063	19.5697	21.6427	18.6845	2.23256	0.243947	1.21637	0.0230359	0.257651	0.923557	1.87902	0.016431	protein_coding	Chr10	37868466	37871439	+	Drought-responsive family protein	-
MD13G1028600	39.2802	41.4387	39.8427	42.804	40.2087	37.4407	35.4875	32.9299	31.8659	38.6753	31.3757	37.7925	15.8405	15.4387	15.7049	13.4474	12.3927	15.8724	12.6205	14.0334	12.3303	9.48459	4.69244	14.0541	-1.22034	0.00079764	-1.24553	0.0136061	-1.57359	0.0175075	-2.68328	0.0824578	protein_coding	Chr13	2037422	2040631	+	transcription regulators	-
MD00G1065300	473.023	492.331	473.299	355.826	336.003	321.198	446.69	450.789	465.14	373.148	372.589	351.784	117.853	130.013	124.093	77.0335	95.5224	80.5643	163.717	173.431	161.996	82.5999	101.697	117.381	-2.13133	0.000682317	-2.36505	9.14115e-05	-1.73178	0.000169703	-1.37158	0.0126346	protein_coding	Chr00	12542369	12547093	+	ubiquitin-specific protease 13	-
MD09G1150200	2.40301	2.46026	1.50466	2.35642	2.17215	1.72823	2.52487	1.94479	2.80707	2.22754	1.5303	2.24527	1.27633	0.816357	1.52736	0.909915	0.874496	0.673229	1.34922	0.675629	0.974755	0.54873	0.0439428	0.680603	0.735476	0.168583	-0.9621	0.0256115	-0.0119642	0.989348	-1.74	0.0447061	protein_coding	Chr09	11834894	11838508	+	glucan synthase-like 7	-
MD11G1037400	1173.08	1207.24	1174.8	1659.64	1675.85	1595.78	1199.38	1145.69	1194.6	1342.6	1342.1	1345.04	5506.56	5361.14	5491.77	5411.99	5980.16	5753.19	4702.79	4619.9	4541.22	5928.08	6738.42	5740.18	2.29896	1.75209e-05	1.658	0.000205826	1.96517	0.000709965	2.34387	0.000762415	protein_coding	Chr11	3204284	3207461	-	HEAT SHOCK PROTEIN 81.4	-
MD13G1285100	976.38	974.747	980.372	707.93	737.365	653.766	1566.62	1637.8	1648.48	1380.24	1394.55	1298.32	25.8791	34.1682	22.5022	15.2182	15.7089	25.563	4.87795	15.8368	34.9555	26.0489	7.75883	136.779	-6.13353	0.000389083	-4.80026	0.00289856	-5.11319	0.28	-6.03535	0.149681	protein_coding	Chr13	43203447	43206049	+	Chalcone and stilbene synthase family protein	-
MD02G1107600	4.45444	4.54611	4.90162	4.03676	3.7296	4.48113	5.48726	5.35258	6.20651	3.33408	4.15577	4.13636	3.32197	3.27143	3.47046	0.79848	1.3527	1.71372	2.09508	2.20228	2.76409	0.65451	0.430074	0.641784	-0.372662	0.106406	-1.16963	0.0844449	-0.605984	0.309369	-1.80217	0.0069696	protein_coding	Chr02	8684690	8686668	+	Protein of unknown function	-
MD16G1039900	23.7073	24.2444	26.4048	12.6379	13.1063	14.2694	19.0751	19.4099	21.8937	15.8294	10.5639	13.2839	10.7649	10.4067	8.57967	8.82137	9.8735	6.74872	11.1444	9.4984	10.8156	2.74342	4.51106	3.25605	-1.56561	0.0249675	-0.963335	0.0498816	-0.566424	0.275011	-1.21696	0.114829	protein_coding	Chr16	2826995	2833889	+	zinc finger protein-related	-
MD04G1190900	34.4177	32.7794	35.7355	4.94867	5.14162	11.9437	54.4197	35.3765	38.1228	53.0113	38.7289	39.246	8.09063	11.8188	7.64995	15.3786	9.44476	5.9556	22.6498	22.5232	27.6566	11.1445	6.62412	11.4284	-3.00766	0.000644374	0.819786	0.558943	0.489396	0.592334	-2.75627	0.0196747	protein_coding	Chr04	28069630	28071554	-	galactinol synthase 2	-
MD03G1227400	9.96262	11.3398	10.1266	8.62648	5.88423	8.14012	7.32352	9.35686	7.5876	9.6084	8.42819	7.2835	3.7717	4.2887	3.37595	1.80335	3.00855	2.46845	4.35005	6.30865	4.32123	2.29922	1.1399	2.51611	-1.61709	0.0156744	-1.68625	0.0374345	-1.96706	0.0316164	-2.20639	0.0334868	protein_coding	Chr03	31297149	31298494	-	Cytochrome C oxidase copper chaperone (COX17)	-
MD07G1173600	7.8887	6.89979	7.81231	1.92749	2.46947	2.89297	8.439	9.0262	7.44494	5.26769	5.85171	5.28619	0.453082	0.491943	0.414419	0.169724	0.673748	0.504896	0.778011	0.777803	1.31977	0.16017	0.210007	0.591391	-2.75448	0.000948179	-1.50125	0.0458443	-1.37857	0.097176	-2.02419	0.0116671	protein_coding	Chr07	25142503	25150315	+	Pleckstrin homology (PH) and lipid-binding START domains-containing protein	-
MD02G1194100	17.167	15.8699	19.0206	6.70067	5.65048	8.18237	12.7921	13.2963	12.3602	8.28586	8.91631	9.80776	2.60377	1.63502	2.08902	1.73238	1.29964	2.07341	2.55535	1.92449	3.28371	0.923964	0.462175	1.56231	-2.03369	0.0292625	-0.985513	0.0372581	-0.66935	0.174516	-2.61724	0.0267898	protein_coding	Chr02	18479144	18483873	-	HAESA-like 2	-
MD01G1029100	27.0187	27.2938	25.8432	31.0832	27.6174	27.5584	27.5002	26.6766	24.06	23.8449	24.0187	23.6975	4.65357	4.40299	4.54301	4.20958	4.6403	3.2922	3.63743	4.60877	4.38307	3.52485	3.0574	7.00363	-2.15477	7.09112e-05	-2.93609	0.000848211	-2.47647	0.0183151	-2.06867	0.0870588	protein_coding	Chr01	10632540	10635781	-	annexin 2	-
MD13G1121400	26.3965	24.5835	25.4651	21.2132	18.8242	20.3873	28.5991	31.1264	30.8985	21.9485	23.0906	23.7437	6.76238	6.53709	6.88885	6.12727	6.01357	5.62701	11.7178	13.0286	11.8755	6.05967	6.03227	3.84594	-1.67476	0.000943686	-1.64918	0.00136446	-1.69634	0.0014924	-2.15649	0.0207292	protein_coding	Chr13	8941924	8944452	-	Protein of unknown function	-
MD13G1051300	1.46219	1.46203	1.02976	0.379131	2.41123	0.444306	3.7996	3.28177	2.51693	1.61559	0	2.03623	0.276806	2.75884	0.275079	0	0	0	1.42175	0	2.33924	0	0	1.49468	-3.34678	0.0659049	-1.10078	0.372319	3.56303	0.0179806	-0.707767	0.723778	protein_coding	Chr13	3648709	3649152	+	RING-H2 finger protein 2B	-
MD05G1206700	39.528	37.6676	36.2237	79.1456	77.5028	68.3687	39.9063	35.5553	39.4929	58.7329	56.9981	52.5279	151.849	145.487	150.157	127.033	132.766	129.265	205.344	195.829	200.24	220.465	221.673	203.588	2.13478	0.000403659	0.647751	0.0200811	2.54981	0.00251959	1.91706	0.00145699	protein_coding	Chr05	33585726	33589537	-	-	-
MD03G1001100	746.328	723.18	666.337	468.121	437.902	440.285	900.119	999.085	933.085	678.028	671.473	603.29	223.11	248.793	230.332	136.394	150.927	98.7726	129.856	145.601	149.185	78.6061	74.0654	168.291	-1.76288	0.00640055	-2.32574	0.00543353	-2.83722	0.00551022	-2.32254	0.106423	protein_coding	Chr03	67749	70084	+	leucoanthocyanidin dioxygenase	-
MD15G1285900	5.34457	5.27164	6.67443	2.98847	3.10441	2.40773	2.01402	7.02708	6.61471	3.12433	2.68285	4.36932	2.14909	1.97643	2.38763	2.36904	4.7363	3.31954	3.61066	5.39597	4.47469	1.17676	0.875881	0.362724	-1.06199	0.0972414	-0.584909	0.148194	-2.35869	0.349661	-1.93376	0.0425861	protein_coding	Chr15	26076132	26083928	-	SET domain-containing protein	-
MD15G1286600	4.9183	3.6899	4.72021	1.46258	3.7998	5.03523	6.36462	5.93793	5.05591	5.41611	5.54815	6.04762	2.53224	1.73489	1.54596	0.936495	0.511994	0	1.00816	2.20376	0.98708	1.93254	0	2.38126	-0.74746	0.376491	-1.3962	0.323951	-3.04888	0.0442067	-3.05714	0.087636	protein_coding	Chr15	26242775	26243658	-	DREB and EAR motif protein 3	ERF
MD00G1190800	28.4373	30.2122	30.1535	13.7634	13.9591	16.1909	28.345	28.266	28.5924	20.2037	22.0089	22.4947	8.53409	7.71409	7.59049	5.06	4.87651	7.34103	6.19624	5.43234	6.18098	5.33781	4.56758	6.64663	-1.68166	0.00444214	-0.773422	0.0979793	-1.68592	0.00171422	-1.87438	0.0161209	protein_coding	Chr00	45942353	45946366	-	Peroxidase superfamily protein	-
MD13G1086300	17.6049	18.6856	14.349	9.67454	6.85317	5.80139	7.35734	20.9661	17.4226	14.7315	15.3469	14.5769	4.38238	3.8554	3.80396	0.431174	2.87684	0.885048	4.38633	9.53446	4.04582	1.28208	0.534214	3.29699	-1.39541	0.0449341	-3.57509	0.00438943	-5.33217	0.0396977	-2.85795	0.0939966	protein_coding	Chr13	6072850	6075128	+	peptidase M20/M25/M40 family protein	-
MD07G1237500	1.02151	1.1399	1.11342	2.33864	2.67043	1.82597	1.29803	2.25171	2.11954	2.71445	2.13326	2.21423	7.06984	5.6435	7.16425	11.4095	14.2422	10.562	16.0353	13.9018	12.3217	12.0356	10.0707	9.7562	2.45261	0.00114993	1.44918	0.00512014	1.57721	0.167344	1.42509	0.00673846	protein_coding	Chr07	30986952	30988730	-	Ribosomal protein L16p/L10e family protein	-
MD16G1237100	4.52791	2.29113	2.52428	1.62568	3.50082	0	7.90861	3.13352	4.76283	3.51246	2.24119	4.43635	0	1.90168	0.709588	1.54129	0	0.345458	0.722056	3.45067	2.03919	0.495725	0	0	-3.50056	0.10719	-0.269542	0.893587	-1.81128	0.545315	-2.96214	0.00644157	protein_coding	Chr16	24992326	24993221	-	-	-
MD05G1355700	0.101908	0.239605	0.132932	0.30828	0.717935	0.18398	0.691715	0.503158	0.763991	0.850859	0.52982	0.70732	0.64601	1.74221	1.25192	2.253	3.66483	2.39919	5.08223	4.72569	5.0177	3.18118	1.51149	2.66564	-0.115498	0.872645	0.72204	0.124598	2.08707	0.0106535	0.149746	0.694024	protein_coding	Chr05	47188832	47190233	-	phloem protein 2-A1	-
MD16G1057400	1335.46	1328.28	1293.77	1608.09	1485.54	1557.72	1135.96	947.231	979.046	1166.88	1252.88	1142.68	562.342	498.919	543.902	334.422	415.618	324.104	597.657	635.447	625.161	282.267	234.627	395.864	-0.954921	0.000627865	-2.52823	0.000237803	-0.524248	0.312879	-2.01096	0.0462809	protein_coding	Chr16	4105994	4108192	-	Adenosylmethionine decarboxylase family protein	-
MD05G1213400	10.4146	10.3615	8.88426	3.50515	4.53304	3.64481	16.272	12.0998	18.3517	8.46453	12.6316	10.2987	3.86613	4.16026	2.85261	4.98235	4.22487	2.22941	3.83685	6.10379	5.65618	1.91509	0	1.42389	-1.58252	0.0666082	-0.466461	0.531325	-1.75026	0.255769	-3.98451	0.0302154	protein_coding	Chr05	34472346	34474734	-	Ankyrin repeat family protein	-
MD16G1099500	28.6416	27.5635	25.646	24.3649	29.2937	22.1212	27.6103	32.3711	35.4777	22.666	26.4088	25.1828	0.409776	2.31309	0.929992	3.05157	3.04683	2.34597	7.01956	7.8058	4.4535	1.32518	1.70997	5.06425	-5.773	0.00683635	-3.05918	0.00235582	-4.04102	0.00542806	-2.15857	0.139204	protein_coding	Chr16	6929699	6930385	+	sulfur E2	-
MD17G1031100	39.5351	42.1666	39.8311	15.2024	18.4477	17.1891	40.91	46.6034	52.3355	31.0904	34.2876	38.0921	15.6748	11.597	15.7235	15.0958	10.574	12.5587	16.2331	13.4607	16.8218	5.61896	5.38521	7.47473	-0.558435	0.0589504	0.0361612	0.903552	-1.10575	0.202719	-2.26156	0.0121848	protein_coding	Chr17	2249408	2253021	-	cysteine-rich RLK (RECEPTOR-like protein kinase) 42	-
MD03G1111600	14.8804	15.6284	19.5196	10.7254	8.39401	9.96278	16.8366	17.8766	15.4509	15.8513	12.9753	11.7945	2.1326	1.92358	1.89615	1.62386	1.07387	1.61233	4.41356	2.97064	2.00946	0	0.107914	0.149464	-2.75254	0.0101916	-1.71857	0.00589275	-2.77037	0.118024	-3.51154	0.00178341	protein_coding	Chr03	9716836	9718862	+	LOB domain-containing protein 1	LBD
MD15G1067700	14.7337	16.0906	14.7979	10.1937	10.1702	12.6848	14.0626	17.5558	19.4108	11.6628	13.2797	11.3923	7.3317	7.88007	6.00745	5.01266	9.68029	3.79633	5.17276	7.84939	7.81422	3.37346	1.91403	2.83052	-1.39579	0.0356524	-1.93347	0.033852	-1.86422	0.178636	-2.38532	0.00721406	protein_coding	Chr15	4703421	4706562	-	Reticulocyte-binding protein 2 homolog a	-
MD07G1221400	8.57817	6.34685	6.86629	6.44027	5.46719	5.87363	6.18895	6.45881	5.98431	4.90408	7.08324	5.88904	1.46714	2.37976	1.77004	2.51153	2.32787	1.44496	1.70167	4.60238	2.56827	1.06476	2.77271	0	-2.26915	0.027442	-1.45389	0.0339629	-2.75545	0.108377	-1.24695	0.47116	protein_coding	Chr07	29857713	29862275	+	ABC2 homolog 9	-
MD00G1179200	89.8384	87.9507	86.0451	66.7878	61.47	70.5333	113.95	88.6959	122.587	86.0564	95.4391	85.3589	33.7541	33.4174	33.3796	30.6214	34.4535	28.1049	35.6507	39.436	39.0298	23.0403	30.8097	32.0448	-1.31468	0.000317597	-1.30339	0.00721355	-1.44686	0.159424	-0.993173	0.00591876	protein_coding	Chr00	42089421	42092769	+	Prolyl oligopeptidase family protein	-
MD07G1186300	34.3468	36.5245	33.8279	24.0788	22.678	22.5485	41.3449	39.717	42.0622	34.4703	32.4465	32.2254	17.4315	19.4534	17.8645	12.3636	11.9238	9.92287	7.64301	6.70735	7.29408	5.96594	7.44466	8.92901	-1.11302	0.0100588	-1.12642	0.0127478	-2.04892	0.00259292	-1.5765	0.0131016	protein_coding	Chr07	26733159	26735913	-	Chalcone-flavanone isomerase family protein	-
MD09G1211100	52.0613	54.1981	39.9733	56.1216	50.0058	54.8706	68.8826	62.0483	60.3586	46.6335	47.5285	39.6028	21.985	14.4472	20.8973	15.6692	13.5329	14.8012	22.3566	26.4724	22.8694	8.65009	13.1083	17.6544	0.169279	0.517812	-1.60399	0.00138625	-1.70846	0.0323572	-0.776983	0.214695	protein_coding	Chr09	20573909	20579137	-	ATP binding microtubule motor family protein	-
MD17G1153200	4.24587	3.63767	4.56992	2.08453	1.41984	2.60675	5.0871	6.63717	8.28824	4.78014	4.97874	2.90718	1.84246	2.30315	2.32356	1.90051	1.09297	2.53372	2.2385	2.38332	1.68529	1.33902	0.174175	1.34348	-1.10437	0.0576458	0.798035	0.110296	-2.60079	0.0400019	-2.21169	0.100545	protein_coding	Chr17	14354194	14357637	+	Leucine-rich repeat receptor-like protein kinase family protein	-
MD13G1061900	47.3235	46.471	41.5905	33.0012	30.1277	30.9957	49.1623	55.8554	51.5678	41.6472	46.9053	46.528	7.87545	5.47819	8.18899	5.40883	8.98231	5.65773	13.6901	12.7235	14.2799	3.87638	2.61164	9.7063	-1.36518	0.0010499	-2.85358	0.000493763	-1.63654	0.017148	-2.96466	0.104662	protein_coding	Chr13	4334828	4338108	+	ABI five binding protein	-
MD14G1015900	1.20623	1.23794	0	0	0	0	0	1.38781	0.693248	0.690649	0	0	1.62401	2.34772	1.36128	2.67826	2.21094	5.57923	3.50557	1.93433	4.88121	2.31756	4.09388	1.10161	0.815146	0.661854	2.90273	0.0160397	2.65698	0.342184	1.71836	0.251274	protein_coding	Chr14	1442228	1445005	+	heat shock transcription factor A3	HSF
MD10G1284200	4.79411	4.76598	4.49297	5.92145	3.74657	4.62299	3.07199	3.53307	1.21681	2.33427	5.17455	1.27959	0.988121	2.50444	1.58461	1.87416	0.46228	0	1.53732	0.719922	0.369679	0	0	0	-2.37694	0.0299699	-1.71415	0.240719	-0.89275	0.709958	-1.31042	0.316615	protein_coding	Chr10	37437987	37440258	+	-	-
MD13G1046300	1.54283	1.0222	1.99864	1.41116	2.2633	2.43737	0.888277	2.9287	2.8723	1.39427	1.13992	0.968517	0.677383	1.6045	0.934327	0.760567	0.0895802	0	0.574536	0.316563	0.652381	0.113643	0	0.615855	-1.7982	0.0309677	-0.860159	0.305136	-1.45344	0.499967	-0.755461	0.306319	protein_coding	Chr13	3212051	3213124	+	galacturonosyltransferase-like 3	-
MD00G1135600	7.65775	8.13714	9.61944	7.61633	7.0846	6.64706	7.36013	8.22652	10.5222	7.30097	9.58219	11.1103	2.1031	2.368	2.59932	1.35813	1.71651	1.03792	3.53563	3.1675	4.11436	1.84506	1.82737	2.80435	-1.73907	0.0249184	-2.22731	0.000587073	-0.766904	0.425847	-1.57783	0.0716448	protein_coding	Chr00	29523497	29527008	+	purine permease 3	-
MD11G1049700	19.1242	15.9095	9.47399	7.71793	7.49969	6.52092	12.0474	9.6531	8.16135	6.30751	8.90031	9.99517	2.98257	1.91939	3.34644	1.97002	1.25293	1.41137	1.95884	2.25948	3.14504	1.53964	0.958579	3.09362	-0.295474	0.752412	-1.50541	0.0174889	-0.495332	0.599065	-1.85638	0.153877	protein_coding	Chr11	4257786	4259213	-	oxidoreductases	-
MD05G1299500	2.53463	3.72179	3.78788	1.33836	1.76224	1.48128	2.88259	2.47013	2.75596	2.66884	3.70391	3.81975	1.36082	0.96241	0.940153	1.20592	1.23959	1.2868	2.81181	1.90771	2.02049	0.921603	0.355554	0.797487	-0.933726	0.269778	-0.163131	0.429745	0.197312	0.782056	-1.8678	0.0252442	protein_coding	Chr05	43305625	43307734	+	-	-
MD14G1020100	73.3861	74.8243	71.5932	50.8954	48.5889	50.6148	62.2477	63.953	59.2794	50.9405	56.3938	50.894	27.5721	24.6024	27.69	13.6137	16.7547	14.3807	18.1926	19.769	18.6229	15.0845	18.3829	28.8584	-1.04584	6.45039e-05	-1.96723	0.000417656	-1.85763	0.00327566	-0.700179	0.332117	protein_coding	Chr14	1890362	1894078	-	Eukaryotic protein of unknown function (DUF914)	-
MD07G1248400	16.5592	16.1269	18.1168	12.2351	11.5741	11.9765	35.7198	43.3185	43.9542	27.8413	28.257	28.6874	1.27828	1.79761	1.9074	0.57205	1.32168	0.811368	2.09991	2.65437	2.45955	1.72898	1.67541	2.0528	-3.14871	0.00521667	-3.32338	0.000605077	-4.22369	0.00360807	-3.34854	0.000258671	protein_coding	Chr07	31772491	31775095	-	-	-
MD09G1010700	37.5317	35.0287	39.5754	26.7951	25.8651	23.499	39.7195	35.052	36.9366	29.9766	33.842	33.4453	16.3152	14.6026	13.5556	13.0424	11.4855	10.9943	13.9751	12.627	14.073	6.24435	7.69737	6.33405	-1.33926	0.0336019	-1.05494	0.0166736	-0.867194	0.0206575	-1.82921	0.00318044	protein_coding	Chr09	711449	716366	-	Protein of unknown function	-
MD10G1252600	96.3225	99.6443	99.4376	98.6047	101.172	87.8055	63.2706	56.6069	60.5553	69.1221	81.7709	78.0214	26.0371	31.6973	28.3081	17.4875	17.4277	20.6911	37.1286	41.0631	34.5478	15.0754	19.3175	25.1745	-2.21679	0.00107265	-2.21953	0.00269381	-1.11855	0.0510589	-1.28307	0.058318	protein_coding	Chr10	34545738	34548588	+	galactose-1-phosphate guanylyltransferase (GDP)s	-
MD15G1178700	200.432	220.622	207.461	129.838	131.92	129.016	162.181	188.878	182.477	123.075	159.772	141.045	87.033	70.3554	86.95	31.9377	67.6508	48.1389	46.8874	43.401	59.5437	29.13	46.5025	45.9387	-0.693738	0.0377799	-2.34196	0.0178381	-1.04976	0.203714	-0.839561	0.0443079	protein_coding	Chr15	14063141	14066114	-	SOUL heme-binding family protein	-
MD08G1011700	15.1433	19.827	14.1152	11.6651	15.7316	8.0432	10.788	9.59877	11.8939	14.869	13.9724	16.1095	0.3477	0.150739	0.146935	0.206475	0	0.111925	2.10547	0.125849	0.513967	0.573603	0	0.790681	-3.2999	0.0105776	-3.50175	0.0135481	-1.23509	0.607089	-4.11669	0.00619288	protein_coding	Chr08	884185	884669	-	Pathogenesis-related thaumatin superfamily protein	-
MD00G1131300	30.837	34.7691	29.5064	18.8208	20.5342	20.7958	44.2303	36.969	32.2162	30.1777	30.2445	30.413	7.91017	8.23117	6.68787	6.79513	9.20172	6.4888	15.7751	9.883	13.2302	10.1631	6.29266	10.967	-2.10196	0.0154871	-1.79487	0.00273672	0.0239015	0.977136	-2.20443	0.0219031	protein_coding	Chr00	28245770	28246468	-	Ribosomal protein L34e superfamily protein	-
MD13G1185200	47.1735	39.619	41.7007	29.7231	26.8026	27.7195	50.1458	47.2078	51.1723	43.6054	33.9561	31.795	4.5591	7.34853	6.33125	5.69173	0	2.98469	7.56855	12.206	14.6035	4.91307	1.96998	1.05283	-3.45082	0.0103498	-0.495703	0.632902	-1.78459	0.281806	-5.01699	0.00906941	protein_coding	Chr13	15766106	15768771	+	nuclear factor Y	NF-YC
MD08G1011600	16.1668	16.7512	16.0115	9.32496	9.03751	11.4094	11.0183	12.6383	12.3373	14.6252	14.9173	13.2124	0.585642	0.134208	0.294219	0	0	0.107629	0.448152	0.449783	0.676858	0.571404	0	0.742392	-2.95621	0.00394448	-3.18196	0.000822389	-2.84113	0.00810181	-3.9539	0.00730603	protein_coding	Chr08	881763	884183	-	Pathogenesis-related thaumatin superfamily protein	-
MD09G1082100	13.8863	17.0112	15.7583	7.59126	7.82748	9.91098	14.9546	19.65	16.2036	14.5352	16.4687	15.6605	3.56753	3.70992	3.29096	4.81002	5.42421	4.55994	4.38536	5.48246	5.39081	2.27531	3.00749	3.84667	-2.05001	0.00987653	-0.753622	0.0911158	-1.97726	0.065638	-1.52195	0.0180745	protein_coding	Chr09	5770846	5772798	+	NAD(P)-binding Rossmann-fold superfamily protein	-
MD13G1188500	0.230754	0.432587	0	0.17139	0	0	0.271564	0	0	0.488022	1.23304	1.96838	0	0.782763	0	1.88241	3.41402	0.725198	4.39138	3.17265	6.17022	3.37305	0.873513	3.38299	-1.35263	0.270829	0.107036	0.849757	4.55532	0.0003206	-0.597203	0.632894	protein_coding	Chr13	16051583	16052785	-	Protein of unknown function	-
MD15G1158200	48.0791	49.7026	43.8123	31.4365	44.5089	38.7993	46.5613	53.0887	52.9543	49.5047	55.1959	50.92	15.1941	13.4397	14.1144	6.92513	7.8647	9.06859	17.1746	15.303	14.8446	6.77083	15.2002	11.2977	-1.27416	0.00586113	-2.0452	0.0175683	-1.8678	0.0227343	-0.884678	0.0208456	protein_coding	Chr15	11745420	11748695	-	sugar transporter protein 7	-
MD17G1266700	215.991	213.01	211.649	249.967	256.071	218.856	211.468	226.205	239.707	236.309	196.301	215.723	579.261	552.735	549.559	402.617	460.915	449.512	724.314	695.337	749.336	614.058	737.777	688.057	1.46636	0.000556855	0.647642	0.0397541	1.76034	0.0114557	1.89011	0.00509474	protein_coding	Chr17	32712931	32716016	-	RNI-like superfamily protein	-
MD10G1062200	21.6673	23.0972	19.5157	15.2871	13.5033	14.7675	29.1238	30.2398	29.8819	28.4742	27.5347	29.5766	6.15534	6.07637	5.98024	4.53956	6.19545	5.19644	6.80515	7.32073	7.44416	6.14078	6.23205	8.49955	-1.48992	0.0106066	-1.64236	0.00394946	-1.95361	0.00227104	-1.76764	0.0168749	protein_coding	Chr10	8399924	8403346	+	3-oxo-5-alpha-steroid 4-dehydrogenase family protein	-
MD15G1246200	47.2542	47.2358	45.1987	40.2576	34.4272	34.996	87.3023	96.2284	88.0168	68.3867	65.7475	60.6554	8.2765	8.1077	8.64949	4.76299	4.96909	4.03703	4.3061	4.52803	4.54685	2.94101	3.37833	7.78258	-2.17998	0.0001307	-2.98567	0.000676036	-4.1604	0.000488713	-3.01918	0.0468716	protein_coding	Chr15	20430025	20432315	+	flavanone 3-hydroxylase	-
MD10G1278900	13.1096	15.2498	12.3988	10.8903	9.91237	11.0874	16.3624	12.4567	16.5261	15.4932	18.7263	13.8694	4.16811	4.71137	3.15281	4.18433	5.56148	3.50056	8.58874	9.57362	7.84764	0.86977	1.67006	4.18119	-1.99194	0.0442006	-1.63986	0.00585495	-1.15289	0.210416	-1.32154	0.261441	protein_coding	Chr10	36990184	36994780	-	Protein of unknown function (DUF688)	-
MD10G1109800	11.154	11.8159	12.267	10.3693	9.69504	9.18527	20.5667	13.3522	13.2587	17.9775	12.1576	7.76707	5.02502	6.6739	4.02152	5.21406	5.10059	5.4559	7.26152	4.99037	5.37767	5.84573	3.08194	1.19445	-2.11518	0.0109498	-0.758786	0.00967424	-0.181894	0.880484	-2.92325	0.122245	protein_coding	Chr10	18052792	18054766	-	Protein kinase superfamily protein	-
MD09G1254500	3.31268	3.63154	3.71821	3.46556	3.25037	3.69361	4.66177	4.47988	4.37264	3.78645	3.37002	3.79188	1.37378	1.48593	1.48906	1.33241	1.11455	0.999192	1.1442	1.65109	1.54794	1.55042	1.00659	1.28499	-1.02046	0.00927135	-0.999878	0.0129929	-1.3499	0.0735689	-1.47632	0.00064539	protein_coding	Chr09	32597383	32605957	+	plastidic GLC translocator	-
MD17G1010000	53.4762	56.2647	55.9829	32.0159	28.7312	28.9175	58.1559	56.3774	56.6954	45.502	49.0675	45.869	14.1295	12.4808	13.6253	11.7451	14.3104	13.3693	20.608	18.571	22.8598	7.85975	11.3531	11.6861	-1.6847	0.00138406	-1.36333	0.00407792	-0.711395	0.0114449	-1.40824	0.00262796	protein_coding	Chr17	618233	622918	-	Protein of unknown function	-
MD04G1080300	32.7236	34.5914	38.8536	24.8866	22.4201	22.0623	40.0342	38.3169	35.6886	35.9609	41.9277	40.675	9.70112	10.6456	9.90625	8.49059	10.7897	9.94328	7.36372	6.70678	6.38596	8.23334	12.0807	13.9575	-2.1079	0.00259751	-1.45192	0.00459905	-2.26194	0.00889126	-0.955866	0.0638972	protein_coding	Chr04	11030265	11033222	-	cytochrome P450	-
MD10G1240600	42.855	41.5506	42.9091	39.6887	37.6716	36.5387	22.4974	22.712	16.8584	26.5036	26.8682	24.7847	17.1606	16.3599	15.4071	7.76825	7.34802	5.93073	18.25	17.4462	18.2464	3.6059	5.77507	10.0032	-1.36681	0.00492951	-2.46814	0.00206299	0.229632	0.756095	-0.912241	0.310582	protein_coding	Chr10	33605650	33607690	-	cytochrome P450	-
MD06G1210500	1.95649	2.14595	1.4587	1.52089	1.42351	1.08202	2.56947	3.03354	3.03497	1.1629	1.24336	1.80589	0.267258	0.263034	0.172338	0.508861	0.333575	0.410458	0.380064	0.62815	0.354856	0.0923429	0.236496	0.58865	-1.02323	0.107438	-0.672572	0.0701749	-2.29056	0.000865827	-0.608886	0.318596	protein_coding	Chr06	34331787	34332284	-	Protein of unknown function	-
MD03G1029400	6.80226	6.064	7.14196	4.78054	3.72705	3.86903	5.33701	4.8423	5.85272	4.5937	5.58668	4.26234	2.39938	2.12785	2.05375	1.61976	1.03362	0.913904	3.0777	2.73225	3.71392	0.764165	1.42026	1.70098	-1.3022	0.0253254	-1.15514	0.0666281	0.1497	0.754933	-0.567862	0.123303	protein_coding	Chr03	2394969	2399077	-	Sec14p-like phosphatidylinositol transfer family protein	-
MD09G1287200	28.0008	29.1317	29.6559	28.5303	28.1328	23.1532	31.9801	26.8144	30.0123	28.1718	28.1708	28.2856	7.95798	8.85444	8.62846	6.37762	7.1613	5.98391	11.3848	10.7885	9.66013	6.80312	8.13365	8.27612	-1.8809	0.000948445	-2.21693	0.00112216	-1.48958	0.0598162	-1.43802	0.000647677	protein_coding	Chr09	36627377	36631151	+	shaggy-related kinase 11	-
MD02G1283400	8.4058	7.98712	8.533	5.98084	6.18061	6.45717	8.45325	12.7138	10.9428	7.78865	7.71006	8.23078	0.746564	1.34436	0.759119	0.735681	1.55795	0.931909	1.88915	1.78971	1.62942	1.51276	1.71373	1.36144	-3.19841	0.000286939	-2.35432	0.0020553	-2.72735	0.0368056	-1.77409	0.00193259	protein_coding	Chr02	33988588	33990880	-	sequence-specific DNA binding transcription factors	Trihelix
MD04G1224000	5.32878	3.51434	7.877	6.16202	7.09764	5.77037	13.5897	4.74003	9.94502	9.14528	9.80461	3.64557	3.33853	5.22523	1.37312	0.451255	1.74713	0	4.3714	1.11228	4.02401	0	2.22897	3.45383	-3.32979	0.0736112	-3.74594	0.00249027	2.86342	0.223153	1.08188	0.393431	protein_coding	Chr04	30405162	30408707	+	calcium-binding EF hand family protein	-
MD04G1011900	903.601	935.072	833.573	928.194	635.768	692.943	685.384	578.756	590.341	671.271	873.96	860.733	296.776	203.905	208.281	142.005	153.916	149.759	208.256	217.281	225.282	183.302	199.919	211.637	-1.19025	0.139898	-2.48179	0.00874993	-1.14866	0.0595904	-1.75781	0.0141471	protein_coding	Chr04	1342274	1345372	-	GTP binding Elongation factor Tu family protein	-
MD10G1146300	14.3801	14.5593	12.7426	13.4975	13.8303	13.8349	15.7768	15.6418	16.6558	12.7997	14.3305	13.8885	3.96345	3.61381	3.81471	3.56344	3.26367	2.75026	4.50927	3.74134	3.88934	2.55634	1.78044	3.47321	-1.30549	0.00522939	-1.88356	0.00268924	-1.61461	0.0217513	-2.23366	0.0260951	protein_coding	Chr10	23251440	23255071	-	ribonuclease 2	-
MD11G1244800	3.09378	2.83331	2.71397	1.65199	1.63188	2.34125	3.39832	2.26531	2.40719	1.81829	1.30918	2.1426	0.394225	0.461803	0.286827	0.351234	0.460854	0.266237	0.96112	1.13572	0.813661	0.156149	0	0.462427	-1.68039	0.00697629	-1.14058	0.0363244	-0.981379	0.304104	-1.43837	0.0769862	protein_coding	Chr11	35547099	35548059	-	Dynein light chain type 1 family protein	-
MD14G1242600	2678.33	2607.71	2636.83	2580.96	2567.05	2531.25	2477.13	2469.55	2546.56	2562.24	2579.85	2418.34	1027.3	1002.74	1033.86	7.03284	912.794	896.627	1182.06	1247.54	1148.3	873.453	7.63122	1041.26	-1.28925	0.000149036	-7.38651	0.246895	-1.37726	0.000383359	-9.85606	0.131127	protein_coding	Chr14	32107111	32108000	+	-	-
MD01G1167600	1.9598	2.82303	2.3625	1.80133	2.99509	1.758	4.35386	3.57427	3.46841	3.23872	3.08425	2.45943	0.146108	0.514426	0.128756	0.124119	0.0332599	0.347349	0.552401	0	0.129696	0.227088	0.83299	0.312548	-2.24556	0.0224505	-1.19816	0.0940509	-1.05808	0.342085	-0.794545	0.112682	protein_coding	Chr01	27221387	27222127	+	Protein of unknown function	-
MD12G1033500	4.4726	2.61062	3.40991	2.3753	2.54173	2.14582	4.16741	4.41907	3.63364	2.83587	2.01064	3.70938	0.284306	1.07895	0.776891	0.192621	0.939933	0.320114	0.561938	0.339885	1.52644	0	0	0.206075	-2.43492	0.0743091	-2.00613	0.00126012	0.568503	0.542952	-1.96707	0.0391527	protein_coding	Chr12	3700658	3702967	-	S-locus lectin protein kinase family protein	-
MD10G1079700	1.33889	0.963051	1.59709	0.638414	2.01808	1.20428	2.07428	1.18413	2.68195	2.98797	3.38433	2.63508	2.91581	3.1635	2.21842	6.92212	7.72753	9.49412	14.762	14.4822	13.5076	10.1364	12.8988	12.3498	-0.0315104	0.953057	2.15733	0.0529543	2.28471	0.148576	2.17394	0.000456463	protein_coding	Chr10	11592693	11595756	-	polyol/monosaccharide transporter 5	-
MD17G1035100	185.575	197.809	195.692	126.305	129.483	126.881	155.674	170.544	179.691	113.215	125.848	114.037	66.2063	61.0948	65.037	51.1684	54.5106	45.4067	55.374	64.8635	62.9276	38.9809	50.0019	52.5012	-1.37896	0.0022198	-1.55398	0.00101508	-1.84086	0.0225665	-0.75987	0.0137831	protein_coding	Chr17	2517727	2520624	-	cyclophilin 38	-
MD12G1162100	138.507	144.229	140.585	80.4398	70.9255	79.5125	166.179	170.425	172.41	110.902	122.793	117.414	32.2557	34.1001	36.0823	46.1508	46.5499	44.1203	72.1945	51.4334	61.3255	34.0944	42.0555	44.5069	-2.00676	0.00205446	-0.77667	0.0145521	-0.781367	0.296973	-1.06885	0.00699626	protein_coding	Chr12	24325715	24326773	-	glycerol-3-phosphate acyltransferase 6	-
MD02G1276200	34.33	36.4246	32.0434	43.0341	55.4414	50.0005	53.2468	34.7915	40.693	51.7518	43.7047	52.1134	171.596	152.5	180.325	172.405	178.171	182.83	124.164	126.514	111.11	207.703	219.896	198.891	2.81638	0.000246244	1.85903	0.00597828	1.64637	0.18838	2.0183	0.00388237	protein_coding	Chr02	33089799	33096855	-	-	-
MD06G1121600	38.6578	38.2467	37.6163	28.7405	27.0661	26.708	41.2407	45.8535	41.2097	33.8955	31.9053	33.7534	14.2468	14.9914	14.9973	7.25874	4.56792	6.68173	16.8891	14.6994	16.6235	4.93662	6.85276	9.34871	-1.36328	0.000873224	-1.42243	0.00759716	-1.00298	0.0654037	-1.47296	0.0559148	protein_coding	Chr06	26295540	26300096	+	GroES-like zinc-binding dehydrogenase family protein	-
MD13G1125000	47.6308	47.4688	49.5501	18.3483	17.5731	16.5084	49.6563	41.8774	44.8246	31.8572	35.0267	32.7536	6.9298	10.4248	7.86538	10.2277	12.596	9.24901	19.8288	19.3684	19.9574	11.9079	10.0329	12.7516	-3.3931	0.000816572	-1.1402	0.000735079	-0.83945	0.0805388	-1.58687	0.00944184	protein_coding	Chr13	9266851	9268077	+	NAC domain containing protein 83	NAC
MD03G1287000	30.5222	34.3697	29.1375	25.6656	18.7906	35.4358	32.5138	57.4372	61.6004	46.8466	51.252	44.3894	2.3314	4.10767	1.92386	2.54372	3.11967	5.71766	9.81969	18.803	12.249	7.2639	16.3002	14.2267	-4.46281	0.00650291	-1.9255	0.108529	-4.42245	0.0432899	-0.482647	0.0414216	protein_coding	Chr03	36622212	36624655	-	SPX (SYG1/Pho81/XPR1) domain-containing protein	-
MD01G1055000	21.0864	19.0733	20.2076	12.6285	14.2533	14.1884	23.9799	23.7069	17.9549	13.3682	14.2649	17.03	6.95498	6.45303	6.45703	4.03261	4.64056	4.69109	6.87492	6.3369	4.83942	3.00332	2.67394	3.14491	-1.39323	0.00628904	-1.47104	0.00465578	-2.09276	0.113658	-2.16893	0.00469627	protein_coding	Chr01	15949527	15950940	-	Remorin family protein	-
MD07G1117900	7.92413	6.83258	7.56229	2.5965	3.98004	3.28016	4.11356	5.03253	6.99146	4.66071	4.90091	4.47287	2.76491	1.07394	1.97394	2.16166	1.19825	0.857786	2.1656	2.28847	2.7571	1.37149	0.952925	1.54111	-0.162667	0.811882	-0.7217	0.348904	-1.04864	0.397369	-1.50726	0.0151399	protein_coding	Chr07	14474258	14476913	+	plasmodesmata-located protein 8	-
MD13G1093600	4.5414	2.98553	3.30776	2.37175	3.36771	2.49345	4.18457	3.36497	3.82059	1.59465	2.29526	1.38305	1.63553	1.66986	1.09241	0.791041	1.46094	0.981132	2.1362	0.882963	2.75652	1.42406	0.619951	1.67231	-1.21816	0.192034	-1.34582	0.0222821	1.86062	0.0275926	-0.635542	0.423015	protein_coding	Chr13	6596691	6599804	-	pantothenate kinase 1	-
MD00G1124900	6.84717	8.22367	6.97984	3.81228	4.42108	5.01042	10.4733	6.94882	7.65412	6.4962	6.5318	6.84002	1.90348	2.15047	1.94281	1.34879	1.88102	1.22772	3.17845	2.28142	2.79239	1.88923	1.72504	2.05528	-1.59292	0.0170097	-1.43469	0.018006	-0.173085	0.830504	-1.46728	0.00168187	protein_coding	Chr00	26689026	26689745	-	Ribosomal protein L34e superfamily protein	-
MD04G1183800	93.2805	85.672	76.3244	62.1754	80.4246	65.8094	93.1657	73.3674	65.9228	97.0672	64.5156	63.299	24.532	13.5438	25.3826	15.7774	12.7573	19.3975	35.3724	32.9198	26.4208	15.9171	21.1481	21.5715	-0.0763459	0.798982	-1.55077	0.0236292	-1.37215	0.265011	-1.40203	0.0959654	protein_coding	Chr04	27501582	27503303	+	-	-
MD00G1018700	3.50553	4.75903	4.13711	1.56442	1.56404	1.71867	3.04409	4.53746	4.80062	2.18319	2.53966	1.47666	1.56697	1.39387	2.12858	1.32917	0.645613	1.53338	1.906	2.47171	1.3883	1.36547	0	2.46013	-0.401549	0.515673	0.42795	0.0213601	-2.64605	0.0127103	-1.38619	0.401098	protein_coding	Chr00	3198553	3199867	-	hemoglobin 1	-
MD07G1175100	101.901	99.5618	98.9213	91.248	83.3781	81.8185	86.5001	83.3182	82.5092	71.8479	73.7936	73.6701	26.1297	23.5377	26.5635	8.53123	11.5389	11.721	36.0846	34.7224	35.1721	12.8778	12.9481	21.0422	-1.5942	0.000256177	-3.14411	0.00232117	-1.09489	0.00228176	-1.92889	0.0453978	protein_coding	Chr07	25365802	25372435	+	PATATIN-like protein 6	-
MD16G1046200	24.9744	32.3112	27.1794	22.48	24.179	22.0448	19.6785	18.6279	15.3709	23.4174	22.3473	18.5083	77.3036	77.9323	85.7884	68.0279	73.5777	88.1341	80.9812	89.7995	75.1626	105.236	101.499	88.4938	1.70835	0.0331399	1.78174	0.00807369	1.79867	0.0657505	2.08133	0.00857044	protein_coding	Chr16	3211379	3215454	-	Plasma-membrane choline transporter family protein	-
MD14G1234500	3.04945	2.7451	2.07733	0.671845	0.713503	1.37415	2.17142	2.50046	3.2863	0.933414	0.925784	1.16662	0.288662	0.865828	0.743145	0.292435	0.912884	0	0	0.448291	0	0	0	0	-1.54726	0.146438	-1.22837	0.144291	-3.40052	0.0086272	-1.05678	0.00573752	protein_coding	Chr14	31422058	31425370	+	myb domain protein 6	MYB_related
MD06G1162100	11.7801	11.8543	13.9341	7.0386	5.64346	6.96126	16.028	15.2082	14.2783	12.6447	16.8797	13.0001	4.16984	4.69735	3.27371	2.45467	2.69043	1.67872	4.7927	4.89528	5.48475	1.01965	1.41979	1.80856	-2.19189	0.00881337	-1.54046	0.022901	-0.994572	0.0305024	-2.075	0.00949969	protein_coding	Chr06	30282963	30287575	+	proline transporter 1	-
MD03G1140400	32.8454	22.4782	48.3515	34.3669	34.7114	32.4651	48.1413	64.363	77.4457	47.7545	32.0804	26.8758	0	0	0	0	1.01576	0	0.418543	0	1.84388	0	0	2.98118	-5.85588	0.015713	-6.04051	8.59064e-05	-2.55083	0.286581	-3.72533	0.140285	protein_coding	Chr03	14663051	14664555	+	2-oxoglutarate (2OG) and Fe(II)-dependent oxygenase superfamily protein	-
MD01G1174400	38.3156	39.8407	39.9463	30.3694	26.7307	25.3156	39.9542	42.496	37.6786	35.6585	38.5343	37.7302	12.3764	11.3865	13.0273	10.7222	13.6774	11.1724	13.6216	15.1037	12.7674	10.4441	11.5452	13.0193	-1.3273	0.00324394	-1.57681	0.00156848	-2.0003	0.00680233	-1.34347	0.00550797	protein_coding	Chr01	27556734	27559815	+	glutamate dehydrogenase 2	-
MD07G1233400	53.4164	53.3449	51.1336	31.6349	31.4184	33.1383	65.9585	70.0243	66.9686	47.5717	49.8601	42.1324	6.80077	7.28967	7.24613	4.4622	6.62437	3.96625	7.11747	8.33109	9.45648	5.33909	8.26211	11.2298	-2.77394	0.000273803	-3.13044	0.000644075	-2.68383	0.0173542	-1.44893	0.0573812	protein_coding	Chr07	30720185	30722337	-	Chalcone-flavanone isomerase family protein	-
MD16G1159900	1.73392	1.46075	1.81665	1.2297	0.889178	1.33909	1.74356	1.92061	0.999692	2.88066	2.02391	2.41448	1.04546	1.38772	0.598731	0.326156	0.186548	0.0788877	0.0517618	0.370352	0.250912	0.0545708	0	0	-1.37467	0.0575523	-0.790143	0.0866167	-1.23606	0.330137	-1.94481	0.00522211	protein_coding	Chr16	12957582	12958061	-	MLP-like protein 423	-
MD08G1062400	29.3704	30.2855	31.0144	14.599	13.0564	12.7596	35.4398	39.82	37.7479	27.5357	30.9619	27.1093	8.16743	9.68354	7.88066	2.07322	4.96611	3.25008	1.0861	2.22416	1.60825	1.32586	0.6737	1.60972	-2.26003	0.000251104	-2.64278	0.00714031	-4.95086	0.00756114	-4.0796	0.0041196	protein_coding	Chr08	4930391	4930891	-	-	-
MD02G1034100	15.2838	15.073	15.8344	13.2187	11.8847	13.1606	15.769	13.6449	12.1184	14.7535	9.42899	9.80626	3.93524	3.85774	3.62894	3.21094	3.21601	3.09274	6.59627	7.73404	9.04568	2.51886	1.95286	2.13768	-1.8689	0.000678391	-1.72944	0.000735502	-0.0762881	0.921552	-2.30681	0.0194211	protein_coding	Chr02	2624655	2626430	+	Mitochondrial substrate carrier family protein	-
MD12G1051200	0.975703	1.00701	1.1172	0.998758	1.21257	0.826844	1.12211	0.733732	0.695875	0.719888	0.760545	0.845795	3.50914	3.98475	3.51591	7.30853	7.06111	5.82274	8.84871	9.25846	8.01932	5.88374	6.13316	5.44413	0.82365	0.000594689	1.72494	0.00708318	2.34276	0.0318288	1.9368	0.000874762	protein_coding	Chr12	5815473	5816498	-	Galactose oxidase/kelch repeat superfamily protein	-
MD13G1202200	2.54648	1.86699	2.9062	1.25004	2.17103	1.96784	3.88004	4.92103	3.81415	3.93497	2.97986	2.91137	1.14092	1.879	2.25706	0.794216	1.64966	2.2102	2.16518	0.745878	2.35504	1.25916	0.371784	0.385548	-0.899151	0.365641	-0.18415	0.815107	1.26151	0.305622	-2.36175	0.00677052	protein_coding	Chr13	18133923	18137684	+	G-protein gamma subunit 2	-
MD15G1091000	45.1989	50.5967	44.6018	37.3717	33.1399	36.1821	46.4074	45.9051	48.2143	30.3808	32.3453	30.3738	17.655	19.6168	17.6805	10.2376	9.80158	10.2144	11.119	11.5783	10.3234	5.45888	12.3328	11.5373	-1.50102	0.0126608	-1.64488	0.000933523	-2.36813	0.000420253	-0.254153	0.388055	protein_coding	Chr15	6302898	6307658	-	NADP-malic enzyme 3	-
MD03G1229000	22.3002	22.7027	16.8872	13.3423	6.12401	10.8187	12.662	21.6821	23.2141	9.37443	12.8483	23.2072	15.5839	20.0856	13.0616	5.11061	12.3147	7.39732	7.60271	8.22837	4.96244	2.55626	1.13403	6.26179	-0.95204	0.318273	-1.26938	0.251431	-3.63927	0.0402173	-2.50499	0.232712	protein_coding	Chr03	31457696	31458490	+	VQ motif-containing protein	-
MD02G1022400	5.14105	5.60542	8.90368	0.950846	1.76901	2.26839	15.4629	14.5382	14.5062	5.97319	9.42676	11.0427	1.03618	0	1.28488	1.12571	5.95571	1.71763	3.37536	1.90847	3.54544	0	0	0	-0.379786	0.804606	-1.21397	0.287518	-0.315989	0.506494	-3.25674	0.0150032	protein_coding	Chr02	1571661	1574762	+	heptahelical transmembrane protein1	-
MD04G1063300	251.687	250.97	247.834	170.367	144.832	143.775	260.629	268.202	283.007	177.62	200.312	180.489	63.8368	53.708	48.8578	44.1464	50.976	54.1453	56.7242	61.2439	59.2972	26.7422	36.0171	64.8514	-2.0169	0.0203487	-1.70963	0.00903408	-2.41877	0.00125116	-1.2689	0.220972	protein_coding	Chr04	8373208	8377275	+	Nodulin MtN21 /EamA-like transporter family protein	-
MD17G1061000	3.33366	2.65296	3.47938	1.32597	2.53674	3.44649	11.3048	8.28959	12.9478	5.29684	5.39746	6.29296	0.25244	0.377316	0.52009	0	1.14267	0	0	0	0	0	0	0	-1.76719	0.0359571	-2.41855	0.0764071	-3.45343	0.0324992	-2.78827	0.000587023	protein_coding	Chr17	4934698	4936060	-	HXXXD-type acyl-transferase family protein	-
MD11G1123600	23.3185	22.7599	19.7545	18.2173	16.8662	16.843	22.1783	23.7838	25.7981	21.064	19.9114	5.97498	0.896751	3.76704	0.870825	3.58814	0.616045	0.747415	2.05949	7.99865	7.67894	0.842658	5.14065	1.25875	-5.77134	0.00971283	-2.11974	0.143941	-2.95183	0.347509	-0.0913419	0.955997	protein_coding	Chr11	11357890	11361637	+	tetraspanin3	-
MD17G1215700	534.598	532.751	511.294	408.471	385.201	397.788	617.114	599.84	611.076	596.202	588.95	559.149	115.66	137.686	115.122	124.85	132.753	124.947	132.648	132.827	133.711	164.764	176.904	189.71	-2.56915	0.00121025	-1.73869	0.000108992	-2.1365	4.62921e-05	-1.51733	0.00128169	protein_coding	Chr17	26277687	26283914	+	Inorganic H pyrophosphatase family protein	-
MD02G1056200	278.595	244.694	245.983	125.831	138.69	123.429	249.732	238.107	230.223	190.435	213.535	191.493	65.514	46.0526	67.0661	45.8852	62.2165	52.7107	133.232	151.964	128.542	32.1321	29.5091	57.883	-0.974703	0.0525653	-1.68362	0.00329219	-1.26992	0.0281033	-2.08566	0.0825635	protein_coding	Chr02	4553439	4558023	+	Fibronectin type III domain-containing protein	-
MD12G1194000	16.773	17.7096	16.3161	17.4353	16.6666	17.5007	20.0786	20.6824	18.7223	17.5361	19.5448	14.7352	7.19438	6.93619	6.99024	4.08162	5.31553	5.01881	5.85349	7.04029	5.54471	4.24619	4.45089	5.91067	-1.02313	0.00356769	-1.85483	0.00284319	-2.23388	0.00641956	-1.30433	0.0484655	protein_coding	Chr12	27540549	27544608	-	Auxin efflux carrier family protein	-
MD07G1217800	3.7238	2.71793	3.49969	3.20168	2.84908	4.30027	3.18323	9.94135	7.00325	2.95475	4.79753	4.91464	4.04747	6.37483	2.67948	7.55995	7.50532	11.0544	15.1045	14.8659	14.9623	7.88048	16.9896	8.55209	-1.46999	0.13133	1.6191	0.0323098	-0.156009	0.943111	2.22229	0.0635682	protein_coding	Chr07	29531734	29533668	-	-	-
MD10G1011900	16.1037	15.0327	14.537	8.61784	7.0456	9.36697	13.0867	14.0083	13.5904	7.41144	6.86437	9.19322	5.02105	5.96706	5.51509	2.7727	3.09596	2.41265	5.14716	5.04461	4.74684	2.51212	1.75298	3.67226	-1.57522	0.00884278	-1.46784	0.0184227	-1.51041	0.00248873	-1.60387	0.0898223	protein_coding	Chr10	1603165	1604555	+	Thioredoxin superfamily protein	-
MD03G1082600	3.96746	4.47047	3.19336	1.70024	1.54222	1.56272	3.23677	3.31723	3.68555	3.00173	2.43123	2.49346	0.778569	0.744046	1.12571	0.711923	0.921438	0.429642	1.45503	1.93367	1.54766	0.656343	0.414391	0.562035	-0.759129	0.199414	-1.02919	0.0114074	-1.39155	0.015676	-1.51809	0.00438421	protein_coding	Chr03	6690831	6691304	+	Ctr copper transporter family	-
MD07G1085500	130.855	129.837	131.579	79.5599	77.5645	75.5954	109.002	104.447	107.937	85.7899	81.8934	77.3957	29.9329	28.6203	29.1122	19.6427	19.3211	20.0613	32.8703	32.5775	37.3084	19.4648	20.5309	26.8157	-2.04622	6.19661e-05	-1.90191	7.72207e-05	-1.16826	0.0112454	-1.58819	0.0212506	protein_coding	Chr07	8837036	8840599	-	ubiquitin-specific protease 13	-
MD14G1202500	12.536	13.1541	19.1718	10.6617	9.81559	11.2713	16.547	11.575	19.3153	17.0695	7.19828	10.0608	5.8303	5.6353	2.9532	3.27125	7.1075	4.9601	6.79792	9.58334	4.7632	8.0614	3.79874	3.35177	-2.65877	0.0895992	-1.71145	0.0367343	-3.01682	0.100019	-2.56568	0.0550599	protein_coding	Chr14	29107600	29108360	+	-	-
MD11G1249800	7.27919	6.87264	7.38617	5.17502	4.76147	5.73044	9.62199	7.36289	8.13992	9.53967	11.0517	10.2017	1.25108	1.44734	1.04882	3.49722	4.28319	2.42096	2.88908	2.95359	2.54144	1.54828	1.80372	1.76634	-2.31191	0.00104842	-1.00484	0.0711038	-1.32398	0.111494	-1.82733	0.000717097	protein_coding	Chr11	36203397	36205344	+	VQ motif-containing protein	-
MD11G1032700	9.85739	7.7747	8.25293	6.59138	5.66941	4.88959	12.3771	10.8875	12.4664	6.91017	5.91375	4.92055	3.29882	4.72592	4.45893	2.49186	4.13551	2.86084	7.49696	6.83002	8.62953	1.10482	0	2.54037	-1.38659	0.095848	-1.39064	0.00625945	0.186796	0.59545	-2.50296	0.175911	protein_coding	Chr11	2833606	2838321	-	Sec14p-like phosphatidylinositol transfer family protein	-
MD16G1265000	103.748	100.49	104.934	65.9888	69.2046	69.8391	101.291	89.5676	93.3539	95.0103	92.1689	89.099	17.8203	23.439	16.3067	9.70678	12.4684	13.1284	22.9144	23.8618	25.0031	11.4096	9.43873	20.375	-3.3307	0.00079158	-2.5567	0.00360379	-1.65727	0.00995179	-2.6601	0.0527129	protein_coding	Chr16	33644351	33646630	-	CONSTANS-like 5	DBB
MD07G1230600	107.278	101.126	99.7254	71.239	76.617	76.6668	103.724	91.1746	91.491	77.1951	78.4936	70.5694	56.3668	58.1261	59.2571	16.7151	21.7512	19.7242	21.1898	22.9001	22.5405	15.2764	18.2216	22.3945	-0.789701	0.0146614	-2.15794	0.00225198	-1.93012	0.0123331	-1.5018	0.0169758	protein_coding	Chr07	30498119	30501840	+	Major facilitator superfamily protein	-
MD15G1354500	4.19291	3.25192	2.77339	4.19009	2.2113	2.26301	4.66693	8.72254	7.53045	6.00589	2.44048	5.99757	2.53582	0.929983	1.33386	0.697944	4.00951	0.857517	1.55581	2.32117	0.654994	1.17076	1.93361	1.42395	0.665572	0.468462	-2.5466	0.0150606	-4.78069	0.00824402	-1.10715	0.347726	protein_coding	Chr15	42579600	42583294	-	camphor resistance CrcB family protein	-
MD01G1210600	247.883	259.949	263.004	188.158	182.436	172.088	289.941	314.631	338.648	292.855	304.645	299.579	47.5911	48.2779	46.774	38.0512	47.2964	36.0194	97.6098	99.5667	93.1791	40.7619	41.9643	72.4663	-2.51319	0.000143478	-2.60867	8.06345e-06	-2.10923	0.00461166	-2.20042	0.049692	protein_coding	Chr01	30436338	30437765	+	UDP-glucosyl transferase 88A1	-
MD14G1062600	4149.29	4226.41	4318.62	3270.78	3127.68	3197.2	5621.74	5608.69	5447.89	3852.62	4102.85	6037.36	768.213	845.235	771.46	294.794	449.341	400.303	585.636	895.591	1007.55	240.941	282.737	668.785	-2.72922	1.02019e-05	-3.52098	0.00215628	-2.64217	0.12571	-3.06381	0.101212	protein_coding	Chr14	6656830	6657842	+	polygalacturonase inhibiting protein 1	-
MD15G1143600	6.79542	12.7407	5.03862	4.54288	4.52576	2.13448	4.57836	6.14467	7.0393	1.69427	2.8509	3.23521	0.391437	1.76705	0.403233	1.32187	0.321256	0.540868	0.974002	2.88491	1.19347	0	0	0.22232	-3.58427	0.14211	-1.19332	0.27496	-4.11401	0.0160305	-1.59809	0.0758147	protein_coding	Chr15	10596103	10600968	+	Endonuclease/exonuclease/phosphatase family protein	-
MD02G1308200	2.2623	2.02257	2.27838	2.19994	2.59474	2.10665	1.79481	1.56236	1.98753	1.80113	1.4113	1.00721	0.303042	0.998581	0.551384	0.472291	0.744705	0.68023	0.418341	0.802515	0.578632	0.52142	0.334637	0.526363	-2.10094	0.00942322	-1.22552	0.00915186	-1.35145	0.086406	-0.830188	0.136921	protein_coding	Chr02	36349911	36350363	+	Protein of unknown function	-
MD06G1100200	7.62214	6.83594	6.3643	4.3846	5.0403	2.93295	12.5515	10.215	10.4294	11.2937	8.50154	8.88068	0.181514	1.08888	1.11908	3.76187	5.85288	1.75601	2.71256	1.95559	2.50769	2.03529	1.05967	2.08867	-2.93	0.0731321	-1.5473	0.0695802	-0.864172	0.115955	-2.54707	0.0135205	protein_coding	Chr06	23657684	23661997	+	Leucine-rich repeat protein kinase family protein	-
MD07G1233600	32.1297	30.0986	29.3569	29.0064	22.3857	24.0397	22.1437	25.5751	30.4746	22.1069	28.2016	26.9502	6.13167	7.34983	8.44033	10.9712	6.78192	11.1456	10.5574	10.7389	7.35055	7.29867	6.11067	7.75838	-1.93756	0.0310359	-0.600659	0.191823	-2.81691	0.0237192	-1.85471	0.0149749	protein_coding	Chr07	30730931	30731656	+	Protein of unknown function	-
MD02G1054900	14.4522	15.4509	16.2929	14.8471	14.7933	13.7372	20.7901	19.0094	25.8443	17.9844	17.9559	14.0084	2.88631	3.05627	2.24216	3.22758	2.53368	2.6786	7.15537	7.68557	6.78276	1.91264	1.45173	6.17406	-2.62858	0.00452496	-1.88801	0.00230488	-1.9784	0.0538188	-1.88372	0.251781	protein_coding	Chr02	4420254	4422008	+	2-oxoglutarate (2OG) and Fe(II)-dependent oxygenase superfamily protein	-
MD01G1235500	1036.58	1012.86	999.577	752.909	744.871	681.432	970.559	1036.52	1037.22	917.983	927.376	907.693	153.89	161.835	158.881	144.58	175.741	155.343	176.572	185.339	188.233	158.529	171.482	264.183	-2.75286	9.37339e-05	-2.51398	0.000144508	-2.55597	0.00128449	-1.85021	0.0479566	protein_coding	Chr01	32295604	32299681	+	Major facilitator superfamily protein	-
MD02G1254600	5.59146	5.72018	6.45274	4.20107	4.44595	2.90342	6.64466	7.72045	8.55313	5.0332	4.67878	4.98808	2.40238	2.34164	2.47831	2.30709	1.3104	1.25889	5.03089	4.82732	4.5707	1.29574	0.736179	1.62094	-1.07393	0.0192784	-0.817465	0.252639	-0.996244	0.117638	-1.77544	0.0262128	protein_coding	Chr02	30624666	30630552	+	Protein of unknown function	-
MD08G1014400	29.9253	34.565	29.0433	23.2809	23.0528	24.0959	35.6325	34.4732	35.7643	31.961	32.4161	35.1431	5.146	5.04393	5.43249	6.82754	6.23656	5.88657	19.7167	19.1624	20.4001	7.2337	6.9536	7.4571	-2.10518	0.00514839	-1.71226	0.00118421	-0.585952	0.00694418	-2.12114	0.000462944	protein_coding	Chr08	1078656	1081614	-	Putative lysine decarboxylase family protein	-
MD02G1116500	79.3045	76.8168	70.802	33.8145	34.7079	37.7323	58.9348	67.4499	68.7354	46.8795	45.8512	41.6773	21.4447	24.2141	22.4487	16.69	15.7393	19.0415	33.7341	34.2681	35.7857	16.6281	10.0846	15.7235	-1.86318	0.00570908	-0.732626	0.012173	-1.01296	0.0756191	-2.24966	0.014703	protein_coding	Chr02	9503487	9507811	-	high mobility group B2	-
MD15G1229800	19.6565	18.3995	23.29	11.4625	5.32712	15.299	16.8468	20.0224	19.2127	15.6933	20.503	17.9873	10.7796	6.09641	8.76959	5.03019	3.07399	10.3553	8.94137	13.4576	8.18229	4.26721	2.82564	7.42414	-0.193615	0.812701	0.87877	0.458345	-2.702	0.00188073	-1.86254	0.144203	protein_coding	Chr15	18839991	18842710	+	Protein phosphatase 2C family protein	-
MD08G1072700	3.10051	2.78978	3.00013	7.34796	8.28726	6.7768	4.13091	2.83945	2.58085	5.06849	3.95625	5.49338	11.8979	12.9479	10.5489	27.1442	32.1705	30.4193	46.9813	52.0854	48.3156	21.5533	25.3928	18.1037	1.25867	0.0133067	1.62561	0.00384025	3.87336	0.0201312	1.9273	0.0289237	protein_coding	Chr08	5883859	5885431	-	Protein of unknown function	-
MD07G1018200	3.66023	4.61655	3.36169	3.57405	3.1802	3.10782	3.72771	3.73327	3.80327	3.59235	3.7162	3.45063	1.94818	1.66563	1.63185	1.43008	0.708572	0.803258	0.901117	0.960393	1.08955	0.422353	0.816556	1.45433	-0.451099	0.382772	-0.851067	0.104487	-1.1008	0.0107456	-0.648209	0.256706	protein_coding	Chr07	1565487	1570948	+	sterol methyltransferase 1	-
MD11G1124400	50.599	50.6646	47.1231	41.6996	36.728	38.4991	63.5076	59.438	63.0368	50.1972	50.9185	51.5591	8.37685	9.29398	7.64669	9.42172	8.70182	6.5617	18.7163	20.7056	20.6283	10.672	9.02934	15.1563	-2.73177	0.00206142	-2.33378	0.00673755	-1.59712	0.0114028	-2.10327	0.0323015	protein_coding	Chr11	11416344	11420954	-	tetraspanin3	-
MD04G1164600	552.563	524.911	505.753	353.121	346.777	327.01	561.442	525.804	551.014	486.028	490.978	436.383	44.1679	34.1311	44.9091	16.448	17.6872	17.041	32.9622	36.6759	40.4096	7.95402	7.93083	40.6908	-2.80936	0.000325088	-4.37468	9.92023e-06	-3.56907	0.00358112	-4.09562	0.126679	protein_coding	Chr04	25519055	25521238	+	Mitochondrial substrate carrier family protein	-
MD07G1219100	2.52036	2.23232	2.08793	1.06242	0.553062	1.06031	2.03233	1.67978	2.21475	1.47465	1.05996	1.93575	0.765223	1.00843	0.692505	0.589883	0.541758	0.548219	0.444372	0.389624	0.764358	0.666551	0.173554	0.41101	-1.20264	0.0315734	-0.174845	0.638595	-0.166982	0.766773	-1.56945	0.0137492	protein_coding	Chr07	29648394	29651619	-	Leucine-rich repeat protein kinase family protein	-
MD16G1031200	7.09397	6.31425	5.55418	6.10717	7.46323	6.0271	9.56102	13.0574	12.5796	10.0559	6.95334	8.64311	4.93661	6.0308	4.06168	4.18815	2.29332	2.15096	7.04159	6.58801	5.94236	2.36928	0.71504	1.76236	-0.848958	0.237051	-0.736178	0.300285	-1.44328	0.109461	-3.08032	0.00683358	protein_coding	Chr16	2220495	2222803	+	RING/FYVE/PHD zinc finger superfamily protein	-
MD15G1036500	7.67977	9.88148	3.27443	16.866	12.0341	17.1108	8.28946	8.31463	3.14982	31.1762	21.408	31.9885	14.999	17.4405	15.8566	87.4459	104.77	125.35	72.2774	78.8756	74.3933	83.1838	56.2638	82.7966	1.93324	0.319471	2.8291	0.0128089	3.95649	0.147143	0.602837	0.324965	protein_coding	Chr15	2548128	2549263	+	Integrase-type DNA-binding superfamily protein	ERF
MD12G1197900	4.50572	3.88679	4.89913	5.21643	5.49974	3.96633	3.07139	5.34176	3.88771	2.62863	4.03977	3.44285	7.17479	7.26876	6.66706	9.99961	7.81651	8.61883	16.0841	19.817	15.8279	9.7041	15.2372	14.3806	0.258266	0.452555	0.854374	0.104548	0.575546	0.529629	2.5555	0.0038607	protein_coding	Chr12	27904395	27913221	+	Pectinacetylesterase family protein	-
MD09G1086200	5.41246	5.8252	6.00851	5.08326	5.77907	5.29812	8.39033	9.16104	9.03606	6.13833	6.44207	6.98914	1.56374	1.57326	1.77933	0.814342	0.819669	0.30802	2.66164	2.91389	3.02534	0.660497	1.09317	1.19053	-1.31056	0.00928066	-2.30228	0.00706181	-1.42766	0.0146393	-1.4912	0.00728302	protein_coding	Chr09	6161809	6166846	+	P-loop containing nucleoside triphosphate hydrolases superfamily protein	-
MD17G1272100	7199.41	7456.65	7398.49	5924.15	5696.95	5804.32	12289.5	12388.6	13059	9412.57	9875.7	8959.45	51.8667	57.6634	54.3567	17.0431	34.043	22.3072	10.7215	29.4707	156.566	47.8944	31.9709	973.691	-7.30008	7.90599e-06	-8.79568	0.000159641	-3.95162	0.499869	-5.20385	0.299567	protein_coding	Chr17	33407349	33409236	+	glutathione S-transferase phi 12	-
MD04G1191500	2.88038	3.02927	2.59245	2.84809	2.96736	3.05378	3.96863	4.27646	3.97092	3.67785	3.0209	2.22282	0.914538	1.02951	0.913449	0.333741	0.657742	0.523231	1.75914	1.55652	1.61189	0.420481	0.31566	0.536794	-1.02134	0.0209183	-1.62532	0.00296494	-0.874929	0.0308974	-1.4553	0.0513142	protein_coding	Chr04	28095089	28097457	-	Tetratricopeptide repeat (TPR)-like superfamily protein	-
MD10G1254300	11.1608	10.6108	12.8417	8.4599	10.2714	13.471	16.577	17.3002	13.2628	12.4704	9.60701	11.7857	4.86691	3.5027	5.53362	5.10304	5.82219	3.68198	1.93698	3.75541	1.74169	7.01039	4.5675	5.29352	-0.413124	0.516989	-1.24772	0.118433	-4.11404	0.0239783	-1.65054	0.00267978	protein_coding	Chr10	34670651	34675159	-	amino acid transporter 1	-
MD13G1042200	21.3954	27.2508	25.9843	5.54001	4.69987	5.80577	16.6126	25.0653	27.665	11.7209	10.475	10.1397	6.32515	6.78353	4.00586	5.12414	4.25326	5.01945	7.57019	9.90485	7.49442	2.13789	4.58521	5.7209	-2.7576	0.0391613	0.174334	0.377093	-3.02141	0.036613	-0.0640846	0.90833	protein_coding	Chr13	2918785	2920698	-	B-box type zinc finger protein with CCT domain	-
MD01G1214100	19.3046	34.5067	28.209	8.83798	13.3445	12.4424	26.8359	44.415	47.5253	21.7007	18.4715	19.0626	0.924998	3.1187	1.01107	0	0.835786	3.18989	11.3476	7.69051	2.86989	5.51402	1.15429	0.39835	-5.69754	0.014464	-2.20424	0.243548	-5.57309	0.0906204	-5.32618	0.0128459	protein_coding	Chr01	30754649	30757652	+	Leucine-rich repeat protein kinase family protein	-
MD13G1213400	374.369	367.763	363.097	338.971	310.867	294.926	302.698	304.755	268.938	256.832	226.402	255.721	18.5197	28.2609	20.9639	6.66257	13.3959	18.4397	18.4494	18.7109	20.5064	14.6783	16.0859	53.6775	-5.01351	0.000793439	-4.85374	0.0159885	-3.48997	0.00172902	-2.61385	0.186263	protein_coding	Chr13	20070938	20076392	+	phosphate transporter 1	-
MD15G1349000	480.522	457.266	412.772	300.043	262.223	287.299	671.015	582.417	626.663	567.914	596.106	582.028	198.031	187.158	180.564	130.271	165.805	147.948	168.676	182.407	167.411	149.125	127.837	171.471	-1.0617	0.0340386	-1.22329	0.0110409	-1.98819	0.0121773	-2.07945	0.00799683	protein_coding	Chr15	41348202	41349446	+	GDSL-like Lipase/Acylhydrolase superfamily protein	-
MD11G1313800	9.8007	9.75537	9.90221	10.2629	9.52651	9.27116	8.10073	7.4111	8.22532	9.20998	8.73595	9.63122	1.12821	1.1811	1.12058	1.37363	1.52938	1.82754	2.71398	2.80899	3.79003	0.476941	0.441471	2.52375	-2.43023	7.96338e-08	-2.03042	0.00229157	-0.392155	0.481593	-1.98762	0.178938	protein_coding	Chr11	42604340	42611957	-	multidrug resistance-associated protein 4	-
MD07G1156200	15.8002	15.0637	14.6904	5.13432	4.5769	6.10985	18.2384	18.2342	16.1227	13.5609	14.3249	11.712	4.25014	3.17443	4.62391	3.86326	4.20836	3.37266	6.16968	7.44854	6.6887	2.86002	2.8333	2.84007	-0.858709	0.0239126	-0.496816	0.199925	-1.53245	0.0395402	-1.8019	0.00354019	protein_coding	Chr07	22690999	22692639	-	homeobox 7	HD-ZIP
MD01G1065600	469.66	471.375	448.81	354.731	242.339	338.797	263.278	184.131	183.567	439.876	310.878	417.485	8.18805	7.58698	8.62017	4.03526	5.37711	4.24644	1.54472	2.87455	8.56811	13.0615	14.3761	59.317	-5.33785	8.39067e-06	-6.11567	0.000926118	-2.38256	0.411144	-3.30974	0.171707	protein_coding	Chr01	16936127	16941633	+	cysteine synthase C1	-
MD15G1316800	1.2687	1.21911	1.24678	3.12919	2.80293	3.06054	1.42667	0.976508	1.16345	1.18588	1.65242	1.49211	7.30168	6.07874	7.09818	6.15223	7.05136	6.65258	7.42622	7.76141	7.17564	6.30309	6.01217	5.8335	2.23678	0.000447466	0.799025	0.00809665	1.98213	0.0253783	1.4999	0.00794724	protein_coding	Chr15	32648618	32649682	-	RING/U-box superfamily protein	-
MD13G1102800	3222.1	3379.11	3201.04	2055.85	2021.82	1944.07	2749.93	2694.44	2729.83	1975.21	2098.19	1864.58	907.26	882.895	902.566	699.889	724.508	684.246	639.874	674.763	781.068	394.658	508.554	665.51	-1.74193	0.000258902	-1.62296	4.36338e-05	-1.52817	0.0266386	-1.25841	0.0583326	protein_coding	Chr13	7337209	7343066	-	alanine-2-oxoglutarate aminotransferase 2	-
MD11G1036900	6.67706	8.79827	3.5159	10.1178	8.60021	4.2657	7.57417	11.5608	9.34864	6.46679	2.65787	4.69311	2.76096	1.68044	2.23402	0	0	0.598065	1.11895	2.50101	0.72943	0	0	0	0.539232	0.65055	-2.75001	0.0698354	-5.08154	0.00195093	-2.73795	0.0413168	protein_coding	Chr11	3185612	3186743	-	-	-
MD05G1006100	12.6861	13.8049	14.4484	14.0914	13.1868	10.379	14.2601	12.6981	11.1028	11.6545	12.317	11.851	3.7985	6.37852	4.01627	2.41352	2.97898	1.74003	6.02873	6.78875	6.18094	2.16729	0.499151	4.58685	-2.70194	0.00172188	-2.64117	0.00249272	-0.904586	0.206651	-2.80842	0.146017	protein_coding	Chr05	1520196	1522571	-	Protein of unknown function	-
MD17G1279400	219.716	218.038	218.446	179.177	181.178	169.699	220.604	218.963	219.628	204.194	203.305	201.064	56.8946	52.1711	58.1524	46.7619	54.303	52.3501	82.0637	86.7874	91.7596	51.1037	48.7811	68.5494	-1.66576	0.000273132	-1.95087	0.000628345	-1.18461	0.0137999	-1.75266	0.0233306	protein_coding	Chr17	33990335	33994735	+	shaggy-related kinase 11	-
MD03G1010700	26.1398	22.2177	25.5949	4.7212	5.57563	9.21076	14.627	18.1386	16.3715	11.8732	8.8359	18.1826	1.14035	3.22952	1.34376	0	2.69847	0.842564	6.59089	7.58348	3.53685	0	0	2.82197	-5.22692	0.00135988	-3.31792	0.0693833	-3.66384	0.0173683	-2.7157	0.249638	protein_coding	Chr03	812029	812610	+	Disease resistance-responsive (dirigent-like protein) family protein	-
MD15G1221000	38.7242	34.4345	37.492	49.9057	43.8319	36.5113	44.3069	74.7402	74.3349	58.2086	63.7608	51.9679	97.7989	84.7535	115.96	141.893	127.774	169.356	142.57	169.403	175.513	132.222	177.58	143.502	2.01971	0.0178081	1.94086	0.0179864	0.487728	0.730257	1.90874	0.00333307	protein_coding	Chr15	17882067	17886090	+	beta-galactosidase 7	-
MD00G1220300	1.68165	1.66912	1.10354	1.86912	1.239	1.28294	1.9983	2.93067	2.64007	1.70721	2.30277	1.75576	0.220824	0.291164	0.246371	0.0625911	0	0.331584	0.481576	0.431805	1.13316	0.513556	0.110703	0.276731	-0.814218	0.183848	-0.870376	0.112177	-0.22575	0.840962	-1.57707	0.020219	protein_coding	Chr00	51901939	51903187	-	2-oxoglutarate (2OG) and Fe(II)-dependent oxygenase superfamily protein	-
MD10G1053200	2.41091	4.11967	3.13723	1.49969	0.760711	1.52426	2.79733	1.9966	2.23101	1.97254	2.55891	1.68184	0.431828	1.05553	0.666448	0.387242	0.673584	0.986612	1.69252	1.25486	1.07216	0.230822	0	0.0829273	-2.08122	0.0802411	-0.310971	0.61819	-0.336145	0.697813	-1.66986	0.0224479	protein_coding	Chr10	7136869	7138539	+	2-oxoglutarate (2OG) and Fe(II)-dependent oxygenase superfamily protein	-
MD04G1003400	10453.4	14601.3	7321.49	11576.6	12431.2	10224.2	19246.2	11426.1	15905.5	9171.93	17016.4	15638.5	1542.46	1666.52	1500.82	751.743	575.546	812.088	870.479	829.279	1091.06	793.513	825.598	3275.39	-2.28066	0.144465	-3.55499	0.00139767	-2.59206	0.0837047	-2.4228	0.290913	protein_coding	Chr04	500950	503483	+	Chalcone and stilbene synthase family protein	-
MD16G1056200	33.0189	22.7561	28.5887	10.01	7.09259	8.49049	21.594	17.1483	26.3052	20.7706	20.0664	14.6761	2.26852	6.95482	2.98406	6.41467	0	4.19585	7.17625	2.3257	9.10298	0	0	2.73563	-5.11746	0.00803065	1.64092	0.177696	2.15509	0.235509	-2.79653	0.198514	protein_coding	Chr16	4023408	4026527	+	ACT domain repeat 4	-
MD17G1268900	1.34332	2.13409	0.549442	14.1267	10.3809	18.2187	3.4128	0	10.4244	7.64057	9.67288	6.33929	19.5347	23.2831	19.2437	27.96	17.7587	16.4673	28.1272	42.3602	22.4925	43.6345	35.1141	50.8694	3.49411	0.0679645	0.966452	0.276009	1.16074	0.845193	2.30776	0.0304393	protein_coding	Chr17	32891785	32898982	+	ARM repeat superfamily protein	-
MD02G1218900	17.4387	18.9134	17.9387	15.8445	14.3733	12.5	11.994	14.5724	13.105	16.77	15.9781	17.0565	2.88276	2.85618	1.72973	2.67454	2.46295	3.56299	6.13395	8.30895	6.41233	0.444626	1.23412	1.47482	-2.93717	0.0195551	-1.75933	0.015623	-1.91946	0.0166227	-2.28411	0.00830492	protein_coding	Chr02	25452464	25453051	+	prenylated RAB acceptor 1.F4	-
MD12G1203100	130.713	113.847	107.724	102.525	98.6605	95.8462	109.837	121.131	127.351	111.161	105.233	90.6682	33.1657	30.0465	32.0535	32.0381	34.5374	31.0076	47.9529	49.9403	45.3028	36.4925	38.0828	29.1638	-1.47714	0.0162249	-1.76521	4.33452e-05	-1.83362	0.00424923	-1.54707	0.0298574	protein_coding	Chr12	28320403	28322092	-	non-intrinsic ABC protein 9	-
MD16G1071400	59.9059	68.6166	52.4386	20.9909	31.5695	21.3397	61.8614	61.0596	71.1429	50.4606	54.098	40.8817	17.4762	17.2819	18.1972	13.7094	20.6608	10.6516	29.9128	32.0448	29.7212	9.15629	13.5922	7.35844	-1.34882	0.0448196	-1.68666	0.0378042	-1.44028	0.0237906	-1.67187	0.079697	protein_coding	Chr16	5018920	5021950	-	cycling DOF factor 2	Dof
MD17G1034300	14.5943	17.0265	17.8729	7.34327	8.90727	8.48543	14.7863	15.9752	13.8596	12.5383	10.2962	10.3082	3.73534	3.83472	3.43541	1.8146	2.54951	2.82621	3.45345	5.82611	4.58641	1.888	2.26853	2.94314	-2.18652	0.00709192	-1.52059	0.0275723	-2.38665	0.0655592	-1.53751	0.0274462	protein_coding	Chr17	2478220	2482336	+	L-aspartate oxidase	-
MD05G1083900	16.653	16.5751	14.6796	12.4865	14.131	14.361	15.8508	16.1268	17.1813	14.4396	18.9076	14.3157	4.40421	4.86213	3.94442	3.90605	3.00847	3.98165	3.47779	4.66176	3.65546	7.14287	5.84765	5.46973	-1.88083	0.0119949	-1.25145	0.00144961	-2.65136	0.00345347	-1.43994	0.0405941	protein_coding	Chr05	17486739	17488329	+	S-adenosyl-L-methionine-dependent methyltransferases superfamily protein	-
MD13G1134600	5.87277	6.15421	4.89939	0.985406	0.675092	0.552715	7.1159	6.75058	7.91921	7.33499	8.77818	6.5964	1.81974	1.58249	2.91331	0.365415	0.303751	1.09168	3.47186	3.56004	3.62364	0	0	0.233588	-0.146383	0.817733	0.24188	0.685359	-0.881941	0.0720397	-2.73903	0.00501565	protein_coding	Chr13	10359740	10362632	+	xyloglucan endotransglucosylase/hydrolase 5	-
MD15G1246000	2.70525	1.57432	1.75617	1.72412	2.11886	0	0.967449	2.31124	2.76316	2.74719	0.280554	3.50235	0	2.54602	0	0.858131	0	0.292599	1.31773	0	0.516517	0	0	0	-4.69361	0.0345114	-0.486756	0.757653	-0.159511	0.950032	-2.20752	0.231679	protein_coding	Chr15	20364446	20366297	-	Chalcone-flavanone isomerase family protein	-
MD14G1126600	227.065	246.826	240.854	119.079	120.232	129.17	252.555	273.532	269.001	184.586	178.33	163.654	88.0695	99.8389	99.5969	62.6025	67.6018	52.7041	119.785	133.847	115.729	57.671	51.1374	69.7353	-1.51035	0.00957779	-1.25985	0.0106095	-1.73083	0.000177584	-1.58203	0.0247219	protein_coding	Chr14	20118402	20118875	+	Protein of unknown function	-
MD07G1100500	0.487621	0.680836	1.03715	1.0939	0.576465	1.45179	0.581507	0.166517	0.258351	0.495551	0.572995	0.272568	1.72235	1.91061	1.01855	1.12676	1.52504	0.651775	2.02089	1.84758	1.79404	1.52086	3.19487	1.77218	-0.389083	0.588597	-0.349642	0.594216	1.54835	0.105472	1.94732	0.0153393	protein_coding	Chr07	11047375	11049193	+	-	-
MD16G1124200	1.59657	2.99765	1.56921	2.59973	3.19783	2.44737	2.45688	1.67715	1.8819	2.67466	1.8664	2.7169	1.66112	0.581194	1.51694	0.631474	0.79017	1.15887	0.855344	0.364646	1.32293	0	0.278699	1.44608	1.4009	0.130734	-0.96093	0.0777185	1.45702	0.00656065	-0.548906	0.627896	protein_coding	Chr16	8974817	8978742	-	5'-deoxyadenosine deaminase	-
MD12G1196500	2.93613	2.70232	1.53433	0.671778	0.664345	0.876666	1.42942	2.38713	2.36797	1.53168	1.5337	2.30144	1.04802	1.21698	1.51306	0.520723	1.56555	0.726954	0.814447	0.980282	0.459911	0.410695	0	0.848506	0.0039792	0.996424	-0.596668	0.184546	-2.35068	0.027109	-1.44826	0.142079	protein_coding	Chr12	27771874	27772254	+	Protein of unknown function	-
MD07G1001900	10.641	10.7991	10.9239	13.529	13.1996	13.0523	12.72	10.9612	12.0233	11.6761	13.0939	12.0339	4.06615	3.4193	3.57859	2.83759	2.86716	3.14696	6.99375	6.62749	6.60046	1.3657	2.0673	3.23966	-1.08866	0.0116095	-1.80343	0.000271082	-0.564726	0.169091	-1.35723	0.0719011	protein_coding	Chr07	251145	252868	-	-	-
MD11G1079500	10.4833	12.5236	12.1995	13.4819	13.2099	13.4336	13.6245	11.745	12.343	12.7682	13.8763	12.7177	0.942977	1.82058	1.04313	0.855928	1.03882	1.02693	1.39548	1.60768	1.35696	1.45465	0.958409	3.2142	-3.60066	0.00220169	-2.94031	8.66985e-05	-2.63715	0.00598482	-2.33933	0.0810588	protein_coding	Chr11	6818850	6822592	+	phosphate transporter 4	-
MD12G1231800	7.19724	6.79116	5.22273	1.58303	4.10589	5.15273	0	1.48406	0.740088	0	1.94035	0.469555	15.0003	13.3796	8.60967	15.0808	13.3018	13.7909	17.2766	23.5685	14.8721	33.3025	35.6276	22.7225	0.709825	0.544919	2.25806	0.0887265	0.829468	0.630821	4.62149	0.0405306	protein_coding	Chr12	30662392	30664236	-	Protein of unknown function	-
MD14G1210700	13.5946	13.3822	12.6846	9.6312	8.95663	9.223	18.7908	18.4244	18.9681	17.2593	15.8409	16.6629	1.0321	1.23812	0.955532	0.432566	0.617441	0.40683	0.374697	0.5292	0.888048	0.321882	0.733057	1.62021	-3.05575	0.000648416	-3.0284	3.38501e-05	-3.05033	0.0162632	-2.56641	0.0289414	protein_coding	Chr14	29630776	29634806	+	Cytochrome P450 superfamily protein	-
MD13G1123300	1.65374	2.62469	0.744407	4.66366	4.65672	3.78302	0.884044	1.97942	1.585	2.06513	2.20365	2.34419	126.178	122.141	133.281	146.075	156.177	139.587	101.947	101.379	94.2472	150.918	154.728	130.336	6.6019	0.00980017	4.53463	0.00010111	4.4943	0.0162425	5.45301	0.000162714	protein_coding	Chr13	9142916	9143929	-	BCL-2-associated athanogene 5	-
MD12G1157300	2.68618	2.27369	2.31186	0.64128	0.679155	0.303385	3.20102	2.51174	2.98173	1.8445	2.6715	2.01692	1.05662	0.906719	1.8168	0.100568	0.279779	0.581111	0.624585	0.749301	0.725944	0.534026	0	0.213862	0.110354	0.8651	-0.272458	0.607079	-1.09359	0.0872158	-1.94441	0.0213808	protein_coding	Chr12	23799980	23801842	-	PAR1 protein	-
MD15G1298700	18.6211	17.5647	20.1732	14.1294	14.0982	19.2892	25.3435	26.5936	18.284	23.2201	23.5195	20.9956	3.2468	2.83712	5.00996	5.69224	4.57282	5.98084	5.52368	4.72335	4.52563	5.20566	7.3723	4.89416	-1.42685	0.145267	-0.856504	0.0461685	-1.79616	0.148926	-1.37312	0.0315969	protein_coding	Chr15	28150094	28152867	+	heptahelical protein 4	-
MD11G1158200	4.08187	3.60973	3.85595	1.2053	2.09033	2.47651	3.97027	2.64696	2.79502	4.06602	3.69652	3.35754	0.866759	0.812234	1.13226	0.673908	0.283984	0.256288	1.00396	0.292217	0.899522	0.402534	0	0.361549	-1.06289	0.0382496	-0.682362	0.297747	0.668481	0.337957	-2.37883	0.00682823	protein_coding	Chr11	15383707	15385059	+	Plant protein of unknown function (DUF868)	-
MD03G1198900	36.1341	40.9969	41.825	149.227	128.301	114.756	49.8239	50.855	37.7783	38.7959	37.2627	41.7576	141.191	147.351	128.202	203.393	213.101	226.371	122.885	129.849	116.307	184.91	182.048	153.102	1.43349	0.0157488	0.624903	0.117904	1.27978	0.18639	1.9321	0.00423416	protein_coding	Chr03	27208983	27211702	-	APS reductase 3	-
MD06G1224400	3.56008	5.35783	4.87651	6.71706	4.36785	4.96841	2.993	6.05088	5.42462	4.11624	5.50446	3.52347	0.33264	0.625674	0	0	0.343413	0	0	0.516593	0.20284	0	0.275578	0.633808	-3.17356	0.027935	-3.0863	0.00347213	-4.0542	0.0436889	-1.25948	0.0790838	protein_coding	Chr06	35519207	35521804	+	cytochrome P450	-
MD05G1011900	2.70792	3.07108	2.57033	1.22287	1.3778	1.40879	2.63206	2.36716	2.80577	1.67931	1.47159	1.40743	0.882291	0.572155	0.625394	0.241034	0.524539	0.350205	0.415951	0.454805	0.288205	0.423903	0.0897071	0.165203	-0.711651	0.0942728	-1.01747	0.00920228	-1.75456	0.0120506	-1.52288	0.00235049	protein_coding	Chr05	2393618	2395168	+	Thioredoxin superfamily protein	-
MD03G1188200	68.6899	67.1565	70.8363	35.9937	29.8183	37.6424	62.7415	65.3066	53.3317	66.7312	90.9207	68.1342	13.6419	11.3172	16.6785	10.2822	13.4612	11.0024	12.7072	11.1821	16.3269	3.87513	10.0885	15.2143	-1.50688	0.0407318	-1.80257	0.00987732	-0.828595	0.208495	-1.02859	0.265078	protein_coding	Chr03	25725849	25731886	+	multidrug resistance-associated protein 3	-
MD00G1156200	23.6216	22.9877	21.751	25.5612	27.796	26.2814	27.9975	28.9716	26.5173	21.8809	20.9132	17.8095	9.95955	8.54767	8.92632	7.40386	8.1333	8.01742	10.076	8.84156	9.54009	7.93355	6.90974	10.8307	-0.881202	0.0170102	-1.71675	0.000659168	-1.1533	0.0228334	-1.11887	0.122836	protein_coding	Chr00	34418185	34424163	-	Glycosyl transferase	-
MD13G1151300	1.95454	1.76935	1.8256	0.565905	0.964672	0.554576	2.38721	3.35162	3.78358	1.31933	2.18578	1.83444	0.126519	0.051637	0.163775	0.0468211	0.0949048	0.361687	0.125558	0.0985933	0.405258	0	0	0.239438	-1.09628	0.00431601	-0.413459	0.37067	-1.52777	0.215017	-1.14014	0.0812022	protein_coding	Chr13	11891185	11891688	-	Ca2+-binding protein 1	-
MD17G1287500	26.5926	33.1039	22.2376	18.1963	26.2502	22.3108	20.4319	27.43	27.5533	25.3565	18.7277	19.3425	6.89348	3.63626	7.60162	1.86166	2.34938	0.238777	5.9188	8.28073	5.93818	0	5.24011	2.12443	0.0761862	0.836433	-4.40246	0.0182968	-3.31845	0.0060856	0.0343861	0.97115	protein_coding	Chr17	34673835	34679547	+	polyamine oxidase 4	-
MD11G1207500	21.3434	21.9675	22.2127	24.5572	20.3666	20.9779	21.2073	18.8878	16.4053	14.8961	15.3265	13.1705	6.82368	5.58497	5.92709	4.37846	2.70272	3.3321	5.73404	7.47959	6.75463	5.39351	4.293	3.77322	-1.37192	0.0112397	-1.98113	0.0113556	-1.47061	0.140746	-1.85292	0.00905682	protein_coding	Chr11	30214410	30221232	+	fimbrin 1	-
MD08G1010700	0.163084	0.622116	0.525483	1.0532	0.536574	0.718819	1.55049	0.752228	1.05155	2.97528	3.36789	2.9852	4.3117	3.82926	4.01391	6.5445	6.73591	5.49159	10.0677	12.1484	11.7041	10.9441	12.7438	8.1074	1.95207	0.0515906	1.81507	0.011824	2.83303	0.0522248	1.57849	0.0480297	protein_coding	Chr08	801231	804489	+	Leucine-rich receptor-like protein kinase family protein	-
MD07G1019800	5.27547	3.01364	3.59277	1.50311	2.11882	0.768304	0.979206	3.23327	3.52067	2.39295	2.4371	0.782941	0.40358	1.07586	0.120566	0.102339	0	0.488404	3.6049	2.9331	2.27277	0	0	1.08158	-3.18585	0.0476093	-0.806596	0.343867	-1.61349	0.450465	-0.416682	0.753647	protein_coding	Chr07	1675183	1676529	-	LRR and NB-ARC domains-containing disease resistance protein	-
MD07G1184300	7.65728	7.75141	5.53331	3.76827	4.83157	3.96229	7.40033	6.30998	5.80023	6.11783	6.01665	5.60429	2.68782	2.93357	2.98381	1.92688	1.84782	1.85597	2.88309	2.68399	2.88654	1.4463	1.44718	2.17234	-0.749338	0.271454	-0.844469	0.0324495	-0.467709	0.318167	-1.20685	0.0373479	protein_coding	Chr07	26531591	26535062	-	RNA-binding (RRM/RBD/RNP motifs) family protein with retrovirus zinc finger-like domain	-
MD10G1115100	9.64001	11.061	11.7365	5.72935	7.11183	5.65493	7.91252	10.0186	8.3042	8.29631	9.33643	9.57885	3.95178	4.11892	3.61231	2.13492	2.49251	2.17499	4.41442	4.94904	5.00986	1.29883	1.04437	2.61646	-1.59988	0.0133388	-1.35296	0.00827697	-0.972629	0.168461	-1.87527	0.0755313	protein_coding	Chr10	19011837	19015471	-	Leucine-rich receptor-like protein kinase family protein	-
MD14G1050700	6.03771	9.24809	8.81181	3.76376	4.02257	4.14309	5.72708	3.99586	5.61505	5.86672	4.13272	3.38765	0.962422	0.945269	1.35153	0.235791	0	0.333961	1.47433	1.87465	1.36107	2.52205	0.195667	0	-1.92983	0.0908114	-1.59818	0.000280728	-1.69631	0.130613	-3.87126	0.0236236	protein_coding	Chr14	4859343	4861058	-	AMP-dependent synthetase and ligase family protein	-
MD06G1128700	2.79688	2.86535	2.90643	1.6533	2.10583	1.46355	2.3774	2.64536	2.97151	2.19406	1.47833	1.67146	0.734205	0.740318	0.837706	0.610302	0.734083	0.552979	0.735346	0.850749	0.808835	0.387017	0.526765	0.821799	-1.07081	0.00276433	-0.985075	0.0210501	-1.34525	0.0275991	-0.61319	0.234208	protein_coding	Chr06	27100945	27103295	-	inositol polyphosphate kinase 2 alpha	-
MD12G1192400	22.5302	24.8365	19.6294	12.2979	10.5238	11.1073	21.6958	17.7258	17.1757	15.5124	16.8704	10.933	5.16341	10.6579	9.24598	5.36074	8.74166	3.37564	6.8038	7.76813	5.72017	2.7528	1.96247	5.93613	-2.29939	0.121782	-2.05699	0.0154268	-1.8873	0.080418	-1.63656	0.235436	protein_coding	Chr12	27427126	27429716	+	nuclear shuttle interacting	-
MD10G1017300	1080.41	1050.76	1113.42	822.503	772.5	758.322	982.111	1079.51	1102.97	681.251	725.778	633.531	54.1911	68.1102	54.4775	54.3585	60.4229	53.5654	112.807	114.195	103.457	76.142	44.1378	141.482	-4.91311	1.46669e-05	-4.01004	8.06268e-06	-3.73668	0.000398247	-3.43298	0.0780073	protein_coding	Chr10	2215926	2218198	+	pathogenesis-related family protein	-
MD13G1101200	256.527	247.208	271.844	93.6004	91.629	99.9738	316.079	348.181	361.477	227.36	300.63	259.185	63.335	48.35	58.4108	37.7472	38.7242	40.0836	51.4691	47.744	46.9988	20.6864	31.3421	47.2121	-1.59697	0.0192628	-1.21267	0.00140628	-2.98734	0.00334834	-1.92616	0.0634782	protein_coding	Chr13	7185510	7196576	-	NAD(P)-linked oxidoreductase superfamily protein	-
MD08G1179400	6.20413	4.7816	5.72719	6.08436	4.29596	2.09456	11.1596	8.19609	8.60259	9.57881	7.1858	8.32106	1.98769	2.49029	1.52537	1.18909	1.56971	1.26094	2.10701	0.811802	2.01764	0.403188	1.11418	1.78204	-1.94041	0.025472	-1.71664	0.115468	0.33221	0.600946	-1.37086	0.124733	protein_coding	Chr08	22100838	22104652	+	Phosphoglycerate mutase family protein	-
MD17G1001600	140.349	141.545	145.25	152.861	148.303	147.174	185.555	189.28	183.794	167.239	169.922	160.298	23.4515	23.0272	23.7836	38.9191	40.8873	39.3883	54.8386	55.1878	57.9736	39.1614	39.1681	47.5977	-2.51758	6.42287e-05	-1.97212	1.21182e-05	-1.577	0.000997874	-1.83036	0.00502071	protein_coding	Chr17	98501	101943	-	NAD(P)-binding Rossmann-fold superfamily protein	-
MD17G1207700	43.008	43.9748	41.7532	94.1914	89.6386	85.6523	79.9992	84.7596	81.8935	69.4441	73.1235	60.6877	171.748	148.418	174.117	220.949	256.761	205.98	380.549	399.024	376.664	220.11	237.975	189.056	2.42411	2.6101e-05	0.956622	0.000862147	1.94498	0.00023982	1.76782	0.0132132	protein_coding	Chr17	25042309	25044153	-	Lactoylglutathione lyase / glyoxalase I family protein	-
MD09G1197500	2.15298	2.93252	2.97599	3.84199	2.06243	3.22721	4.13667	10.5802	12.3943	8.89888	12.6364	6.75519	22.9141	10.0728	21.3139	15.7935	21.6817	13.7893	24.6548	29.2416	19.5518	19.4034	14.3946	18.213	4.40324	0.0137157	1.54102	0.0623782	-1.36917	0.495307	0.72594	0.390143	protein_coding	Chr09	17968471	17969717	-	Mannose-binding lectin superfamily protein	-
MD15G1332900	168.821	160.834	170.381	135.693	137.657	130.088	220.142	239.022	212.925	169.692	184.758	173.122	29.6032	24.8824	25.7182	29.8131	33.9118	25.8371	37.3049	41.805	38.1439	30.6014	23.4582	51.073	-2.3431	0.00364986	-2.52319	0.000293447	-2.86057	0.00231929	-2.40396	0.0720592	protein_coding	Chr15	36938076	36942984	+	shikimate kinase 1	-
MD14G1084000	4.16857	3.55246	5.03902	1.09282	1.36545	0.521761	3.56115	5.01143	2.69985	4.17519	3.8892	3.69774	0	0	0	0	0	0	0	0.148228	0.46678	0.15331	0	0	-2.68196	0.00935238	-1.18037	0.0797842	-1.31133	0.391548	-2.49313	0.000375424	protein_coding	Chr14	10195517	10197263	-	S-adenosyl-L-methionine-dependent methyltransferases superfamily protein	-
MD01G1071900	2.42064	3.10356	2.94798	2.28291	1.90481	2.72494	3.65426	3.29084	3.72054	2.62034	3.04492	3.33372	1.33374	1.90605	1.27742	0.681257	0.633045	0.859824	1.86994	1.88166	1.30389	0.257703	0.266983	0.671576	-1.34708	0.0309815	-0.682963	0.0687497	-1.41059	0.0587845	-1.37304	0.0447049	protein_coding	Chr01	17724710	17726333	+	Late embryogenesis abundant protein	-
MD09G1222300	144.87	161.349	143.593	116.651	115.102	113.404	165.852	170.88	175.431	127.126	134.223	133.495	45.2232	42.2353	45.7096	47.8412	56.0137	41.3623	56.9615	57.2576	52.9923	36.8772	39.2662	60.7306	-1.41909	0.0044367	-1.66523	0.00132328	-1.91022	0.000630663	-1.18343	0.127452	protein_coding	Chr09	25904341	25908188	+	Actin-like ATPase superfamily protein	-
MD08G1037500	11.6173	13.9787	13.6364	3.50537	6.22598	7.93671	9.44938	7.1769	7.92815	7.03363	9.30733	8.01969	0.616655	0.240665	0.887045	0.508213	1.55961	1.075	1.05496	1.17824	0.963667	0.547392	0.796139	0.641796	-2.19831	0.0255929	-2.05228	0.104154	-2.16526	0.0353893	-2.11621	0.00361511	protein_coding	Chr08	2756748	2757927	+	MATE efflux family protein	-
MD03G1282700	1575.64	1701.87	1458.38	1648.91	1696.76	1670.95	2318.91	2237.99	2128.41	2009.08	2005.65	1801.25	587.234	606.252	612.922	608.56	664.091	558.62	624.023	667.343	611.274	543.842	576.853	611.99	-1.26044	0.0173309	-1.6909	0.000419783	-2.01255	0.00399239	-1.55344	0.00203912	protein_coding	Chr03	36305324	36312277	-	glutathione S-transferase phi 8	-
MD10G1151800	9.56745	10.2576	9.90953	10.423	10.621	8.2201	10.2	8.73675	9.68985	10.2864	10.2485	9.42202	2.26689	2.90871	2.05103	1.15576	1.83692	2.38534	2.11968	3.53688	3.24315	0.485558	0	1.2039	-2.31622	0.00241345	-2.12176	0.0282909	-1.7071	0.159986	-3.18049	0.0370963	protein_coding	Chr10	23884147	23888700	-	Actin binding Calponin homology (CH) domain-containing protein	-
MD10G1241500	26.1053	21.1377	19.8886	18.8172	25.6384	19.8046	37.8683	30.9822	29.939	25.3901	33.574	24.8764	9.97348	6.02759	10.3425	8.13137	6.60028	5.01278	13.1587	12.2898	12.2986	3.93532	4.93046	3.10978	0.278929	0.547027	-1.70381	0.0507207	-0.909688	0.173998	-2.21508	0.0234712	protein_coding	Chr10	33680536	33686016	-	NAD(P)-binding Rossmann-fold superfamily protein	-
MD10G1337700	19.8149	20.3518	24.7447	9.72443	10.0929	9.80392	27.6637	26.5858	32.3093	31.5365	22.6542	29.2251	6.0118	10.6971	9.84193	6.56968	13.4183	8.08885	8.96298	12.7426	16.1521	16.5027	6.80075	11.2303	-2.38186	0.0503501	-1.07074	0.0409229	-0.789436	0.575482	-2.7266	0.00488598	protein_coding	Chr10	41379617	41380917	-	Heavy metal transport/detoxification superfamily protein	-
MD12G1116700	105.246	107.629	105.917	65.4848	67.2498	62.3636	111.237	107.796	112.789	100.817	102.232	99.4061	12.3449	11.6514	11.7612	19.6033	20.0605	21.4928	18.7404	19.2045	21.7964	25.6301	23.7762	32.8163	-2.94878	5.10335e-05	-1.61204	0.000947607	-2.05153	0.00528059	-1.80921	0.0165088	protein_coding	Chr12	18597679	18601337	-	PHE ammonia lyase 1	-
MD15G1372600	312.461	307.712	308.077	200.238	200.955	191.631	312.485	311.203	309.511	293.932	299.108	294.297	84.9931	80.6613	81.704	70.4574	79.1469	76.3728	62.1225	59.9737	63.5274	65.3998	62.119	87.3875	-1.79115	0.000149164	-1.52835	0.000490848	-2.10476	1.03747e-05	-1.95112	0.0175902	protein_coding	Chr15	45509233	45513385	+	Class-II DAHP synthetase family protein	-
MD10G1062300	2806.28	2853.7	2787.77	3141.01	3037.1	3016.95	2281.87	2177.71	2232.04	1091.73	1069.55	1006.95	118.966	93.7725	106.853	181.518	168.623	198.27	378.672	391.559	410.353	195.98	254.513	483.398	-4.14152	0.000280878	-3.86419	5.80538e-05	-2.32062	0.000927487	-0.998006	0.350258	protein_coding	Chr10	8403348	8407079	-	NAD(P)-linked oxidoreductase superfamily protein	-
MD15G1353800	25.3737	25.8212	26.8224	15.9607	16.3323	14.6867	29.8431	26.7251	29.8418	15.2569	15.9908	14.6066	8.97315	7.23514	7.98378	3.95353	5.03557	4.75561	3.96943	4.66728	4.59492	3.07408	4.64328	5.61709	-1.2092	0.018225	-1.82723	0.00200074	-2.50038	0.00932765	-0.854682	0.0706622	protein_coding	Chr15	42426470	42429601	+	flavonol synthase 1	-
MD16G1136800	107.042	100.235	94.0948	69.9634	76.2335	71.3359	130.997	111.915	125.218	90.4503	112.912	106.502	29.7978	20.361	36.4172	20.0384	22.8448	21.1819	35.8403	54.4319	37.1492	26.8934	30.1427	21.8823	-0.303607	0.525408	-1.89271	0.000454336	-2.76396	0.0365276	-1.83424	0.0244255	protein_coding	Chr16	10455058	10456794	-	pyruvate dehydrogenase kinase	-
MD03G1019500	28.7021	24.2108	28.9984	19.2457	19.3647	17.991	37.1259	41.2847	23.3506	23.5991	33.6977	38.3472	2.03117	3.39005	0.562778	0.211563	0	3.26396	3.99032	3.39751	4.13391	1.72037	0	1.9398	-5.5873	0.0197812	-1.9861	0.222777	-1.91499	0.217522	-5.33894	0.0217416	protein_coding	Chr03	1496758	1499090	+	receptor-like protein kinase 1	-
MD06G1089200	0.162573	0.305116	0.0358632	0.582926	0.647495	0.735903	0.438273	0.538813	0.82066	0.373853	0.503268	0.427392	0.853871	0.900079	1.09492	2.52352	2.71491	3.56605	2.70682	3.87181	2.84073	4.1482	3.37483	1.67177	1.08674	0.0735217	1.44745	0.0124611	0.198603	0.708926	0.909497	0.28771	protein_coding	Chr06	21735483	21737612	-	beta-hydroxylase 1	-
MD02G1050200	159.867	133.718	262.11	269.826	317.665	147.928	178.078	91.3598	134.504	246.496	161.136	335.669	2194.74	2788.02	2212.02	2980.63	3106.51	2910.34	1493.84	1573.81	1012.24	3594.14	4037.54	3473.6	2.26463	0.0887251	3.20539	0.0256654	2.73128	0.220304	3.70451	0.0216274	protein_coding	Chr02	3919158	3919941	-	multiprotein bridging factor 1C	-
MD03G1215000	34.9832	30.1385	32.8667	25.611	20.6769	19.5853	37.4294	36.9503	45.1417	31.0791	42.3824	37.9634	3.27909	8.47284	4.8416	2.10188	3.98357	3.89234	3.69288	5.64924	2.78182	0.455251	3.3075	5.42402	-4.41939	0.0085471	-2.90871	0.0126481	-5.15866	0.00191712	-1.07886	0.332982	protein_coding	Chr03	29545203	29550678	+	organic cation/carnitine transporter4	-
MD00G1206500	5.48295	4.47551	5.48246	4.69848	4.95352	4.48924	4.79792	3.97868	3.91266	3.77196	4.06793	4.42427	1.4277	2.08335	1.62818	0.998894	1.07464	1.30952	1.81969	1.59811	2.00974	0.629917	0.481374	1.41324	-1.92174	0.00717209	-1.3809	0.00420441	-0.121689	0.653059	-1.43576	0.098528	protein_coding	Chr00	50286575	50288261	-	proteasome activating protein 200	-
MD09G1213700	95.9088	92.0868	99.8426	107.688	108.686	108.296	99.1245	100.008	98.6945	91.9123	91.1198	95.5922	399.376	385.985	407.369	343.054	377.749	355.029	309.08	313.57	303.346	351.293	372.761	324.702	2.08892	0.00101555	1.5854	8.34032e-05	1.51399	4.58201e-05	1.91498	0.00142922	protein_coding	Chr09	20959035	20963800	+	Heat shock protein 70 (Hsp 70) family protein	-
MD02G1166700	1.83231	1.45163	2.37184	1.79072	0.521278	1.87062	0.858761	1.77434	1.94673	1.06802	0.696585	1.91054	16.1645	12.0252	15.2447	14.9151	19.9924	14.0837	16.109	19.6957	20.1585	11.6557	13.6438	14.703	2.84069	0.0264364	2.51574	0.050313	2.19472	0.145739	2.7641	0.0258463	protein_coding	Chr02	14302904	14304995	+	Homeodomain-like superfamily protein	G2-like
MD04G1036800	23.912	18.841	21.0253	17.6861	12.9036	13.5913	21.3738	18.5088	15.7129	18.3024	16.771	16.02	8.14555	8.03669	8.02194	3.94238	6.05101	2.97172	8.97286	12.304	6.68767	9.14041	5.30115	3.40402	-1.29898	0.0445692	-2.50009	0.00546177	-2.4226	0.104715	-2.55576	0.0310323	protein_coding	Chr04	4100110	4106848	+	Eukaryotic protein of unknown function (DUF914)	-
MD10G1257300	12.0154	11.3481	10.8096	8.3004	8.13831	7.80573	10.6455	10.3867	10.4514	13.2648	12.8054	14.6979	2.4421	2.32743	2.18283	1.09052	0.994674	0.724214	2.47409	3.23468	2.86912	1.34186	0.796287	1.49892	-1.83214	0.00314269	-2.36897	0.00124991	-1.94253	0.0147965	-3.12308	0.00289495	protein_coding	Chr10	35151193	35155260	-	Early-responsive to dehydration stress protein (ERD4)	-
MD03G1119600	14.5405	7.70549	9.84232	4.40681	6.77318	8.6506	12.0655	9.71772	7.59332	8.17561	6.56401	8.15124	5.71063	5.39857	5.86855	2.00183	3.98893	1.532	4.14843	3.99797	5.10503	1.10476	2.06811	1.62612	-0.600965	0.590497	-1.945	0.0916696	0.201136	0.810198	-1.22226	0.0469953	protein_coding	Chr03	10941227	10943045	+	-	-
MD16G1081700	146.39	146.784	151.334	45.6664	58.3596	52.9427	182.811	199.888	199.83	167.3	173.906	172.79	57.2341	54.5927	53.3962	28.6884	33.7901	35.9553	57.7008	52.2589	58.7493	38.975	42.347	38.9702	-1.41143	0.00183917	-0.689119	0.138315	-1.51	0.0177589	-1.94916	0.00020212	protein_coding	Chr16	5721443	5723681	+	glycerol-3-phosphate acyltransferase 6	-
MD05G1112600	17.7832	17.3582	16.3993	11.4084	13.5377	11.3185	18.189	17.0111	17.4304	16.3954	16.4596	14.3084	3.19385	3.78052	3.15202	2.79596	4.0715	3.37556	4.47852	3.54579	3.40367	2.19974	3.61957	5.50548	-2.38769	0.00177825	-1.97877	0.00382159	-1.85243	0.0405185	-0.919181	0.202684	protein_coding	Chr05	23120485	23124018	-	Leucine-rich receptor-like protein kinase family protein	-
MD08G1017500	14.7988	14.2663	14.2108	11.8719	11.9712	11.1764	22.8288	19.2602	18.5063	16.8205	16.9626	16.16	4.84072	5.62771	5.10059	6.04946	5.61814	5.36085	8.85988	7.89082	7.69224	3.37754	3.81667	5.41948	-1.61572	0.00157541	-0.95	0.00508903	-0.903455	0.182599	-1.42099	0.0370408	protein_coding	Chr08	1333337	1336894	+	alpha/beta-Hydrolases superfamily protein	-
MD16G1160500	458.407	486.225	440.863	370.408	367.196	365.609	609.392	648.284	670.467	445.493	533.547	457.639	12.1713	14.1265	13.8156	5.80893	5.61344	8.68794	6.88556	13.2501	11.633	5.43201	5.14826	52.3798	-5.15949	0.000393737	-5.21081	0.000712325	-6.70189	0.0140152	-4.03784	0.234411	protein_coding	Chr16	13069155	13070015	-	MLP-like protein 423	-
MD16G1048500	1373.96	1090.26	1332.88	1589.98	1629.09	1542.31	1877.94	2293.09	2202.81	1724.13	1565.6	1254.53	108.121	116.072	118.551	185.026	168.717	147.975	351.502	372.204	377.876	99.6632	116.226	290.376	-3.67649	0.00355201	-3.32601	0.000740388	-2.81512	0.00893675	-2.4484	0.143748	protein_coding	Chr16	3404867	3409858	+	NAD(P)-binding Rossmann-fold superfamily protein	-
MD12G1249300	29.6743	24.7619	19.7033	18.1886	12.0169	8.74547	18.7515	18.844	22.1487	14.8226	16.3278	21.4555	9.63344	8.21566	11.38	2.27737	3.91393	2.38576	8.71849	7.092	9.52403	4.98951	0.715827	1.64691	-0.239266	0.707028	-2.79827	0.0155347	-0.388971	0.532604	-4.86043	0.00172759	protein_coding	Chr12	31874946	31878783	-	Protein of unknown function	-
MD12G1228800	80.5282	88.8252	68.3336	50.2718	56.6613	41.9569	86.6511	59.7339	73.7795	46.9425	44.552	37.4466	9.09963	15.6968	13.6692	15.0517	5.58952	13.1939	12.7032	11.2165	14.4935	6.53044	15.8765	19.1193	-3.24684	0.0372636	-0.831235	0.268591	-1.19403	0.156282	0.024572	0.967995	protein_coding	Chr12	30437605	30442385	-	dehydroquinate dehydratase	-
MD12G1155800	1.84422	2.70625	3.6276	8.42413	9.74136	8.99862	5.64605	4.25735	3.91593	7.00732	6.7462	7.10974	17.5064	16.4902	16.7013	26.0333	29.5819	25.612	42.7292	45.892	43.5876	41.4213	33.4094	38.7143	1.99232	0.0928945	1.2543	0.00340454	3.28567	0.0180597	1.9351	0.00046289	protein_coding	Chr12	23631580	23632008	-	Ctr copper transporter family	-
MD05G1303400	3.65309	4.14443	3.10546	2.29824	2.12618	2.1091	5.27494	4.08214	4.47027	3.79695	2.27622	2.97258	0.258496	1.20137	0.288683	0.291977	0.130224	0.149733	0.47097	0.302174	0.243946	0.380021	0.360072	0.5957	-3.0057	0.0297786	-1.32163	0.0032687	-1.8422	0.0526819	-1.54861	0.0472517	protein_coding	Chr05	43593091	43597070	+	TRICHOME BIREFRINGENCE-LIKE 38	-
MD10G1013800	97.8923	100.464	97.586	93.0906	97.8251	88.9499	103.887	101.682	95.3725	75.2198	83.1186	69.0343	38.6819	35.5018	39.6655	25.3838	20.4725	20.2961	24.2618	34.2868	28.6652	11.6853	7.98931	12.0102	-1.04471	0.000678019	-1.92726	0.00509555	-2.4022	0.0358314	-3.1076	0.00666536	protein_coding	Chr10	1853619	1856065	-	alcohol dehydrogenase 1	-
MD17G1238100	4.08608	4.3391	4.5126	1.7315	3.11412	2.20885	4.41439	5.00845	4.83091	2.49309	2.80826	2.34674	0.455874	0.945272	0.475945	1.64511	0.900983	1.14077	2.07488	1.79099	2.23144	1.71575	1.31452	2.93549	-2.63712	0.000509778	-0.215332	0.694149	-0.565522	0.198248	-0.228963	0.74327	protein_coding	Chr17	28744278	28745669	+	O-acyltransferase (WSD1-like) family protein	-
MD10G1016400	130.488	126.816	124.671	64.7904	63.9103	50.5436	109.278	94.822	97.4196	94.4696	84.8141	82.3392	42.9314	32.9433	37.2545	33.0934	26.8202	26.0539	45.2238	49.2505	49.1036	18.7959	22.208	22.099	-1.12731	0.0217485	-1.0429	0.0740506	-0.898224	0.0979578	-1.70559	0.00259507	protein_coding	Chr10	2133334	2138816	-	golgi nucleotide sugar transporter 1	-
MD13G1050900	16.4614	17.7295	14.6245	12.3016	12.944	8.00236	20.4687	19.8824	16.0061	13.2229	12.1494	15.7086	53.2027	53.3648	43.7848	64.6918	63.8696	59.8288	88.6355	98.9719	80.9835	51.6925	47.5396	30.8318	1.47217	0.0568413	2.1393	0.019867	1.76461	0.0762336	1.06349	0.171843	protein_coding	Chr13	3623668	3628099	-	Protein kinase superfamily protein	-
MD00G1072500	2.6018	2.68362	2.6325	0.581246	0.562946	0.868245	1.61516	1.49943	1.92524	1.68232	1.41733	1.38487	0.946981	0.417694	1.17635	0.0631051	0.297837	0.304298	0.535528	0.543758	0.452577	0.299414	0.11689	0.349249	0.124572	0.741357	-0.501777	0.211667	-1.08703	0.0542979	-1.19125	0.0157156	protein_coding	Chr00	14478721	14482627	+	NAD(P)-binding Rossmann-fold superfamily protein	-
MD10G1202900	16.7299	15.8387	17.7037	9.04014	9.74442	9.76222	15.0975	14.4229	15.813	16.5077	16.7152	16.0211	5.15795	5.46258	5.28393	3.35641	3.68627	3.13325	2.87719	3.2777	3.29689	3.48196	2.63841	3.40642	-1.71835	0.00126093	-1.41557	0.00121945	-2.01185	0.00789902	-2.34122	0.00139765	protein_coding	Chr10	30057824	30059373	+	SBP (S-ribonuclease binding protein) family protein	-
MD11G1108500	43.6382	51.019	49.583	53.7353	51.9319	37.0136	31.2891	30.9009	39.6925	32.3443	26.146	28.7592	30.0218	17.258	36.7758	5.71819	9.51464	7.90407	13.1108	12.8378	7.05778	6.21264	0.552481	5.13775	1.03024	0.235909	-3.1872	0.00511906	-3.43815	0.0471159	-5.13407	0.0287009	protein_coding	Chr11	9556678	9558589	+	outer plastid envelope protein 16-1	-
MD13G1155400	101.86	111.396	115.508	102.771	82.7509	81.6828	90.948	81.624	98.1317	86.3711	90.1246	94.9355	36.1245	45.7388	34.53	33.2313	31.8883	24.1881	26.8612	51.7628	30.3083	24.2147	34.2994	39.1458	-2.32818	0.00145976	-1.86754	0.0167393	-3.32177	0.0467952	-0.776103	0.105229	protein_coding	Chr13	12108377	12113308	-	aldehyde dehydrogenase 22A1	-
MD08G1093900	1452.98	1481.14	1456.39	1625.53	1633.57	1532.95	1689.73	1686.11	1688.22	1379.26	1370.31	1320.23	419.736	385.67	420.992	335.088	365.217	355.81	355.372	367.643	368.796	221.418	272.723	453.122	-1.56742	0.000110207	-2.3042	0.000106808	-2.21896	0.000147391	-1.47987	0.130419	protein_coding	Chr08	7808391	7812462	-	Granulin repeat cysteine protease family protein	-
MD00G1133700	2.10257	2.31213	2.01807	1.24793	1.08128	1.28103	2.3464	2.72062	1.98468	2.39826	2.61466	2.43412	0.361325	0.100854	0.238958	0.192625	0.0562386	0.084351	0.187413	0.297288	0.359424	0.172507	0	0.254681	-0.764732	0.0241539	-0.844909	0.00890166	-1.26386	0.112172	-1.76221	0.00650673	protein_coding	Chr00	28985633	28986268	+	Plant invertase/pectin methylesterase inhibitor superfamily protein	-
MD00G1206600	23.5185	23.3645	19.4297	24.3851	24.5246	23.1688	19.046	18.8793	20.5218	23.2797	19.866	16.5009	7.64493	6.21118	7.54441	7.44685	6.17695	4.61111	7.5264	9.7071	8.44224	2.32368	6.21359	4.5079	-0.750816	0.031244	-1.98971	0.017949	-1.68916	0.0261676	-0.635757	0.212651	protein_coding	Chr00	50288324	50290535	-	proteasome activating protein 200	-
MD01G1167300	275.568	344.24	260.682	182.732	225.445	172.684	298.423	311.046	380.895	226.408	296.567	265.286	25.825	27.8715	26.6468	12.4562	12.605	12.605	18.0681	19.0378	25.8954	14.3926	15.114	50.7029	-3.32642	0.00750279	-3.92198	0.000827832	-3.30925	0.0379646	-2.67306	0.174527	protein_coding	Chr01	27188479	27190109	-	Chalcone-flavanone isomerase family protein	-
MD03G1131000	5.90926	6.41963	5.96145	5.61878	6.21523	5.67852	5.42791	6.66866	6.89916	6.51435	5.91648	5.42381	1.98467	1.70215	2.25213	1.53236	1.52965	1.12892	1.48117	1.55114	1.58953	1.74401	1.2759	1.20334	-0.782895	0.0268689	-1.69938	0.00322298	-1.82349	0.0298196	-1.88917	0.00384226	protein_coding	Chr03	12908073	12913524	-	magnesium (Mg) transporter 10	-
MD12G1002300	10.6323	10.8208	9.60892	5.58001	5.29318	5.92028	9.65887	9.9614	10.5119	11.5579	13.5785	12.4052	1.33273	0.920927	1.4034	0.761486	1.13025	1.06739	3.10462	3.88376	4.47675	1.38742	1.49426	1.67268	-1.60226	0.000128098	-1.8704	0.00327679	-1.05199	0.206803	-2.24055	0.00111634	protein_coding	Chr12	393281	395988	+	O-Glycosyl hydrolases family 17 protein	-
MD11G1098000	2.41203	2.57101	2.29506	2.11029	1.35692	1.95747	3.34351	3.17833	2.58175	2.962	2.87137	2.63222	0.789287	0.869581	0.688048	0.651109	0.953814	1.55363	1.76144	1.91969	1.74985	0.404992	0.846072	0.677435	-1.08019	0.0136309	-0.294966	0.622015	-0.522116	0.349691	-0.73213	0.00615165	protein_coding	Chr11	8127739	8129778	-	GRAS family transcription factor	GRAS
MD15G1162900	39.8455	41.0509	39.6127	29.7077	26.6329	27.2659	38.6048	38.7344	37.8267	34.3525	37.9755	33.7401	10.7477	10.8947	10.4919	9.43205	10.2503	8.71938	11.9507	8.66354	12.614	10.5562	10.5271	13.1709	-1.85284	0.000203432	-1.68921	0.000820188	-0.476518	0.269428	-1.38094	0.0165995	protein_coding	Chr15	12283808	12289489	-	phosphate transporter 4	-
MD00G1039200	7.05976	6.98528	6.98796	5.12523	8.46491	6.64728	7.93475	6.44925	3.4068	11.9639	10.0121	6.52516	24.92	18.9242	24.9241	19.3991	28.5686	25.4907	38.2955	36.6796	37.2525	24.2448	35.0487	29.7888	2.36441	0.00126486	1.36189	0.0903783	3.4123	0.112188	2.30538	0.029949	protein_coding	Chr00	6748730	6751375	-	-	-
MD10G1142000	3.12805	3.19806	3.22907	3.33128	2.72304	3.64416	2.40821	2.74787	2.17511	2.37492	2.70055	2.27956	7.55324	6.94691	7.37288	8.48922	8.77377	9.10169	8.60163	8.53954	8.00299	6.95318	9.99796	8.45986	1.15889	0.000918574	1.2992	0.0119561	1.27046	0.0453896	2.05129	0.000196735	protein_coding	Chr10	22777634	22778743	+	homoserine kinase	-
MD07G1259300	3.70658	3.85048	3.15298	2.28732	1.91542	1.80161	3.00853	3.94366	4.70189	2.80482	2.15517	2.31881	0.482884	1.27045	0.542202	0.85406	0.680051	0.373199	1.63812	1.52899	1.6183	0.239277	0	0.761085	-2.44057	0.0238942	-1.07111	0.0513431	-1.25925	0.194627	-1.55225	0.106762	protein_coding	Chr07	32556073	32563190	+	cysteine-rich RLK (RECEPTOR-like protein kinase) 8	-
MD16G1183100	47.6536	48.1271	46.2728	39.7981	47.0469	43.8543	58.999	54.2433	56.1157	48.8244	49.0309	42.1895	18.4718	17.7944	17.9327	11.9266	12.8126	16.6068	20.9045	22.0888	21.3885	16.9608	11.8078	18.5154	-1.23269	0.000336087	-1.39628	0.028984	-1.37159	0.007953	-1.87976	0.0319912	protein_coding	Chr16	15729283	15733558	-	CBS domain-containing protein with a domain of unknown function (DUF21)	-
MD06G1161300	1.1306	1.13288	0.762463	1.4818	1.09927	0.878899	1.10098	1.50125	1.30071	2.11175	1.90558	1.95576	1.49107	1.48024	1.37651	8.72414	12.6817	12.0273	12.2748	13.1518	12.3457	5.69819	7.33151	5.66643	0.476739	0.286545	2.06185	0.0134044	2.12882	0.00717402	1.54366	0.00801198	protein_coding	Chr06	30224263	30227849	-	BTB and TAZ domain protein 1	-
MD07G1176700	2.53516	2.89329	3.60937	1.15218	1.31197	1.01128	3.45799	3.49446	8.07402	2.25735	3.11128	3.99963	0.895568	2.22074	1.14361	0.836195	0.373199	0.343289	0.912897	2.11683	1.81646	0.968063	0.82607	0.141114	-2.43528	0.0038515	-0.377337	0.392256	-2.43268	0.307232	-1.79002	0.105982	protein_coding	Chr07	25596719	25597407	+	-	-
MD06G1036600	19.0256	17.9978	16.8943	10.8953	8.33269	10.9156	18.7899	18.3806	19.4337	13.0976	12.023	12.1069	2.55057	3.89033	2.41422	0.806794	1.09087	0.535568	1.49731	1.20016	1.55975	2.07564	1.77548	3.40724	-3.20267	0.0048936	-2.96962	0.00388336	-2.51437	0.00127018	-1.96072	0.0397686	protein_coding	Chr06	4675577	4679818	-	NAD(P)-binding Rossmann-fold superfamily protein	-
MD17G1067800	100.362	101.373	92.3291	92.7706	83.7944	84.1003	88.8709	82.3331	77.448	84.7182	79.9298	76.9974	32.3105	29.2449	31.1331	22.2684	24.2951	23.6155	38.5499	36.2266	35.696	21.015	17.0152	34.073	-1.28355	0.0015386	-1.97101	0.000546738	-0.968966	0.0609258	-1.77521	0.109164	protein_coding	Chr17	5485744	5489535	+	Transmembrane amino acid transporter family protein	-
MD16G1051600	1199.79	1149.65	1085.98	789.709	763.824	720.182	1254.65	1219.39	1228.18	1035.13	1114.25	962.403	97.9931	88.435	107.149	136.572	166.584	126.602	246.948	217.151	207.668	150.162	156.082	199.335	-3.01111	0.000491997	-2.8668	2.17629e-05	-2.47859	0.00842424	-2.34156	0.00635613	protein_coding	Chr16	3688230	3688682	+	RING-H2 finger protein 2B	-
MD07G1107400	32.0244	27.3061	43.5321	9.68601	14.4094	10.7144	38.8396	29.7405	29.081	24.9879	34.5818	31.9122	9.44519	7.67969	9.92802	8.98787	9.81544	7.32619	7.83695	7.05	8.85368	4.7716	4.71659	5.76006	-1.67523	0.155252	-0.715606	0.192095	-0.765456	0.198687	-2.20614	0.0132827	protein_coding	Chr07	12151078	12153243	-	receptor like protein 6	-
MD09G1146800	273.78	273.424	268.12	280.226	268.269	265.308	327.822	325.585	332.206	257.704	253.774	249.045	56.0291	59.5336	59.3008	53.0581	55.5965	48.887	103.487	106.748	100.309	53.224	43.5273	68.3973	-2.27517	0.000263649	-2.52881	8.5774e-05	-1.8723	9.09109e-05	-2.33654	0.0186431	protein_coding	Chr09	11501677	11505065	-	PHYTOENE SYNTHASE	-
MD09G1262800	3.48184	3.321	3.45424	3.8716	3.33786	3.1797	4.90452	5.48277	5.01226	3.58087	3.81419	3.41195	1.59947	1.34154	1.53884	1.28343	1.23168	0.907907	1.40619	0.87438	1.21	0.694323	0.508032	1.46549	-0.567946	0.0191461	-1.25904	0.0117262	-0.941381	0.154356	-1.22561	0.129764	protein_coding	Chr09	33601528	33607603	-	pfkB-like carbohydrate kinase family protein	-
MD04G1096200	2397.3	2476.57	2513.91	1505.89	1543.81	1423.48	2561.83	2578.48	2587.85	2094.27	1989.25	1924.06	201.894	204.634	190.122	103.283	125.294	117.197	193.098	205.306	240.367	94.5907	76.967	389.897	-3.78593	7.46874e-05	-3.93362	0.000118117	-3.16594	0.0049982	-3.31784	0.192102	protein_coding	Chr04	17723731	17727188	-	PHE ammonia lyase 1	-
MD02G1034600	40.1565	41.4172	35.9032	73.0987	69.5346	65.6736	38.3082	32.1569	35.2799	47.4348	44.263	41.2514	65.3319	81.6805	69.7455	106.42	117.081	118.976	139.289	163.059	147.904	108.37	117.074	109.172	0.456028	0.326364	0.603929	0.0279008	1.87271	0.0330425	1.44191	0.0030875	protein_coding	Chr02	2644554	2647609	-	Galactose oxidase/kelch repeat superfamily protein	-
MD13G1032800	22.7557	35.2939	16.813	19.7278	10.2558	12.1374	32.7502	30.7718	36.5544	17.694	21.0174	27.6301	9.03259	15.2238	15.2186	5.91278	7.36146	8.10258	13.0514	21.2711	10.1404	2.92102	6.09812	15.1524	-0.889732	0.605137	-1.02908	0.243647	-3.63674	0.0114618	-0.0807488	0.957678	protein_coding	Chr13	2304007	2307124	+	Pentatricopeptide repeat (PPR) superfamily protein	-
MD05G1256000	8.70396	7.13663	9.54179	7.89209	8.79136	6.04936	12.4086	5.19742	12.9114	9.649	13.9015	10.521	31.118	27.7276	4.6994	33.4463	39.3248	35.2452	40.3346	34.1937	42.8419	31.1742	18.1124	28.8231	-1.55139	0.639993	1.7408	0.0101701	3.24721	0.189017	0.523315	0.484288	protein_coding	Chr05	38669345	38671795	-	O-fucosyltransferase family protein	-
MD09G1054400	4.77177	3.99079	4.08741	2.91668	3.41744	2.59626	3.94793	3.95682	4.32763	3.38138	3.74028	3.50813	1.99965	1.80897	2.27994	0.841178	1.76899	0.589116	1.31792	1.33538	1.63981	0.423738	0	0.239298	-0.430039	0.253261	-1.91239	0.00189196	-0.764251	0.100696	-2.43348	0.00225363	protein_coding	Chr09	3615917	3620025	-	EXS (ERD1/XPR1/SYG1) family protein	-
MD15G1027400	5.79621	6.41607	5.49254	2.29734	1.32632	2.24573	5.34726	5.69557	5.58964	3.46778	3.58893	4.20981	2.80684	2.66036	2.99464	0.947009	1.63949	0.962236	3.11253	1.75749	2.49118	0.848713	0.589987	0.61259	-0.535635	0.0736175	-0.886995	0.14831	-0.051923	0.947122	-1.83018	0.00148735	protein_coding	Chr15	1621251	1621566	-	Leucine carboxyl methyltransferase	-
MD11G1314000	483.018	467.69	443.66	338.655	338.833	330.897	456.083	463.687	455.117	359.108	378.627	353.572	152.558	143.883	150.372	127.002	137.063	120.871	162.702	180.79	163.044	87.9431	97.3674	107.416	-1.39895	0.0010209	-1.57773	4.66747e-05	-1.82578	0.000900251	-1.60788	0.00200916	protein_coding	Chr11	42647389	42647778	+	CP12 domain-containing protein 2	-
MD06G1039100	4.51987	4.36054	4.82033	5.36633	3.70424	4.71755	4.77335	7.4234	9.51864	4.62864	6.65501	4.12129	1.82729	1.99946	2.79376	2.43945	1.75958	0.777028	3.00479	5.86681	2.98091	0.0809636	0	0.955175	-0.645393	0.318531	-1.37366	0.163699	-3.59553	0.0288913	-1.7929	0.146747	protein_coding	Chr06	4985661	4986783	-	myo-inositol polyphosphate 5-phosphatase 2	-
MD09G1038000	2.97785	4.28172	1.40714	2.38472	0.293086	1.02801	3.18447	4.92256	3.10697	2.20316	3.21266	1.78716	1.63897	0	1.68975	0.276961	2.78123	0.476972	2.51859	3.05947	1.99881	0.65705	2.04751	0	2.86966	0.0138767	-1.92685	0.161526	-1.67639	0.141066	-0.179029	0.896261	protein_coding	Chr09	2316613	2320059	+	Polynucleotidyl transferase	-
MD01G1109300	13.2699	13.8696	12.8224	7.8613	10.2718	7.78969	15.2496	13.7169	12.6396	11.2956	11.2401	12.1285	4.61578	3.89308	4.81744	4.44651	3.72379	4.15281	7.99842	5.51363	7.74128	3.05896	2.27082	3.3079	-0.859297	0.00215009	-0.774871	0.0922048	0.448781	0.31745	-1.99827	0.00601801	protein_coding	Chr01	22207923	22216304	-	para-aminobenzoate (PABA) synthase family protein	-
MD13G1175900	6.07497	6.65819	5.7803	6.38539	7.26667	6.63964	7.54823	4.9377	5.3432	6.99832	7.89037	6.65183	4.9353	3.32018	4.48991	0.79508	0.816736	1.26365	1.3536	1.91781	1.53414	0.8498	0.993478	1.31873	0.498746	0.0629809	-1.79262	0.00666153	-1.40657	0.246766	-1.68892	0.00641308	protein_coding	Chr13	14539211	14543278	+	Major facilitator superfamily protein	-
MD13G1084300	79.5334	73.6889	62.1283	49.3531	39.88	35.7061	49.801	64.5021	67.563	51.1276	48.4781	57.1218	9.97728	13.4056	10.0182	5.93968	19.1335	12.1761	26.7198	27.6942	23.9716	6.24062	11.4238	25.8894	-3.15462	0.0127948	-3.14371	0.0250719	-2.09842	0.0323576	-0.614002	0.653839	protein_coding	Chr13	5905087	5905720	+	-	-
MD13G1174300	3.59219	3.45525	2.54611	3.09984	2.70432	1.77163	4.33386	3.64177	1.68481	2.03056	1.90189	2.33198	0.401839	0.268689	0.363989	0	0.232759	0.165307	0.805637	0.814848	0.507998	0	0	0.409086	-1.0704	0.0691055	-2.03822	0.0140655	-1.06372	0.567135	-1.34154	0.0659007	protein_coding	Chr13	14361267	14366044	+	sodium hydrogen exchanger 2	-
MD03G1297100	55.693	61.3232	65.0371	37.047	46.0592	34.8812	60.0734	91.3832	96.4089	64.8327	75.0351	63.3168	6.71779	0.843236	3.25082	1.0014	4.73642	1.55723	3.4692	4.03593	7.20335	1.49678	0	12.5756	-0.646269	0.685249	-5.3737	0.00127886	-3.17645	0.169617	-4.64041	0.221863	protein_coding	Chr03	37291914	37296766	+	myb domain protein 12	MYB_related
MD08G1064700	571.96	596.185	580.694	322.612	353.618	331.545	499.378	503.278	494.547	360.048	342.051	367.668	121.256	115.745	139.025	140.113	154.429	129.132	224.102	234.435	224.237	124.38	116.579	148.697	-1.8613	0.00524297	-1.50042	0.00132563	-1.28924	0.000403419	-1.48885	0.0152246	protein_coding	Chr08	5140781	5144084	-	Mitochondrial substrate carrier family protein	-
MD04G1003300	719.536	740.603	706.849	439.147	445.133	464.009	1439.9	1453	1471.64	1091.26	1137.96	1030.36	6.49844	5.86827	6.64683	4.66242	1.96955	1.97539	0.489796	3.53086	22.7526	0.285695	3.5671	95.1409	-6.28579	1.45062e-06	-6.41393	0.00271104	-3.6754	0.555448	-2.91389	0.54817	protein_coding	Chr04	488057	489737	-	Chalcone and stilbene synthase family protein	-
MD16G1091300	79.3555	85.0781	81.0828	19.1464	15.3458	12.1457	85.3674	88.3789	94.1991	65.9124	58.0384	55.1342	48.8472	51.5906	47.2569	17.0449	16.611	24.05	24.1918	28.8014	26.5277	21.9301	18.4078	17.2096	-0.902851	0.010401	0.462718	0.491685	-2.18064	0.00705962	-1.94249	0.00480184	protein_coding	Chr16	6340752	6342812	+	ARM repeat superfamily protein	-
MD15G1195800	159.376	140.867	136.769	62.1149	45.0171	55.9167	260.34	224.771	222.946	235.813	208.526	207.89	34.0134	28.5734	34.4797	22.5087	13.3075	16.0175	66.5126	73.6464	62.378	28.4794	37.0717	31.5683	-1.51574	0.00758461	-1.05736	0.125939	-2.09579	0.0241649	-2.33034	0.00203355	protein_coding	Chr15	15554449	15558703	+	Protein phosphatase 2C family protein	-
MD14G1095400	24.342	25.0863	25.3241	27.4593	29.2989	25.7286	25.1922	23.4545	25.0918	26.2665	26.716	24.2475	11.3185	11.9353	12.2281	4.94541	5.39896	5.7155	12.3185	13.1403	13.7104	3.45677	4.96192	6.98572	-1.08319	0.00408892	-2.22319	0.00110705	-0.723463	0.0721112	-1.40525	0.0582511	protein_coding	Chr14	14445860	14449057	-	Exostosin family protein	-

## Sheet: Sheet2
一
MD15G1024100	dihydroflavonol 4-reductase	DFR
MD02G1132200	flavanone 3-hydroxylase	F3H
MD06G1071600	leucoanthocyanidin dioxygenase	LDOX
MD13G1285100	Chalcone and stilbene synthase family protein	CHS
MD03G1001100	leucoanthocyanidin dioxygenase	LDOX
MD07G1186300	Chalcone-flavanone isomerase family protein	CHS
MD15G1246200	flavanone 3-hydroxylase	F3H
MD07G1233400	Chalcone-flavanone isomerase family protein	CHS
MD04G1003400	Chalcone and stilbene synthase family protein	CHS
MD15G1246000	Chalcone-flavanone isomerase family protein	CHS
MD01G1167300	Chalcone-flavanone isomerase family protein	CHS
MD04G1003300	Chalcone and stilbene synthase family protein	CHS
二
MD03G1297100	myb domain protein 12	MYB_related
MD11G1098000	GRAS family transcription factor	GRAS
MD02G1166700	Homeodomain-like superfamily protein	G2-like
MD16G1071400	cycling DOF factor 2	Dof
MD07G1156200	homeobox 7	HD-ZIP
MD15G1036500	Integrase-type DNA-binding superfamily protein	ERF
MD16G1265000	CONSTANS-like 5	DBB
MD14G1234500	myb domain protein 6	MYB_related
MD13G1125000	NAC domain containing protein 83	NAC
MD02G1283400	sequence-specific DNA binding transcription factors	Trihelix
MD13G1185200	nuclear factor Y	NF-YC
MD14G1015900	heat shock transcription factor A3	HSF
MD03G1111600	LOB domain-containing protein 1	LBD
MD15G1286600	DREB and EAR motif protein 3	ERF
MD03G1277600	B-box type zinc finger protein with CCT	DBB
MD09G1184000	Duplicated homeodomain-like superfamily protein	MYB_related
MD15G1078900	DREB and EAR motif protein 3	ERF
MD15G1267800	BES1/BZR1 homolog 2	BES1
MD15G1294700	LOB domain-containing protein 37	LBD
MD15G1411200	myb domain protein 3	MYB_related
MD10G1286300	ethylene responsive element binding factor 2	ERF
用第一部分和第二部分进行相关性分析,和咱们梨之前做的一样做个网状图
